# Supplementary material for: Exploring the role of CD8 + T cells in clear renal cell carcinoma metastasis
Source: FEBS Open Bio. 2024 Jun 13;14(7):1205–17. doi: 10.1002/2211-5463.13819 (PMC11216920; doi:10.1002/2211-5463.13819)
Supplement: Supplementary file 1 — Table S1. Genetic profile of CD8+ T cell sub‐populations. [file FEB4-14-1205-s001.csv]

	Supplementary Table1.Genetic profile of CD8+T cell sub-clusters
gene	p_val	avg_log2FC	pct.1	pct.2	p_val_adj	cluster	gene
CCR7	2.26E-93	3.373399295	0.299	0.051	6.77E-90	CD8+ T cell (NCF1)	CCR7
NCF1	7.23E-73	3.60415547	0.373	0.077	2.17E-69	CD8+ T cell (NCF1)	NCF1
LTB	9.58E-258	1.531823972	0.472	0.102	2.87E-254	CD8+ T cell (NCF1)	LTB
LINC02273	1.43E-77	3.896225379	0.282	0.061	4.30E-74	CD8+ T cell (NCF1)	LINC02273
PASK	4.36E-25	1.097317143	0.263	0.059	1.31E-21	CD8+ T cell (NCF1)	PASK
CAPG	4.75E-61	1.033271761	0.272	0.065	1.43E-57	CD8+ T cell (NCF1)	CAPG
GPR183	1.72E-162	2.810542523	0.478	0.121	5.17E-159	CD8+ T cell (NCF1)	GPR183
RPL28	0	1.901235525	0.722	0.186	0	CD8+ T cell (NCF1)	RPL28
CD27	7.97E-64	2.09028395	0.461	0.121	2.39E-60	CD8+ T cell (NCF1)	CD27
CTSL	4.38E-22	1.385345906	0.265	0.074	1.32E-18	CD8+ T cell (NCF1)	CTSL
RCAN3	7.07E-77	1.565180132	0.372	0.105	2.12E-73	CD8+ T cell (NCF1)	RCAN3
GZMK	1.90E-102	2.312012908	0.462	0.138	5.70E-99	CD8+ T cell (NCF1)	GZMK
TRAT1	5.54E-55	2.318710301	0.391	0.125	1.66E-51	CD8+ T cell (NCF1)	TRAT1
IL7R	2.10E-165	2.545353205	0.486	0.157	6.31E-162	CD8+ T cell (NCF1)	IL7R
PDE4DIP	2.20E-10	5.146873515	0.255	0.083	6.61E-07	CD8+ T cell (NCF1)	PDE4DIP
SOCS3	4.65E-79	7.166723653	0.419	0.138	1.39E-75	CD8+ T cell (NCF1)	SOCS3
CD82	8.33E-33	1.486601743	0.265	0.088	2.50E-29	CD8+ T cell (NCF1)	CD82
AQP3	2.01E-58	1.035665699	0.298	0.099	6.04E-55	CD8+ T cell (NCF1)	AQP3
RPLP1	3.47E-251	2.686918656	0.627	0.212	1.04E-247	CD8+ T cell (NCF1)	RPLP1
DUSP4	1.14E-36	1.776612931	0.371	0.126	3.43E-33	CD8+ T cell (NCF1)	DUSP4
RPS29	3.25E-251	1.580137378	0.655	0.234	9.75E-248	CD8+ T cell (NCF1)	RPS29
TCF7	1.07E-27	0.654877811	0.301	0.108	3.21E-24	CD8+ T cell (NCF1)	TCF7
RPL13	9.36E-238	2.6485881	0.646	0.233	2.81E-234	CD8+ T cell (NCF1)	RPL13
RGS1	1.25E-81	2.238004553	0.407	0.149	3.74E-78	CD8+ T cell (NCF1)	RGS1
AP3M2	5.26E-38	4.385117301	0.312	0.122	1.58E-34	CD8+ T cell (NCF1)	AP3M2
RPL11	2.98E-181	2.215875453	0.599	0.246	8.93E-178	CD8+ T cell (NCF1)	RPL11
RPL39	7.88E-180	1.712058133	0.605	0.252	2.37E-176	CD8+ T cell (NCF1)	RPL39
RPS18	7.44E-192	2.678014158	0.615	0.257	2.23E-188	CD8+ T cell (NCF1)	RPS18
RPS8	5.37E-157	2.476880161	0.58	0.252	1.61E-153	CD8+ T cell (NCF1)	RPS8
ICOS	1.01E-30	0.710489443	0.331	0.144	3.02E-27	CD8+ T cell (NCF1)	ICOS
RGCC	8.05E-95	2.579043701	0.415	0.183	2.42E-91	CD8+ T cell (NCF1)	RGCC
TPT1	3.53E-133	4.126955187	0.557	0.248	1.06E-129	CD8+ T cell (NCF1)	TPT1
ITM2C	1.62E-21	3.02249524	0.37	0.165	4.87E-18	CD8+ T cell (NCF1)	ITM2C
RPS27	1.56E-192	1.464914165	0.656	0.294	4.68E-189	CD8+ T cell (NCF1)	RPS27
RPL30	2.63E-186	1.725804792	0.626	0.281	7.90E-183	CD8+ T cell (NCF1)	RPL30
PPP1R14B	2.46E-47	4.109523068	0.387	0.174	7.37E-44	CD8+ T cell (NCF1)	PPP1R14B
RPS12	7.05E-161	2.858863438	0.593	0.268	2.11E-157	CD8+ T cell (NCF1)	RPS12
RPS2	5.34E-163	1.523891412	0.631	0.294	1.60E-159	CD8+ T cell (NCF1)	RPS2
BCL2	2.64E-14	2.903739521	0.254	0.123	7.92E-11	CD8+ T cell (NCF1)	BCL2
VIM	8.91E-123	2.332413435	0.498	0.242	2.67E-119	CD8+ T cell (NCF1)	VIM
RPL32	3.48E-130	2.479128383	0.565	0.275	1.04E-126	CD8+ T cell (NCF1)	RPL32
RPL34	1.59E-132	1.921374119	0.572	0.282	4.77E-129	CD8+ T cell (NCF1)	RPL34
AREG	1.85E-25	0.904371621	0.374	0.186	5.56E-22	CD8+ T cell (NCF1)	AREG
AC016831.5	1.13E-13	2.794170452	0.311	0.155	3.40E-10	CD8+ T cell (NCF1)	AC016831.5
PDE4B	8.43E-29	1.449998804	0.43	0.216	2.53E-25	CD8+ T cell (NCF1)	PDE4B
PLEC	1.70E-08	1.258305149	0.258	0.13	5.11E-05	CD8+ T cell (NCF1)	PLEC
TTC39C	1.41E-17	0.903296732	0.361	0.183	4.24E-14	CD8+ T cell (NCF1)	TTC39C
CD8B	3.64E-17	3.515842165	0.356	0.182	1.09E-13	CD8+ T cell (NCF1)	CD8B
RPL12	1.98E-122	1.282016653	0.586	0.302	5.93E-119	CD8+ T cell (NCF1)	RPL12
JUNB	2.07E-42	3.155278533	0.444	0.234	6.22E-39	CD8+ T cell (NCF1)	JUNB
RPS14	2.22E-133	1.668656191	0.608	0.322	6.65E-130	CD8+ T cell (NCF1)	RPS14
RPL10	6.31E-136	1.777419787	0.606	0.321	1.89E-132	CD8+ T cell (NCF1)	RPL10
CD44	1.61E-98	1.079527419	0.504	0.267	4.84E-95	CD8+ T cell (NCF1)	CD44
EEF1A1	1.23E-124	2.479806602	0.58	0.309	3.69E-121	CD8+ T cell (NCF1)	EEF1A1
SIT1	5.57E-10	1.249045831	0.314	0.168	1.67E-06	CD8+ T cell (NCF1)	SIT1
LDHB	1.63E-85	2.388587893	0.502	0.27	4.88E-82	CD8+ T cell (NCF1)	LDHB
LGALS3	4.39E-12	2.130972864	0.328	0.177	1.32E-08	CD8+ T cell (NCF1)	LGALS3
SC5D	1.20E-08	0.514532531	0.296	0.162	3.59E-05	CD8+ T cell (NCF1)	SC5D
ZNF331	3.97E-47	2.321915646	0.388	0.214	1.19E-43	CD8+ T cell (NCF1)	ZNF331
EML4	1.86E-53	1.203906795	0.455	0.252	5.58E-50	CD8+ T cell (NCF1)	EML4
ITM2A	5.18E-43	1.356771952	0.422	0.238	1.55E-39	CD8+ T cell (NCF1)	ITM2A
SOCS1	2.89E-40	3.5958052	0.45	0.254	8.67E-37	CD8+ T cell (NCF1)	SOCS1
ZFP36L2	6.03E-56	1.193663198	0.471	0.268	1.81E-52	CD8+ T cell (NCF1)	ZFP36L2
RPS19	4.21E-89	3.104137297	0.53	0.306	1.26E-85	CD8+ T cell (NCF1)	RPS19
RBPJ	8.78E-16	3.170700471	0.284	0.165	2.63E-12	CD8+ T cell (NCF1)	RBPJ
AC058791.1	9.81E-26	2.030333716	0.372	0.217	2.94E-22	CD8+ T cell (NCF1)	AC058791.1
GPR171	1.42E-27	2.479247148	0.281	0.164	4.27E-24	CD8+ T cell (NCF1)	GPR171
YPEL5	9.08E-55	2.83747303	0.463	0.273	2.72E-51	CD8+ T cell (NCF1)	YPEL5
TNFSF10	2.24E-26	2.594959725	0.275	0.163	6.71E-23	CD8+ T cell (NCF1)	TNFSF10
SLC2A3	2.56E-35	0.981274089	0.422	0.252	7.68E-32	CD8+ T cell (NCF1)	SLC2A3
CD2	1.47E-71	1.012288971	0.501	0.3	4.40E-68	CD8+ T cell (NCF1)	CD2
LIMS1	1.12E-11	2.971110579	0.281	0.173	3.37E-08	CD8+ T cell (NCF1)	LIMS1
RPS3A	1.41E-64	2.465285473	0.538	0.339	4.24E-61	CD8+ T cell (NCF1)	RPS3A
STAT1	3.55E-23	2.377117331	0.284	0.179	1.07E-19	CD8+ T cell (NCF1)	STAT1
RPS6	1.52E-57	2.245203281	0.531	0.337	4.57E-54	CD8+ T cell (NCF1)	RPS6
CLDND1	3.25E-11	3.611044793	0.4	0.257	9.76E-08	CD8+ T cell (NCF1)	CLDND1
PIM3	1.72E-08	2.114756544	0.351	0.227	5.17E-05	CD8+ T cell (NCF1)	PIM3
PBXIP1	2.84E-16	0.686147964	0.363	0.237	8.51E-13	CD8+ T cell (NCF1)	PBXIP1
RPS3	3.56E-79	1.039198043	0.599	0.392	1.07E-75	CD8+ T cell (NCF1)	RPS3
PIK3IP1	1.60E-26	0.482397361	0.446	0.293	4.80E-23	CD8+ T cell (NCF1)	PIK3IP1
AC025164.1	4.15E-05	1.986912528	0.254	0.167	0.124645455	CD8+ T cell (NCF1)	AC025164.1
TNFAIP3	2.37E-25	4.097743659	0.409	0.269	7.12E-22	CD8+ T cell (NCF1)	TNFAIP3
RILPL2	2.51E-08	1.483639802	0.282	0.187	7.53E-05	CD8+ T cell (NCF1)	RILPL2
PABPC1	3.07E-42	1.610380779	0.497	0.331	9.20E-39	CD8+ T cell (NCF1)	PABPC1
BIRC3	1.04E-23	0.30736685	0.388	0.259	3.11E-20	CD8+ T cell (NCF1)	BIRC3
NOSIP	1.12E-06	6.883871192	0.348	0.234	0.003369792	CD8+ T cell (NCF1)	NOSIP
BCL11B	1.97E-07	2.776057307	0.333	0.226	0.000592304	CD8+ T cell (NCF1)	BCL11B
CD52	5.30E-49	1.280097188	0.491	0.334	1.59E-45	CD8+ T cell (NCF1)	CD52
GADD45A	1.27E-06	1.445014983	0.31	0.211	0.003818132	CD8+ T cell (NCF1)	GADD45A
PTGER4	2.55E-07	3.720509236	0.397	0.274	0.00076371	CD8+ T cell (NCF1)	PTGER4
STK17A	3.88E-29	0.36336224	0.458	0.319	1.16E-25	CD8+ T cell (NCF1)	STK17A
RABGAP1L	2.95E-09	0.502098574	0.291	0.203	8.85E-06	CD8+ T cell (NCF1)	RABGAP1L
CD74	4.60E-08	1.38741225	0.374	0.263	0.000137856	CD8+ T cell (NCF1)	CD74
JUN	9.72E-15	0.368296414	0.38	0.268	2.92E-11	CD8+ T cell (NCF1)	JUN
GCC2	5.87E-14	1.580266342	0.428	0.303	1.76E-10	CD8+ T cell (NCF1)	GCC2
LMNA	4.16E-05	2.208480371	0.324	0.231	0.124930222	CD8+ T cell (NCF1)	LMNA
FAM118A	1.04E-15	0.475948828	0.444	0.317	3.13E-12	CD8+ T cell (NCF1)	FAM118A
S100A11	3.95E-32	1.661397227	0.466	0.335	1.18E-28	CD8+ T cell (NCF1)	S100A11
BTG1	4.22E-24	0.666334649	0.467	0.34	1.27E-20	CD8+ T cell (NCF1)	BTG1
SAMSN1	5.33E-13	0.706131469	0.413	0.302	1.60E-09	CD8+ T cell (NCF1)	SAMSN1
CD69	7.20E-13	0.440178816	0.379	0.281	2.16E-09	CD8+ T cell (NCF1)	CD69
KIAA1551	6.97E-12	0.831821076	0.447	0.333	2.09E-08	CD8+ T cell (NCF1)	KIAA1551
C6orf48	3.84E-11	1.073618846	0.343	0.256	1.15E-07	CD8+ T cell (NCF1)	C6orf48
GPX4	3.85E-13	0.254479943	0.471	0.354	1.15E-09	CD8+ T cell (NCF1)	GPX4
SMCHD1	9.32E-06	1.503800644	0.408	0.308	0.027969014	CD8+ T cell (NCF1)	SMCHD1
RNASET2	3.51E-09	1.084790033	0.411	0.314	1.05E-05	CD8+ T cell (NCF1)	RNASET2
PIK3R1	3.18E-12	2.550386092	0.363	0.279	9.54E-09	CD8+ T cell (NCF1)	PIK3R1
RPL21	2.02E-24	1.1421414	0.512	0.398	6.05E-21	CD8+ T cell (NCF1)	RPL21
CKLF	4.31E-11	3.541134817	0.436	0.339	1.29E-07	CD8+ T cell (NCF1)	CKLF
IDS	0.000168345	0.753564882	0.406	0.318	0.505033779	CD8+ T cell (NCF1)	IDS
MCL1	2.54E-08	1.5728301	0.399	0.314	7.62E-05	CD8+ T cell (NCF1)	MCL1
HLA-DQA1	7.06E-09	0.886839026	0.263	0.207	2.12E-05	CD8+ T cell (NCF1)	HLA-DQA1
SYNRG	0.000307458	0.667955274	0.347	0.274	0.922373718	CD8+ T cell (NCF1)	SYNRG
FTH1	4.81E-10	1.488548737	0.425	0.337	1.44E-06	CD8+ T cell (NCF1)	FTH1
CDC42SE2	3.73E-07	0.517360332	0.454	0.363	0.001117572	CD8+ T cell (NCF1)	CDC42SE2
VPS13C	0.000260058	0.960687594	0.319	0.257	0.780174447	CD8+ T cell (NCF1)	VPS13C
PPP1CB	3.06E-12	0.253117562	0.416	0.336	9.18E-09	CD8+ T cell (NCF1)	PPP1CB
HLA-DRB5	0.000104669	0.795251605	0.341	0.276	0.314006313	CD8+ T cell (NCF1)	HLA-DRB5
ZBTB20	1.82E-05	0.456028499	0.278	0.226	0.054646935	CD8+ T cell (NCF1)	ZBTB20
H1FX	5.91E-06	2.823167896	0.39	0.318	0.017729064	CD8+ T cell (NCF1)	H1FX
CLEC2D	4.12E-05	0.653112362	0.418	0.345	0.123501385	CD8+ T cell (NCF1)	CLEC2D
JUND	0.003192158	3.52186949	0.398	0.339	1	CD8+ T cell (NCF1)	JUND
KTN1	0.000555231	0.269157955	0.417	0.36	1	CD8+ T cell (NCF1)	KTN1
SKIL	0.00665017	0.66425777	0.391	0.34	1	CD8+ T cell (NCF1)	SKIL
ISG20	0.001990191	4.838414999	0.437	0.382	1	CD8+ T cell (NCF1)	ISG20
GIMAP4	2.04E-06	1.147755947	0.437	0.392	0.006130657	CD8+ T cell (NCF1)	GIMAP4
ODF2L	0.000367268	1.445833798	0.311	0.28	1	CD8+ T cell (NCF1)	ODF2L
TENT5C	0.001966005	1.519218672	0.412	0.371	1	CD8+ T cell (NCF1)	TENT5C
TMSB4X	9.18E-07	0.66955931	0.496	0.448	0.002754102	CD8+ T cell (NCF1)	TMSB4X
GIMAP7	1.45E-05	0.767807682	0.426	0.39	0.043568888	CD8+ T cell (NCF1)	GIMAP7
S100A10	0.008917712	2.145233611	0.423	0.393	1	CD8+ T cell (NCF1)	S100A10
HLA-DPB1	0.000159452	2.611237871	0.364	0.356	0.478356794	CD8+ T cell (NCF1)	HLA-DPB1
APOBEC3C	3.47E-05	1.621200422	0.36	0.356	0.104216217	CD8+ T cell (NCF1)	APOBEC3C
PRDM1	0.006591245	4.367305977	0.263	0.266	1	CD8+ T cell (NCF1)	PRDM1
APOBEC3G	1.45E-07	2.059211738	0.37	0.376	0.000436367	CD8+ T cell (NCF1)	APOBEC3G
TIPARP	0.003630739	1.494901942	0.263	0.268	1	CD8+ T cell (NCF1)	TIPARP
GOLGA4	0.000366927	1.250739706	0.355	0.362	1	CD8+ T cell (NCF1)	GOLGA4
DNAJA1	0.002862429	3.223484819	0.365	0.374	1	CD8+ T cell (NCF1)	DNAJA1
AC020916.1	0.007466575	0.57950019	0.27	0.278	1	CD8+ T cell (NCF1)	AC020916.1
HLA-DRB1	0.008810031	0.487693318	0.322	0.334	1	CD8+ T cell (NCF1)	HLA-DRB1
PRPF4B	0.002628657	0.389208388	0.343	0.359	1	CD8+ T cell (NCF1)	PRPF4B
DUSP2	3.09E-08	0.972143847	0.379	0.402	9.26E-05	CD8+ T cell (NCF1)	DUSP2
CCNH	5.88E-05	1.07623668	0.32	0.349	0.176254547	CD8+ T cell (NCF1)	CCNH
RNF213	0.000442235	0.444189027	0.352	0.385	1	CD8+ T cell (NCF1)	RNF213
S100A6	0.00234547	1.174867235	0.413	0.459	1	CD8+ T cell (NCF1)	S100A6
ISG15	1.06E-10	1.411559407	0.343	0.386	3.19E-07	CD8+ T cell (NCF1)	ISG15
CLEC2B	2.14E-05	0.360504496	0.344	0.394	0.06427149	CD8+ T cell (NCF1)	CLEC2B
COX17	1.09E-05	0.259981273	0.303	0.35	0.032688863	CD8+ T cell (NCF1)	COX17
ALOX5AP	3.89E-07	0.621512801	0.355	0.411	0.001167234	CD8+ T cell (NCF1)	ALOX5AP
FKBP11	0.005680384	0.512368947	0.259	0.3	1	CD8+ T cell (NCF1)	FKBP11
MGAT4A	1.15E-05	0.666781462	0.284	0.331	0.034541611	CD8+ T cell (NCF1)	MGAT4A
ZBTB38	7.06E-07	0.359452322	0.226	0.264	0.002118933	CD8+ T cell (NCF1)	ZBTB38
TMSB10	3.20E-07	0.358968969	0.414	0.492	0.00096125	CD8+ T cell (NCF1)	TMSB10
TSC22D3	2.55E-09	1.910828856	0.341	0.407	7.65E-06	CD8+ T cell (NCF1)	TSC22D3
IVNS1ABP	9.75E-09	0.680786609	0.298	0.361	2.92E-05	CD8+ T cell (NCF1)	IVNS1ABP
RASGEF1B	1.13E-07	2.057707549	0.202	0.252	0.000337642	CD8+ T cell (NCF1)	RASGEF1B
RORA	3.21E-17	2.172291106	0.327	0.412	9.62E-14	CD8+ T cell (NCF1)	RORA
TRBC1	8.05E-17	0.559567332	0.327	0.412	2.41E-13	CD8+ T cell (NCF1)	TRBC1
CCL5	1.02E-30	2.22444848	0.402	0.51	3.07E-27	CD8+ T cell (NCF1)	CCL5
RBM38	3.03E-12	1.149857548	0.267	0.34	9.10E-09	CD8+ T cell (NCF1)	RBM38
SLA	1.00E-33	1.273982556	0.302	0.387	3.01E-30	CD8+ T cell (NCF1)	SLA
S100A4	2.27E-29	1.98553109	0.385	0.498	6.81E-26	CD8+ T cell (NCF1)	S100A4
FTL	1.96E-19	0.618743757	0.387	0.502	5.88E-16	CD8+ T cell (NCF1)	FTL
ARRDC3	9.34E-06	0.93301341	0.196	0.256	0.028032373	CD8+ T cell (NCF1)	ARRDC3
IFNGR1	4.28E-08	1.837976998	0.197	0.258	0.000128449	CD8+ T cell (NCF1)	IFNGR1
IFI6	1.27E-10	2.577971031	0.203	0.269	3.81E-07	CD8+ T cell (NCF1)	IFI6
C19orf25	2.24E-20	2.65633877	0.245	0.327	6.73E-17	CD8+ T cell (NCF1)	C19orf25
CD81	1.32E-39	0.541563292	0.338	0.488	3.97E-36	CD8+ T cell (NCF1)	CD81
IER5L	2.98E-24	0.497309166	0.154	0.305	8.93E-21	CD8+ T cell (NCF1)	IER5L
KLRB1	6.63E-89	0.744605603	0.216	0.45	1.99E-85	CD8+ T cell (NCF1)	KLRB1
LINC01871	6.35E-43	1.652946907	0.144	0.34	1.91E-39	CD8+ T cell (NCF1)	LINC01871
AUTS2	2.03E-26	1.856975689	0.115	0.28	6.10E-23	CD8+ T cell (NCF1)	AUTS2
ASCL2	2.97E-46	7.050258642	0.251	0.008	8.92E-43	CD8+ T cell(FGFBP2)	ASCL2
FGFBP2	0	5.20108525	0.822	0.044	0	CD8+ T cell(FGFBP2)	FGFBP2
KLRF1	2.50E-306	7.595496924	0.64	0.039	7.51E-303	CD8+ T cell(FGFBP2)	KLRF1
FEZ1	4.84E-35	3.039461576	0.261	0.016	1.45E-31	CD8+ T cell(FGFBP2)	FEZ1
KLRC2	1.25E-92	6.037429015	0.407	0.025	3.75E-89	CD8+ T cell(FGFBP2)	KLRC2
GZMB	0	5.470141477	0.807	0.05	0	CD8+ T cell(FGFBP2)	GZMB
LINC02384	1.90E-31	7.027816096	0.271	0.017	5.70E-28	CD8+ T cell(FGFBP2)	LINC02384
CX3CR1	7.86E-179	8.530554093	0.494	0.032	2.36E-175	CD8+ T cell(FGFBP2)	CX3CR1
FCGR3A	0	5.232147273	0.726	0.059	0	CD8+ T cell(FGFBP2)	FCGR3A
TRDC	1.13E-205	2.600310834	0.562	0.046	3.39E-202	CD8+ T cell(FGFBP2)	TRDC
ITGAM	2.95E-59	2.341661142	0.34	0.028	8.86E-56	CD8+ T cell(FGFBP2)	ITGAM
GNLY	0	4.721417277	0.831	0.07	0	CD8+ T cell(FGFBP2)	GNLY
NCR1	1.06E-42	2.113429271	0.255	0.023	3.17E-39	CD8+ T cell(FGFBP2)	NCR1
ADGRG1	5.54E-197	2.3576251	0.536	0.049	1.66E-193	CD8+ T cell(FGFBP2)	ADGRG1
KLRD1	0	8.658732072	0.758	0.073	0	CD8+ T cell(FGFBP2)	KLRD1
S1PR5	1.43E-154	6.084203889	0.479	0.048	4.29E-151	CD8+ T cell(FGFBP2)	S1PR5
FGR	3.22E-45	4.145474104	0.287	0.029	9.65E-42	CD8+ T cell(FGFBP2)	FGR
LYN	1.51E-36	5.684852104	0.282	0.029	4.54E-33	CD8+ T cell(FGFBP2)	LYN
CTBP2	1.34E-33	6.006186035	0.255	0.027	4.03E-30	CD8+ T cell(FGFBP2)	CTBP2
PPM1L	1.74E-24	4.616078913	0.253	0.027	5.23E-21	CD8+ T cell(FGFBP2)	PPM1L
SYNGR1	3.28E-121	6.208187065	0.447	0.048	9.85E-118	CD8+ T cell(FGFBP2)	SYNGR1
SPON2	1.64E-284	6.127526572	0.627	0.068	4.92E-281	CD8+ T cell(FGFBP2)	SPON2
PRSS23	1.11E-117	5.595293526	0.412	0.046	3.34E-114	CD8+ T cell(FGFBP2)	PRSS23
TTC38	5.14E-143	4.821370311	0.474	0.056	1.54E-139	CD8+ T cell(FGFBP2)	TTC38
TYROBP	2.46E-248	8.25853206	0.605	0.077	7.39E-245	CD8+ T cell(FGFBP2)	TYROBP
AKR1C3	7.98E-73	6.760187962	0.328	0.043	2.39E-69	CD8+ T cell(FGFBP2)	AKR1C3
CTSW	0	3.768233265	0.731	0.097	0	CD8+ T cell(FGFBP2)	CTSW
PRF1	0	5.327185938	0.753	0.107	0	CD8+ T cell(FGFBP2)	PRF1
C1orf21	2.85E-115	3.757041355	0.451	0.066	8.55E-112	CD8+ T cell(FGFBP2)	C1orf21
LAT2	7.37E-21	3.740894819	0.266	0.04	2.21E-17	CD8+ T cell(FGFBP2)	LAT2
NKG7	0	5.169811669	0.926	0.141	0	CD8+ T cell(FGFBP2)	NKG7
PTGDR	1.44E-44	3.626138951	0.307	0.049	4.31E-41	CD8+ T cell(FGFBP2)	PTGDR
FCER1G	1.53E-38	6.52669773	0.255	0.046	4.59E-35	CD8+ T cell(FGFBP2)	FCER1G
GTF3C1	5.49E-96	6.508484303	0.44	0.082	1.65E-92	CD8+ T cell(FGFBP2)	GTF3C1
PLAC8	0	3.956396466	0.758	0.145	0	CD8+ T cell(FGFBP2)	PLAC8
SSBP3	2.66E-44	2.590296546	0.364	0.072	7.98E-41	CD8+ T cell(FGFBP2)	SSBP3
GK5	1.45E-35	3.738250593	0.327	0.065	4.36E-32	CD8+ T cell(FGFBP2)	GK5
GZMH	0	5.947717495	0.799	0.159	0	CD8+ T cell(FGFBP2)	GZMH
TXK	2.22E-27	4.899174564	0.293	0.059	6.66E-24	CD8+ T cell(FGFBP2)	TXK
CEP78	3.79E-61	5.446752806	0.397	0.082	1.14E-57	CD8+ T cell(FGFBP2)	CEP78
NCR3	2.32E-51	1.839024389	0.387	0.081	6.97E-48	CD8+ T cell(FGFBP2)	NCR3
EFHD2	0	3.823178327	0.758	0.159	0	CD8+ T cell(FGFBP2)	EFHD2
MXRA7	1.84E-56	3.848612867	0.416	0.089	5.52E-53	CD8+ T cell(FGFBP2)	MXRA7
HSH2D	6.91E-16	2.478858482	0.272	0.06	2.07E-12	CD8+ T cell(FGFBP2)	HSH2D
ADRB2	4.77E-71	5.077517094	0.363	0.082	1.43E-67	CD8+ T cell(FGFBP2)	ADRB2
CD300A	3.33E-80	5.548385365	0.419	0.096	9.98E-77	CD8+ T cell(FGFBP2)	CD300A
PLEK	4.82E-290	6.10981062	0.732	0.173	1.45E-286	CD8+ T cell(FGFBP2)	PLEK
TGFBR3	8.25E-41	1.938261356	0.335	0.08	2.48E-37	CD8+ T cell(FGFBP2)	TGFBR3
PTPN12	2.76E-32	0.623551973	0.291	0.07	8.27E-29	CD8+ T cell(FGFBP2)	PTPN12
SBK1	1.30E-14	1.261185367	0.266	0.064	3.89E-11	CD8+ T cell(FGFBP2)	SBK1
TFDP2	6.35E-51	4.302515133	0.429	0.106	1.91E-47	CD8+ T cell(FGFBP2)	TFDP2
USP28	3.64E-32	4.14899911	0.297	0.075	1.09E-28	CD8+ T cell(FGFBP2)	USP28
CLIC3	7.82E-132	4.852970054	0.529	0.139	2.35E-128	CD8+ T cell(FGFBP2)	CLIC3
PLEKHF1	1.42E-45	1.597389097	0.385	0.104	4.25E-42	CD8+ T cell(FGFBP2)	PLEKHF1
TRGC1	3.32E-29	2.773163338	0.276	0.075	9.96E-26	CD8+ T cell(FGFBP2)	TRGC1
METRNL	6.29E-221	4.844185968	0.636	0.181	1.89E-217	CD8+ T cell(FGFBP2)	METRNL
ZEB2	6.92E-246	1.883345168	0.672	0.208	2.07E-242	CD8+ T cell(FGFBP2)	ZEB2
STARD3NL	3.05E-10	5.559452491	0.275	0.087	9.14E-07	CD8+ T cell(FGFBP2)	STARD3NL
RAB37	2.60E-24	1.29419301	0.328	0.104	7.81E-21	CD8+ T cell(FGFBP2)	RAB37
LPCAT1	5.69E-37	1.730257357	0.337	0.107	1.71E-33	CD8+ T cell(FGFBP2)	LPCAT1
YPEL1	5.00E-18	2.247288496	0.25	0.081	1.50E-14	CD8+ T cell(FGFBP2)	YPEL1
AL139246.5	2.45E-19	4.680376679	0.291	0.095	7.36E-16	CD8+ T cell(FGFBP2)	AL139246.5
HOPX	8.98E-193	6.453083555	0.622	0.204	2.69E-189	CD8+ T cell(FGFBP2)	HOPX
IFITM2	8.73E-277	5.6271637	0.71	0.235	2.62E-273	CD8+ T cell(FGFBP2)	IFITM2
PTPRE	1.10E-67	2.542463946	0.439	0.147	3.30E-64	CD8+ T cell(FGFBP2)	PTPRE
CD320	1.99E-43	5.768610427	0.405	0.136	5.96E-40	CD8+ T cell(FGFBP2)	CD320
AP005482.1	3.31E-08	0.834101022	0.263	0.089	9.93E-05	CD8+ T cell(FGFBP2)	AP005482.1
TPST2	1.54E-59	2.270776941	0.454	0.156	4.62E-56	CD8+ T cell(FGFBP2)	TPST2
ABHD17A	1.84E-225	2.837194276	0.677	0.235	5.51E-222	CD8+ T cell(FGFBP2)	ABHD17A
ABI3	3.79E-75	2.310075437	0.491	0.171	1.14E-71	CD8+ T cell(FGFBP2)	ABI3
CD247	1.11E-185	4.194559611	0.643	0.231	3.32E-182	CD8+ T cell(FGFBP2)	CD247
AOAH	1.83E-18	3.828515408	0.297	0.109	5.48E-15	CD8+ T cell(FGFBP2)	AOAH
CST7	1.63E-265	1.782048375	0.756	0.28	4.88E-262	CD8+ T cell(FGFBP2)	CST7
MAP3K8	1.90E-33	4.299567177	0.335	0.125	5.69E-30	CD8+ T cell(FGFBP2)	MAP3K8
MAFF	1.81E-29	4.629829535	0.36	0.14	5.43E-26	CD8+ T cell(FGFBP2)	MAFF
SLC52A2	2.09E-07	0.692313151	0.25	0.098	0.000627619	CD8+ T cell(FGFBP2)	SLC52A2
GAB3	3.06E-07	1.602336481	0.252	0.099	0.000918525	CD8+ T cell(FGFBP2)	GAB3
XCL2	4.44E-40	1.071413127	0.34	0.134	1.33E-36	CD8+ T cell(FGFBP2)	XCL2
CYBA	1.81E-225	2.03191805	0.703	0.281	5.42E-222	CD8+ T cell(FGFBP2)	CYBA
FASLG	1.12E-31	2.761373458	0.28	0.113	3.36E-28	CD8+ T cell(FGFBP2)	FASLG
MYBL1	4.12E-17	1.955626736	0.334	0.136	1.24E-13	CD8+ T cell(FGFBP2)	MYBL1
ID2	2.84E-155	2.451742968	0.581	0.237	8.52E-152	CD8+ T cell(FGFBP2)	ID2
MATK	7.35E-110	2.536326995	0.541	0.222	2.20E-106	CD8+ T cell(FGFBP2)	MATK
IER2	1.47E-171	4.772906503	0.599	0.248	4.42E-168	CD8+ T cell(FGFBP2)	IER2
LLGL2	1.11E-16	2.022546284	0.321	0.134	3.32E-13	CD8+ T cell(FGFBP2)	LLGL2
KLF3	7.44E-80	2.347658208	0.586	0.248	2.23E-76	CD8+ T cell(FGFBP2)	KLF3
RAB29	4.61E-57	0.891526117	0.464	0.198	1.38E-53	CD8+ T cell(FGFBP2)	RAB29
SERTAD1	1.64E-47	1.798301303	0.517	0.221	4.92E-44	CD8+ T cell(FGFBP2)	SERTAD1
CCL4	8.43E-164	0.893871919	0.467	0.2	2.53E-160	CD8+ T cell(FGFBP2)	CCL4
ENC1	1.02E-32	0.589554994	0.281	0.125	3.06E-29	CD8+ T cell(FGFBP2)	ENC1
RRBP1	1.26E-12	0.396758703	0.256	0.116	3.78E-09	CD8+ T cell(FGFBP2)	RRBP1
GZMM	2.06E-180	1.316783623	0.658	0.299	6.18E-177	CD8+ T cell(FGFBP2)	GZMM
RAP2B	1.62E-33	1.841735652	0.441	0.204	4.86E-30	CD8+ T cell(FGFBP2)	RAP2B
APMAP	2.66E-64	1.315393238	0.501	0.236	7.99E-61	CD8+ T cell(FGFBP2)	APMAP
LITAF	4.73E-144	2.469077219	0.617	0.293	1.42E-140	CD8+ T cell(FGFBP2)	LITAF
ATP8A1	2.20E-09	0.906390585	0.299	0.142	6.59E-06	CD8+ T cell(FGFBP2)	ATP8A1
CD226	1.96E-08	2.04654291	0.274	0.131	5.89E-05	CD8+ T cell(FGFBP2)	CD226
ITGB2	1.10E-155	1.886870044	0.643	0.31	3.30E-152	CD8+ T cell(FGFBP2)	ITGB2
CD63	1.24E-113	1.760955467	0.587	0.285	3.72E-110	CD8+ T cell(FGFBP2)	CD63
DDIT4	2.57E-96	0.43502546	0.543	0.265	7.70E-93	CD8+ T cell(FGFBP2)	DDIT4
FOSL2	1.07E-36	0.322897738	0.502	0.246	3.20E-33	CD8+ T cell(FGFBP2)	FOSL2
MAPK1	1.47E-27	1.472930307	0.378	0.186	4.40E-24	CD8+ T cell(FGFBP2)	MAPK1
SYTL3	4.24E-62	1.736210092	0.534	0.266	1.27E-58	CD8+ T cell(FGFBP2)	SYTL3
AC004687.1	1.73E-42	3.799322886	0.475	0.237	5.20E-39	CD8+ T cell(FGFBP2)	AC004687.1
ARL4C	8.84E-135	2.40748783	0.601	0.3	2.65E-131	CD8+ T cell(FGFBP2)	ARL4C
FLNA	2.96E-105	0.686681155	0.564	0.29	8.89E-102	CD8+ T cell(FGFBP2)	FLNA
MYO1F	1.05E-61	0.722054639	0.569	0.295	3.16E-58	CD8+ T cell(FGFBP2)	MYO1F
CHST12	5.44E-49	1.29989465	0.507	0.263	1.63E-45	CD8+ T cell(FGFBP2)	CHST12
GNPTAB	1.26E-14	3.008900935	0.367	0.191	3.78E-11	CD8+ T cell(FGFBP2)	GNPTAB
PFN1	1.89E-118	0.514610944	0.641	0.337	5.67E-115	CD8+ T cell(FGFBP2)	PFN1
ST3GAL5	1.34E-11	3.050245314	0.323	0.17	4.03E-08	CD8+ T cell(FGFBP2)	ST3GAL5
C1orf56	2.11E-35	5.152815023	0.457	0.243	6.32E-32	CD8+ T cell(FGFBP2)	C1orf56
SAMD3	2.19E-46	1.332611574	0.485	0.258	6.57E-43	CD8+ T cell(FGFBP2)	SAMD3
SPN	8.83E-48	1.828728026	0.493	0.263	2.65E-44	CD8+ T cell(FGFBP2)	SPN
BHLHE40	6.49E-28	1.521950974	0.476	0.254	1.95E-24	CD8+ T cell(FGFBP2)	BHLHE40
YAF2	1.22E-06	3.575227469	0.25	0.137	0.003659469	CD8+ T cell(FGFBP2)	YAF2
JMJD6	8.70E-15	1.386876325	0.4	0.223	2.61E-11	CD8+ T cell(FGFBP2)	JMJD6
ACTB	1.50E-85	0.363283549	0.586	0.327	4.50E-82	CD8+ T cell(FGFBP2)	ACTB
HCST	1.79E-108	1.302475397	0.619	0.347	5.37E-105	CD8+ T cell(FGFBP2)	HCST
IFITM1	7.13E-34	1.20254269	0.46	0.258	2.14E-30	CD8+ T cell(FGFBP2)	IFITM1
C12orf75	9.79E-93	1.357675545	0.572	0.323	2.94E-89	CD8+ T cell(FGFBP2)	C12orf75
DSTN	1.62E-36	1.682015981	0.488	0.276	4.87E-33	CD8+ T cell(FGFBP2)	DSTN
CDC42SE1	8.61E-53	1.297157636	0.542	0.308	2.58E-49	CD8+ T cell(FGFBP2)	CDC42SE1
GADD45B	1.21E-35	1.694747136	0.493	0.282	3.64E-32	CD8+ T cell(FGFBP2)	GADD45B
SH2D2A	1.74E-23	0.806022917	0.489	0.282	5.22E-20	CD8+ T cell(FGFBP2)	SH2D2A
MYO1G	1.05E-25	0.944504586	0.462	0.267	3.14E-22	CD8+ T cell(FGFBP2)	MYO1G
CD7	4.35E-67	5.44718685	0.505	0.292	1.30E-63	CD8+ T cell(FGFBP2)	CD7
GNG2	8.23E-35	1.273454644	0.485	0.281	2.47E-31	CD8+ T cell(FGFBP2)	GNG2
KLRG1	3.12E-46	1.685017875	0.531	0.308	9.37E-43	CD8+ T cell(FGFBP2)	KLRG1
DOK2	7.04E-42	1.405158207	0.516	0.3	2.11E-38	CD8+ T cell(FGFBP2)	DOK2
TRGC2	2.12E-17	3.042863708	0.411	0.241	6.35E-14	CD8+ T cell(FGFBP2)	TRGC2
IRF1	1.51E-75	2.92474732	0.524	0.308	4.52E-72	CD8+ T cell(FGFBP2)	IRF1
IER3	9.98E-08	2.226545915	0.262	0.154	0.000299322	CD8+ T cell(FGFBP2)	IER3
RUNX3	4.97E-55	0.687424207	0.543	0.323	1.49E-51	CD8+ T cell(FGFBP2)	RUNX3
GPR65	1.68E-28	2.257049736	0.46	0.275	5.03E-25	CD8+ T cell(FGFBP2)	GPR65
TSEN54	0.002372067	0.806166366	0.297	0.178	1	CD8+ T cell(FGFBP2)	TSEN54
NFE2L2	1.92E-23	1.453352417	0.51	0.306	5.77E-20	CD8+ T cell(FGFBP2)	NFE2L2
PYHIN1	1.43E-34	0.663436838	0.482	0.29	4.28E-31	CD8+ T cell(FGFBP2)	PYHIN1
LYAR	2.84E-28	0.747625935	0.522	0.318	8.51E-25	CD8+ T cell(FGFBP2)	LYAR
FAM49B	1.46E-61	1.378152021	0.583	0.357	4.39E-58	CD8+ T cell(FGFBP2)	FAM49B
UPF3A	4.25E-11	1.083049997	0.302	0.185	1.27E-07	CD8+ T cell(FGFBP2)	UPF3A
TES	1.91E-11	1.138555687	0.27	0.166	5.74E-08	CD8+ T cell(FGFBP2)	TES
UCP2	1.54E-40	2.352097944	0.535	0.334	4.61E-37	CD8+ T cell(FGFBP2)	UCP2
SYNE1	3.94E-30	1.925528518	0.484	0.303	1.18E-26	CD8+ T cell(FGFBP2)	SYNE1
CMC1	5.28E-40	0.751898145	0.421	0.264	1.59E-36	CD8+ T cell(FGFBP2)	CMC1
B4GALT1	0.000457654	0.336714048	0.266	0.167	1	CD8+ T cell(FGFBP2)	B4GALT1
ITGAL	2.29E-26	2.266949622	0.435	0.274	6.86E-23	CD8+ T cell(FGFBP2)	ITGAL
LINC00861	1.32E-17	0.491333824	0.355	0.225	3.96E-14	CD8+ T cell(FGFBP2)	LINC00861
ADGRE5	6.11E-29	1.232480941	0.465	0.296	1.83E-25	CD8+ T cell(FGFBP2)	ADGRE5
XBP1	1.42E-07	0.940361303	0.446	0.286	0.00042686	CD8+ T cell(FGFBP2)	XBP1
PTPN6	2.69E-07	1.320158263	0.336	0.216	0.000806611	CD8+ T cell(FGFBP2)	PTPN6
NR4A2	4.94E-35	1.418514658	0.473	0.306	1.48E-31	CD8+ T cell(FGFBP2)	NR4A2
VPS37B	1.29E-11	2.174468909	0.42	0.272	3.88E-08	CD8+ T cell(FGFBP2)	VPS37B
KLF2	6.57E-57	0.742734622	0.484	0.315	1.97E-53	CD8+ T cell(FGFBP2)	KLF2
RHOC	1.24E-18	1.444934228	0.407	0.267	3.72E-15	CD8+ T cell(FGFBP2)	RHOC
NFKBIA	2.01E-35	1.945635407	0.406	0.267	6.03E-32	CD8+ T cell(FGFBP2)	NFKBIA
IQGAP2	1.64E-20	0.662438343	0.44	0.291	4.92E-17	CD8+ T cell(FGFBP2)	IQGAP2
TIMP1	1.57E-14	0.816506089	0.44	0.296	4.72E-11	CD8+ T cell(FGFBP2)	TIMP1
PREX1	3.32E-05	1.056436858	0.297	0.2	0.099728017	CD8+ T cell(FGFBP2)	PREX1
IER5	8.43E-19	3.515541231	0.409	0.278	2.53E-15	CD8+ T cell(FGFBP2)	IER5
DERL2	0.006326717	0.498226804	0.286	0.195	1	CD8+ T cell(FGFBP2)	DERL2
CSNK1D	3.71E-06	0.713517907	0.304	0.209	0.011122793	CD8+ T cell(FGFBP2)	CSNK1D
PPP2R5C	5.88E-45	0.33323381	0.515	0.355	1.76E-41	CD8+ T cell(FGFBP2)	PPP2R5C
CEBPB	4.94E-07	5.04831848	0.362	0.253	0.001482257	CD8+ T cell(FGFBP2)	CEBPB
APOL6	9.91E-11	0.61327657	0.314	0.221	2.97E-07	CD8+ T cell(FGFBP2)	APOL6
MBP	2.77E-14	0.959852282	0.507	0.358	8.32E-11	CD8+ T cell(FGFBP2)	MBP
TXNIP	5.06E-31	0.303885522	0.493	0.349	1.52E-27	CD8+ T cell(FGFBP2)	TXNIP
RAB27A	2.26E-06	0.281099135	0.386	0.274	0.006771844	CD8+ T cell(FGFBP2)	RAB27A
PIP4K2A	1.83E-13	0.938298948	0.416	0.296	5.49E-10	CD8+ T cell(FGFBP2)	PIP4K2A
RGS2	1.12E-11	0.676498036	0.364	0.259	3.36E-08	CD8+ T cell(FGFBP2)	RGS2
IL2RB	2.77E-06	3.268667206	0.348	0.248	0.008308648	CD8+ T cell(FGFBP2)	IL2RB
TPM4	8.24E-09	0.576819124	0.421	0.302	2.47E-05	CD8+ T cell(FGFBP2)	TPM4
PTPN7	8.37E-38	0.757835195	0.482	0.346	2.51E-34	CD8+ T cell(FGFBP2)	PTPN7
CHMP1B	3.68E-12	0.986978737	0.361	0.26	1.10E-08	CD8+ T cell(FGFBP2)	CHMP1B
SAMD9	2.63E-09	3.624729225	0.376	0.274	7.89E-06	CD8+ T cell(FGFBP2)	SAMD9
INTS6	3.97E-13	1.141226898	0.371	0.273	1.19E-09	CD8+ T cell(FGFBP2)	INTS6
UTRN	4.37E-11	1.715180445	0.401	0.296	1.31E-07	CD8+ T cell(FGFBP2)	UTRN
HSPA5	2.25E-27	1.136070262	0.435	0.323	6.76E-24	CD8+ T cell(FGFBP2)	HSPA5
DDX6	9.17E-15	0.693550815	0.471	0.35	2.75E-11	CD8+ T cell(FGFBP2)	DDX6
TCF25	0.001164513	0.428391056	0.502	0.395	1	CD8+ T cell(FGFBP2)	TCF25
ACTN4	2.78E-10	0.478397963	0.432	0.34	8.34E-07	CD8+ T cell(FGFBP2)	ACTN4
C16orf54	3.37E-09	0.596878521	0.298	0.237	1.01E-05	CD8+ T cell(FGFBP2)	C16orf54
ABCF1	0.001061987	0.430730364	0.278	0.224	1	CD8+ T cell(FGFBP2)	ABCF1
DYNLL1	8.63E-21	0.264771971	0.443	0.359	2.59E-17	CD8+ T cell(FGFBP2)	DYNLL1
PCSK7	2.00E-06	0.257475257	0.441	0.366	0.005988448	CD8+ T cell(FGFBP2)	PCSK7
CREM	7.49E-11	2.930782404	0.399	0.334	2.25E-07	CD8+ T cell(FGFBP2)	CREM
SLFN5	0.004356896	0.621217179	0.398	0.35	1	CD8+ T cell(FGFBP2)	SLFN5
GON4L	0.006284523	0.392941002	0.271	0.265	1	CD8+ T cell(FGFBP2)	GON4L
CD3G	2.31E-14	1.710518173	0.394	0.44	6.92E-11	CD8+ T cell(FGFBP2)	CD3G
PPP1R2	1.43E-15	3.969812936	0.34	0.427	4.28E-12	CD8+ T cell(FGFBP2)	PPP1R2
ARL4A	2.89E-10	3.652446131	0.208	0.305	8.67E-07	CD8+ T cell(FGFBP2)	ARL4A
RHOH	2.45E-42	0.388694719	0.269	0.401	7.36E-39	CD8+ T cell(FGFBP2)	RHOH
MDFIC	7.87E-49	1.20006852	0.137	0.266	2.36E-45	CD8+ T cell(FGFBP2)	MDFIC
PRMT9	5.82E-55	0.506403663	0.125	0.271	1.75E-51	CD8+ T cell(FGFBP2)	PRMT9
HILPDA	1.27E-71	5.433186864	0.3	0.055	3.82E-68	CD8+ T cell(MT-ND4)	HILPDA
SLC30A1	2.88E-53	3.712410381	0.307	0.068	8.63E-50	CD8+ T cell(MT-ND4)	SLC30A1
SERPINA1	1.45E-31	4.144845908	0.264	0.061	4.36E-28	CD8+ T cell(MT-ND4)	SERPINA1
PRDM8	9.64E-46	2.749890932	0.253	0.061	2.89E-42	CD8+ T cell(MT-ND4)	PRDM8
EGLN3	1.42E-61	4.079793259	0.264	0.066	4.27E-58	CD8+ T cell(MT-ND4)	EGLN3
TYW1B	7.96E-52	0.598258647	0.267	0.073	2.39E-48	CD8+ T cell(MT-ND4)	TYW1B
MT1G	1.30E-60	4.355539199	0.287	0.082	3.89E-57	CD8+ T cell(MT-ND4)	MT1G
MTMR3	2.61E-45	0.479655849	0.273	0.087	7.83E-42	CD8+ T cell(MT-ND4)	MTMR3
ZNF395	1.39E-54	3.096742434	0.303	0.099	4.16E-51	CD8+ T cell(MT-ND4)	ZNF395
CCND1	5.31E-54	3.880899627	0.372	0.123	1.59E-50	CD8+ T cell(MT-ND4)	CCND1
MTRNR2L8	6.57E-51	7.118950665	0.28	0.095	1.97E-47	CD8+ T cell(MT-ND4)	MTRNR2L8
GNL3L	6.52E-43	1.148082806	0.26	0.09	1.96E-39	CD8+ T cell(MT-ND4)	GNL3L
EGR1	6.79E-50	2.511897942	0.301	0.106	2.04E-46	CD8+ T cell(MT-ND4)	EGR1
IQCB1	8.32E-41	1.43539993	0.294	0.108	2.50E-37	CD8+ T cell(MT-ND4)	IQCB1
MT1E	3.72E-69	3.953400661	0.359	0.134	1.12E-65	CD8+ T cell(MT-ND4)	MT1E
GSTA1	3.60E-28	5.499014888	0.256	0.096	1.08E-24	CD8+ T cell(MT-ND4)	GSTA1
MATR3.1	2.28E-35	0.649908964	0.26	0.099	6.84E-32	CD8+ T cell(MT-ND4)	MATR3.1
SPP1	4.01E-36	5.810899191	0.287	0.115	1.20E-32	CD8+ T cell(MT-ND4)	SPP1
MT1F	6.41E-41	3.29537282	0.278	0.115	1.92E-37	CD8+ T cell(MT-ND4)	MT1F
MT-ND1	4.61E-105	8.361874895	0.711	0.309	1.38E-101	CD8+ T cell(MT-ND4)	MT-ND1
MT-ND2	3.88E-101	9.970966042	0.715	0.318	1.16E-97	CD8+ T cell(MT-ND4)	MT-ND2
MAML2	1.46E-35	1.552577999	0.265	0.119	4.39E-32	CD8+ T cell(MT-ND4)	MAML2
MT-CO3	2.08E-89	9.199484788	0.699	0.318	6.23E-86	CD8+ T cell(MT-ND4)	MT-CO3
S100A9	5.04E-28	4.435745943	0.256	0.117	1.51E-24	CD8+ T cell(MT-ND4)	S100A9
MT-ND3	1.43E-94	9.667494233	0.7	0.328	4.30E-91	CD8+ T cell(MT-ND4)	MT-ND3
STAT5A	5.92E-34	3.180880345	0.253	0.119	1.78E-30	CD8+ T cell(MT-ND4)	STAT5A
CDKN1A	4.37E-32	0.640790318	0.283	0.135	1.31E-28	CD8+ T cell(MT-ND4)	CDKN1A
PHLDA1	1.47E-51	2.897860588	0.406	0.194	4.40E-48	CD8+ T cell(MT-ND4)	PHLDA1
MT-ND4	3.48E-88	8.349817109	0.699	0.335	1.04E-84	CD8+ T cell(MT-ND4)	MT-ND4
CRYAB	4.56E-30	5.099797346	0.269	0.13	1.37E-26	CD8+ T cell(MT-ND4)	CRYAB
MT-CO1	4.34E-85	10.83718359	0.702	0.341	1.30E-81	CD8+ T cell(MT-ND4)	MT-CO1
MT-ND6	8.57E-60	8.705062046	0.532	0.264	2.57E-56	CD8+ T cell(MT-ND4)	MT-ND6
MT-CYB	5.02E-90	7.722780242	0.708	0.356	1.51E-86	CD8+ T cell(MT-ND4)	MT-CYB
PFKFB3	1.68E-43	1.198022548	0.294	0.148	5.03E-40	CD8+ T cell(MT-ND4)	PFKFB3
MT-ATP6	8.11E-84	10.58294133	0.673	0.345	2.43E-80	CD8+ T cell(MT-ND4)	MT-ATP6
MT-CO2	1.27E-76	10.64368306	0.666	0.344	3.80E-73	CD8+ T cell(MT-ND4)	MT-CO2
NDRG1	5.75E-26	3.338573891	0.338	0.182	1.73E-22	CD8+ T cell(MT-ND4)	NDRG1
MT1X	1.34E-56	4.332231141	0.404	0.22	4.01E-53	CD8+ T cell(MT-ND4)	MT1X
CYB5A	3.40E-29	2.373966875	0.356	0.198	1.02E-25	CD8+ T cell(MT-ND4)	CYB5A
GPX3	4.10E-19	2.859753713	0.31	0.176	1.23E-15	CD8+ T cell(MT-ND4)	GPX3
MT-ND5	1.25E-49	8.483176409	0.641	0.379	3.75E-46	CD8+ T cell(MT-ND4)	MT-ND5
APOE	3.15E-19	2.525277571	0.3	0.18	9.45E-16	CD8+ T cell(MT-ND4)	APOE
FTX	9.08E-30	1.867218697	0.294	0.178	2.73E-26	CD8+ T cell(MT-ND4)	FTX
NSF	5.60E-18	4.819229507	0.264	0.16	1.68E-14	CD8+ T cell(MT-ND4)	NSF
YBX3	1.60E-26	2.286000708	0.267	0.163	4.79E-23	CD8+ T cell(MT-ND4)	YBX3
KDM6B	3.57E-22	2.340208621	0.356	0.218	1.07E-18	CD8+ T cell(MT-ND4)	KDM6B
HUWE1	1.70E-23	0.689056862	0.274	0.168	5.11E-20	CD8+ T cell(MT-ND4)	HUWE1
ALDOB	2.59E-13	2.28923404	0.283	0.174	7.78E-10	CD8+ T cell(MT-ND4)	ALDOB
CST3	4.80E-16	1.336572297	0.283	0.18	1.44E-12	CD8+ T cell(MT-ND4)	CST3
NAMPT	4.00E-33	4.484434883	0.332	0.212	1.20E-29	CD8+ T cell(MT-ND4)	NAMPT
APLP2	1.05E-20	2.605933187	0.282	0.183	3.15E-17	CD8+ T cell(MT-ND4)	APLP2
MT-ND4L	1.50E-45	7.514729957	0.516	0.337	4.49E-42	CD8+ T cell(MT-ND4)	MT-ND4L
AC020916.11	3.81E-12	0.426796418	0.395	0.258	1.14E-08	CD8+ T cell(MT-ND4)	AC020916.1
MTRNR2L12	1.65E-38	6.497532801	0.572	0.375	4.95E-35	CD8+ T cell(MT-ND4)	MTRNR2L12
HSPA1A	1.99E-28	2.071382591	0.383	0.257	5.96E-25	CD8+ T cell(MT-ND4)	HSPA1A
IRF9	8.96E-31	3.167281662	0.264	0.184	2.69E-27	CD8+ T cell(MT-ND4)	IRF9
DNPH1	1.95E-09	6.841030284	0.294	0.206	5.86E-06	CD8+ T cell(MT-ND4)	DNPH1
SAT1	1.52E-10	2.218188531	0.491	0.347	4.56E-07	CD8+ T cell(MT-ND4)	SAT1
NEAT1	2.69E-11	4.43998016	0.502	0.361	8.07E-08	CD8+ T cell(MT-ND4)	NEAT1
RAB11FIP1	1.36E-22	3.570392595	0.265	0.193	4.08E-19	CD8+ T cell(MT-ND4)	RAB11FIP1
MT2A	1.50E-26	4.096346453	0.446	0.326	4.49E-23	CD8+ T cell(MT-ND4)	MT2A
ATOX1	5.12E-11	2.35653118	0.251	0.184	1.54E-07	CD8+ T cell(MT-ND4)	ATOX1
TSPYL2	1.12E-24	1.01857079	0.28	0.207	3.37E-21	CD8+ T cell(MT-ND4)	TSPYL2
IVNS1ABP1	8.18E-16	0.52836405	0.419	0.315	2.45E-12	CD8+ T cell(MT-ND4)	IVNS1ABP
HSPB1	2.43E-15	3.375704116	0.314	0.251	7.28E-12	CD8+ T cell(MT-ND4)	HSPB1
BIRC31	2.71E-08	1.604699229	0.401	0.321	8.14E-05	CD8+ T cell(MT-ND4)	BIRC3
ICOS1	4.19E-22	1.916797754	0.301	0.241	1.26E-18	CD8+ T cell(MT-ND4)	ICOS
PBXIP11	9.45E-18	1.41417119	0.365	0.299	2.83E-14	CD8+ T cell(MT-ND4)	PBXIP1
PLIN2	1.41E-13	2.538567023	0.368	0.303	4.22E-10	CD8+ T cell(MT-ND4)	PLIN2
NABP1	1.32E-22	3.166933704	0.283	0.235	3.96E-19	CD8+ T cell(MT-ND4)	NABP1
BTG11	0.000551539	1.800575679	0.482	0.401	1	CD8+ T cell(MT-ND4)	BTG1
VMP1	5.73E-22	8.083267294	0.413	0.344	1.72E-18	CD8+ T cell(MT-ND4)	VMP1
ECHS1	1.41E-06	1.15163782	0.287	0.242	0.004242602	CD8+ T cell(MT-ND4)	ECHS1
SRSF7	7.94E-05	0.668323946	0.464	0.393	0.238164002	CD8+ T cell(MT-ND4)	SRSF7
GADD45A1	3.65E-19	0.989023337	0.305	0.261	1.09E-15	CD8+ T cell(MT-ND4)	GADD45A
HSP90AA1	0.000995459	2.650977464	0.44	0.378	1	CD8+ T cell(MT-ND4)	HSP90AA1
DUSP1	1.28E-05	1.524059918	0.404	0.348	0.038461114	CD8+ T cell(MT-ND4)	DUSP1
UBC	0.000601786	1.312526261	0.477	0.411	1	CD8+ T cell(MT-ND4)	UBC
FOSB	1.99E-14	1.990834607	0.374	0.324	5.98E-11	CD8+ T cell(MT-ND4)	FOSB
FAM129A	3.81E-22	0.990326786	0.265	0.23	1.14E-18	CD8+ T cell(MT-ND4)	FAM129A
LAPTM4A	3.63E-11	1.408275909	0.347	0.302	1.09E-07	CD8+ T cell(MT-ND4)	LAPTM4A
CSNK1D1	2.14E-11	0.460746279	0.269	0.236	6.43E-08	CD8+ T cell(MT-ND4)	CSNK1D
PLK3	9.20E-13	4.062668671	0.321	0.282	2.76E-09	CD8+ T cell(MT-ND4)	PLK3
CHD2	4.69E-14	3.82182815	0.354	0.312	1.41E-10	CD8+ T cell(MT-ND4)	CHD2
TIMP11	7.49E-08	2.371872971	0.377	0.338	0.000224803	CD8+ T cell(MT-ND4)	TIMP1
ARID5B	2.09E-23	4.770682958	0.345	0.31	6.26E-20	CD8+ T cell(MT-ND4)	ARID5B
OGT	2.42E-11	0.402400749	0.31	0.282	7.27E-08	CD8+ T cell(MT-ND4)	OGT
YTHDC1	1.19E-14	0.731102643	0.307	0.28	3.57E-11	CD8+ T cell(MT-ND4)	YTHDC1
TYMP	4.53E-19	2.783676683	0.255	0.233	1.36E-15	CD8+ T cell(MT-ND4)	TYMP
AC058791.11	5.54E-18	0.466556514	0.325	0.3	1.66E-14	CD8+ T cell(MT-ND4)	AC058791.1
SPOCK2	1.14E-06	1.882645308	0.404	0.381	0.003422043	CD8+ T cell(MT-ND4)	SPOCK2
ZNF292	1.55E-17	2.300772446	0.3	0.283	4.65E-14	CD8+ T cell(MT-ND4)	ZNF292
GLRX	0.000182958	2.620584001	0.314	0.299	0.548872522	CD8+ T cell(MT-ND4)	GLRX
CXCR4	0.004568479	2.83239494	0.422	0.407	1	CD8+ T cell(MT-ND4)	CXCR4
SLC2A31	0.000164295	1.63392593	0.356	0.345	0.492884279	CD8+ T cell(MT-ND4)	SLC2A3
ATP2B1	1.61E-08	0.392202825	0.276	0.268	4.82E-05	CD8+ T cell(MT-ND4)	ATP2B1
CHCHD10	0.003076995	6.328882472	0.314	0.305	1	CD8+ T cell(MT-ND4)	CHCHD10
IKZF3	2.25E-08	0.920628669	0.329	0.32	6.76E-05	CD8+ T cell(MT-ND4)	IKZF3
SMARCA5	2.19E-10	0.442518202	0.298	0.291	6.56E-07	CD8+ T cell(MT-ND4)	SMARCA5
IGFBP7	7.34E-07	0.876747431	0.276	0.271	0.002201579	CD8+ T cell(MT-ND4)	IGFBP7
CEMIP2	1.38E-05	3.112964167	0.388	0.381	0.041298018	CD8+ T cell(MT-ND4)	CEMIP2
TRAC	0.000559522	1.135246397	0.401	0.396	1	CD8+ T cell(MT-ND4)	TRAC
MAF	6.70E-06	0.824881913	0.323	0.321	0.020100657	CD8+ T cell(MT-ND4)	MAF
RGS11	2.44E-06	0.352696275	0.291	0.292	0.007327553	CD8+ T cell(MT-ND4)	RGS1
SNRNP70	2.02E-06	0.503738826	0.249	0.25	0.006073739	CD8+ T cell(MT-ND4)	SNRNP70
HSPD1	1.18E-09	2.96306323	0.357	0.36	3.53E-06	CD8+ T cell(MT-ND4)	HSPD1
LTB1	2.03E-05	0.650229964	0.303	0.307	0.060972291	CD8+ T cell(MT-ND4)	LTB
PKM	1.57E-10	4.434066261	0.372	0.379	4.71E-07	CD8+ T cell(MT-ND4)	PKM
CORO1B	7.51E-14	4.437588049	0.265	0.27	2.25E-10	CD8+ T cell(MT-ND4)	CORO1B
TIGIT	1.24E-29	3.270698912	0.26	0.266	3.73E-26	CD8+ T cell(MT-ND4)	TIGIT
STAT3	4.28E-09	5.857615415	0.395	0.405	1.28E-05	CD8+ T cell(MT-ND4)	STAT3
PTPN71	0.00360158	0.506023237	0.379	0.391	1	CD8+ T cell(MT-ND4)	PTPN7
PIK3IP11	4.91E-06	1.128497079	0.366	0.379	0.014719451	CD8+ T cell(MT-ND4)	PIK3IP1
DNAJB1	2.91E-07	2.950382349	0.365	0.38	0.0008735	CD8+ T cell(MT-ND4)	DNAJB1
TNRC6B	1.50E-10	1.296228376	0.338	0.352	4.50E-07	CD8+ T cell(MT-ND4)	TNRC6B
POLR2J3.1	9.17E-07	0.692013774	0.368	0.384	0.002751527	CD8+ T cell(MT-ND4)	POLR2J3.1
HSPE1	0.000258969	2.871555017	0.41	0.428	0.776906009	CD8+ T cell(MT-ND4)	HSPE1
PHPT1	0.000244366	0.385759657	0.298	0.312	0.733096894	CD8+ T cell(MT-ND4)	PHPT1
TRIM22	5.34E-11	4.439215314	0.242	0.258	1.60E-07	CD8+ T cell(MT-ND4)	TRIM22
GAPDH	0.001304234	2.167757531	0.361	0.389	1	CD8+ T cell(MT-ND4)	GAPDH
ACTN41	6.21E-06	0.59334203	0.343	0.373	0.018631391	CD8+ T cell(MT-ND4)	ACTN4
HERPUD1	4.56E-09	3.202275718	0.345	0.378	1.37E-05	CD8+ T cell(MT-ND4)	HERPUD1
SAMSN11	0.000109891	1.141398416	0.334	0.367	0.329674468	CD8+ T cell(MT-ND4)	SAMSN1
RBL2	8.76E-06	3.486428499	0.276	0.305	0.026271983	CD8+ T cell(MT-ND4)	RBL2
TCF251	3.15E-05	0.362638721	0.386	0.435	0.094568173	CD8+ T cell(MT-ND4)	TCF25
NFE2L21	5.16E-05	2.414738584	0.334	0.377	0.154832706	CD8+ T cell(MT-ND4)	NFE2L2
LDHA	0.000651906	0.283709977	0.365	0.414	1	CD8+ T cell(MT-ND4)	LDHA
TRIM38	2.31E-05	1.729719739	0.233	0.265	0.069438264	CD8+ T cell(MT-ND4)	TRIM38
FAM118A1	0.000757921	0.887250274	0.341	0.393	1	CD8+ T cell(MT-ND4)	FAM118A
SNRPB2	0.005457881	0.425123304	0.327	0.377	1	CD8+ T cell(MT-ND4)	SNRPB2
GABARAPL1	3.33E-10	1.439527018	0.244	0.288	1.00E-06	CD8+ T cell(MT-ND4)	GABARAPL1
PPP2R5C1	0.000841475	1.019608786	0.35	0.414	1	CD8+ T cell(MT-ND4)	PPP2R5C
CARD16	1.57E-14	4.381291995	0.282	0.334	4.70E-11	CD8+ T cell(MT-ND4)	CARD16
GBP2	2.64E-14	4.463310402	0.235	0.281	7.91E-11	CD8+ T cell(MT-ND4)	GBP2
PCSK71	0.000694316	0.558727787	0.33	0.397	1	CD8+ T cell(MT-ND4)	PCSK7
RNF19A	0.003562234	1.749443383	0.309	0.372	1	CD8+ T cell(MT-ND4)	RNF19A
CCND2	0.000133744	3.997523479	0.307	0.37	0.40123179	CD8+ T cell(MT-ND4)	CCND2
RASGRP1	6.28E-08	1.44007153	0.245	0.297	0.000188352	CD8+ T cell(MT-ND4)	RASGRP1
SNF8	4.06E-09	0.730897864	0.224	0.276	1.22E-05	CD8+ T cell(MT-ND4)	SNF8
PTPN22	1.38E-08	1.967670847	0.265	0.327	4.15E-05	CD8+ T cell(MT-ND4)	PTPN22
USP15	0.001351173	5.412444942	0.269	0.332	1	CD8+ T cell(MT-ND4)	USP15
AKNA	1.91E-05	4.454356297	0.312	0.388	0.057219033	CD8+ T cell(MT-ND4)	AKNA
TRA2A	1.40E-09	2.620623532	0.217	0.274	4.19E-06	CD8+ T cell(MT-ND4)	TRA2A
B2M	8.43E-06	2.977600459	0.394	0.499	0.025276433	CD8+ T cell(MT-ND4)	B2M
IL32	0.000108087	3.94667939	0.363	0.462	0.324261252	CD8+ T cell(MT-ND4)	IL32
UBE2Q1	7.55E-08	1.767516578	0.218	0.281	0.000226583	CD8+ T cell(MT-ND4)	UBE2Q1
ZFP36L21	2.19E-05	1.412535827	0.3	0.39	0.065685235	CD8+ T cell(MT-ND4)	ZFP36L2
MIDN	0.005449577	2.918008363	0.258	0.336	1	CD8+ T cell(MT-ND4)	MIDN
GOLGB1	0.002147128	0.871306282	0.264	0.347	1	CD8+ T cell(MT-ND4)	GOLGB1
HLA-C	0.000534082	1.85332436	0.352	0.463	1	CD8+ T cell(MT-ND4)	HLA-C
CDV3	0.001311574	0.367934716	0.273	0.361	1	CD8+ T cell(MT-ND4)	CDV3
VPS36	1.15E-05	0.943787636	0.19	0.253	0.034361045	CD8+ T cell(MT-ND4)	VPS36
TNFRSF1B	0.006375986	5.098944509	0.285	0.381	1	CD8+ T cell(MT-ND4)	TNFRSF1B
ITGA4	2.87E-05	1.022179957	0.271	0.369	0.086004148	CD8+ T cell(MT-ND4)	ITGA4
CDK13	1.92E-05	1.680748789	0.206	0.281	0.057490102	CD8+ T cell(MT-ND4)	CDK13
DDX21	5.82E-05	0.456611714	0.227	0.313	0.174711992	CD8+ T cell(MT-ND4)	DDX21
CHST121	0.000821024	1.248246046	0.255	0.353	1	CD8+ T cell(MT-ND4)	CHST12
MYO1F1	0.001246371	2.13388829	0.283	0.397	1	CD8+ T cell(MT-ND4)	MYO1F
TXNIP1	2.26E-08	2.339734484	0.285	0.41	6.78E-05	CD8+ T cell(MT-ND4)	TXNIP
DNTTIP2	0.009566864	6.018611064	0.193	0.295	1	CD8+ T cell(MT-ND4)	DNTTIP2
NUCB2	6.28E-06	2.526519251	0.179	0.31	0.018841697	CD8+ T cell(MT-ND4)	NUCB2
TRG-AS1	1.91E-05	2.786336878	0.135	0.25	0.057354407	CD8+ T cell(MT-ND4)	TRG-AS1
ARAP2	0.005770736	0.357168178	0.141	0.278	1	CD8+ T cell(MT-ND4)	ARAP2
SPC25	0.000116694	10.93581358	0.627	0.006	0.350081748	CD8+T cell(SPC25)	SPC25
RRM2	1.91E-14	9.807809042	0.78	0.013	5.73E-11	CD8+T cell(SPC25)	RRM2
UBE2C	4.90E-16	10.92498008	0.797	0.014	1.47E-12	CD8+T cell(SPC25)	UBE2C
MKI67	1.58E-32	9.08273216	0.949	0.021	4.74E-29	CD8+T cell(SPC25)	MKI67
PCLAF	4.75E-26	10.97831015	0.898	0.02	1.42E-22	CD8+T cell(SPC25)	PCLAF
TK1	3.01E-09	10.59958487	0.712	0.019	9.03E-06	CD8+T cell(SPC25)	TK1
ZWINT	1.97E-28	10.74792185	0.915	0.025	5.91E-25	CD8+T cell(SPC25)	ZWINT
CDCA3	0.000589116	11.1193555	0.61	0.017	1	CD8+T cell(SPC25)	CDCA3
TYMS	3.12E-24	10.32919063	0.881	0.026	9.35E-21	CD8+T cell(SPC25)	TYMS
FANCI	3.37E-09	8.008889397	0.712	0.022	1.01E-05	CD8+T cell(SPC25)	FANCI
CDK1	2.25E-14	9.772904124	0.78	0.025	6.76E-11	CD8+T cell(SPC25)	CDK1
TOP2A	5.17E-19	10.64512963	0.831	0.028	1.55E-15	CD8+T cell(SPC25)	TOP2A
ASF1B	3.20E-09	10.8100547	0.712	0.026	9.60E-06	CD8+T cell(SPC25)	ASF1B
CENPW	6.71E-16	9.526229977	0.797	0.03	2.01E-12	CD8+T cell(SPC25)	CENPW
ESCO2	0.000780456	10.38709539	0.61	0.024	1	CD8+T cell(SPC25)	ESCO2
UBE2T	1.36E-22	10.09896122	0.864	0.036	4.08E-19	CD8+T cell(SPC25)	UBE2T
CLSPN	7.72E-20	8.0924033	0.847	0.041	2.32E-16	CD8+T cell(SPC25)	CLSPN
NUSAP1	4.82E-19	10.57076152	0.831	0.043	1.45E-15	CD8+T cell(SPC25)	NUSAP1
CDKN3	1.35E-20	13.16796251	0.847	0.047	4.06E-17	CD8+T cell(SPC25)	CDKN3
KIF11	1.59E-10	8.512832303	0.729	0.041	4.78E-07	CD8+T cell(SPC25)	KIF11
MXD3	2.63E-06	9.451642143	0.661	0.04	0.007898314	CD8+T cell(SPC25)	MXD3
MCM4	7.96E-05	7.332332837	0.644	0.043	0.238879007	CD8+T cell(SPC25)	MCM4
NUF2	0.000175569	9.587681776	0.627	0.047	0.526706138	CD8+T cell(SPC25)	NUF2
CENPH	0.000935047	10.49363542	0.61	0.047	1	CD8+T cell(SPC25)	CENPH
SMC2	4.03E-27	8.755441201	0.915	0.071	1.21E-23	CD8+T cell(SPC25)	SMC2
MAD2L1	9.29E-19	12.74944958	0.831	0.066	2.79E-15	CD8+T cell(SPC25)	MAD2L1
CKS1B	2.51E-30	10.37460813	0.932	0.075	7.53E-27	CD8+T cell(SPC25)	CKS1B
NCAPD3	8.33E-17	7.424703839	0.831	0.067	2.50E-13	CD8+T cell(SPC25)	NCAPD3
CENPF	7.60E-24	7.714020179	0.881	0.073	2.28E-20	CD8+T cell(SPC25)	CENPF
CENPN	1.10E-18	9.362655714	0.831	0.072	3.30E-15	CD8+T cell(SPC25)	CENPN
CENPM	1.41E-20	11.97346633	0.847	0.074	4.22E-17	CD8+T cell(SPC25)	CENPM
SGO2	0.000518446	8.085710815	0.61	0.054	1	CD8+T cell(SPC25)	SGO2
NDC80	2.11E-11	7.44615058	0.746	0.07	6.34E-08	CD8+T cell(SPC25)	NDC80
MCM7	1.37E-13	8.942689961	0.78	0.074	4.12E-10	CD8+T cell(SPC25)	MCM7
NRM	0.00793576	5.260355379	0.593	0.064	1	CD8+T cell(SPC25)	NRM
GMNN	4.39E-05	5.88173898	0.644	0.072	0.131730654	CD8+T cell(SPC25)	GMNN
ATAD2	4.72E-24	10.22897042	0.898	0.102	1.41E-20	CD8+T cell(SPC25)	ATAD2
DHFR	6.82E-06	6.337607197	0.661	0.078	0.020470354	CD8+T cell(SPC25)	DHFR
EZH2	6.81E-05	8.040792305	0.644	0.076	0.204393938	CD8+T cell(SPC25)	EZH2
CDKN2A	1.02E-08	4.436455917	0.729	0.091	3.06E-05	CD8+T cell(SPC25)	CDKN2A
CDCA7L	0.001288884	4.056603672	0.356	0.045	1	CD8+T cell(SPC25)	CDCA7L
LMNB1	8.07E-16	4.414169561	0.831	0.106	2.42E-12	CD8+T cell(SPC25)	LMNB1
HELLS	7.31E-11	8.84223984	0.763	0.101	2.19E-07	CD8+T cell(SPC25)	HELLS
HLA-DQA2	0.0025297	5.078044781	0.339	0.045	1	CD8+T cell(SPC25)	HLA-DQA2
PCNA	8.84E-21	13.48391069	0.864	0.115	2.65E-17	CD8+T cell(SPC25)	PCNA
TMEM106C	1.23E-14	9.408695938	0.814	0.109	3.68E-11	CD8+T cell(SPC25)	TMEM106C
SMC4	2.63E-30	8.571975479	0.949	0.129	7.88E-27	CD8+T cell(SPC25)	SMC4
RMI1	0.008570911	1.529702319	0.373	0.052	1	CD8+T cell(SPC25)	RMI1
RFC4	0.000230956	6.207641122	0.644	0.091	0.692866608	CD8+T cell(SPC25)	RFC4
STMN1	7.99E-40	9.746296078	1	0.147	2.40E-36	CD8+T cell(SPC25)	STMN1
MAGOHB	0.000131344	1.228960986	0.661	0.099	0.394031221	CD8+T cell(SPC25)	MAGOHB
PHF19	1.23E-22	10.2897063	0.898	0.135	3.70E-19	CD8+T cell(SPC25)	PHF19
ARHGAP11B	0.004684793	0.911691017	0.373	0.057	1	CD8+T cell(SPC25)	ARHGAP11B
H2AFX	8.75E-26	11.60382843	0.915	0.141	2.63E-22	CD8+T cell(SPC25)	H2AFX
TIPIN	0.008021164	5.836007761	0.356	0.056	1	CD8+T cell(SPC25)	TIPIN
HAUS1	6.52E-07	4.831751253	0.695	0.117	0.001956087	CD8+T cell(SPC25)	HAUS1
KIF20B	6.42E-10	7.315659366	0.746	0.129	1.92E-06	CD8+T cell(SPC25)	KIF20B
CPNE2	0.009469615	1.977402507	0.39	0.069	1	CD8+T cell(SPC25)	CPNE2
DONSON	1.93E-06	4.460895934	0.288	0.051	0.00578087	CD8+T cell(SPC25)	DONSON
LRRCC1	0.00033613	4.508797169	0.339	0.061	1	CD8+T cell(SPC25)	LRRCC1
AL031777.3	0.003479182	4.504579879	0.356	0.065	1	CD8+T cell(SPC25)	AL031777.3
FABP5	1.04E-15	5.514555077	0.831	0.152	3.12E-12	CD8+T cell(SPC25)	FABP5
CDC7	3.38E-07	3.117366558	0.288	0.053	0.001015127	CD8+T cell(SPC25)	CDC7
CKS2	5.20E-17	8.664854992	0.847	0.16	1.56E-13	CD8+T cell(SPC25)	CKS2
ASRGL1	8.42E-07	3.158501855	0.271	0.052	0.002524668	CD8+T cell(SPC25)	ASRGL1
HIST1H1D	2.42E-12	9.792176167	0.78	0.15	7.26E-09	CD8+T cell(SPC25)	HIST1H1D
LTA	0.00011041	3.518603717	0.339	0.067	0.33123123	CD8+T cell(SPC25)	LTA
PDS5B	0.000202778	2.431989393	0.661	0.131	0.60833336	CD8+T cell(SPC25)	PDS5B
SRGAP2B	0.00659777	4.035590545	0.373	0.074	1	CD8+T cell(SPC25)	SRGAP2B
TUBA1C	5.19E-11	8.160178698	0.746	0.149	1.56E-07	CD8+T cell(SPC25)	TUBA1C
KPNA2	9.46E-05	9.080740762	0.661	0.133	0.283827487	CD8+T cell(SPC25)	KPNA2
CKAP2	0.000190579	7.154141657	0.644	0.13	0.571737841	CD8+T cell(SPC25)	CKAP2
HIST1H1C	2.16E-10	10.84748143	0.746	0.151	6.47E-07	CD8+T cell(SPC25)	HIST1H1C
PTTG1	2.42E-27	11.19030769	0.932	0.189	7.25E-24	CD8+T cell(SPC25)	PTTG1
PIF1	4.28E-06	3.754926289	0.288	0.06	0.012841265	CD8+T cell(SPC25)	PIF1
NUDT1	3.40E-22	8.12338414	0.898	0.19	1.02E-18	CD8+T cell(SPC25)	NUDT1
SAMD1	0.000109846	2.821228559	0.678	0.144	0.329537473	CD8+T cell(SPC25)	SAMD1
XCL1	0.000223026	2.625216857	0.339	0.073	0.669077233	CD8+T cell(SPC25)	XCL1
FANCB	0.000228657	4.126168135	0.305	0.067	0.685972352	CD8+T cell(SPC25)	FANCB
CARHSP1	5.12E-24	4.586111405	0.915	0.204	1.54E-20	CD8+T cell(SPC25)	CARHSP1
HIST1H2BC	6.74E-06	5.033461753	0.271	0.062	0.020230863	CD8+T cell(SPC25)	HIST1H2BC
TMPO	2.65E-27	10.90553865	0.932	0.214	7.96E-24	CD8+T cell(SPC25)	TMPO
HIST1H1E	0.002046726	6.435432318	0.627	0.144	1	CD8+T cell(SPC25)	HIST1H1E
ELF4	2.65E-05	1.945755247	0.322	0.075	0.0794317	CD8+T cell(SPC25)	ELF4
SLC25A40	0.002832984	1.618186661	0.373	0.087	1	CD8+T cell(SPC25)	SLC25A40
SNRNP27	0.007615875	0.464595334	0.61	0.149	1	CD8+T cell(SPC25)	SNRNP27
KATNAL1	0.000568798	1.641095132	0.339	0.083	1	CD8+T cell(SPC25)	KATNAL1
HIST2H2AC	3.08E-05	8.361260795	0.678	0.167	0.092444082	CD8+T cell(SPC25)	HIST2H2AC
PKP4	4.88E-06	0.350966699	0.305	0.076	0.01465142	CD8+T cell(SPC25)	PKP4
REC8	1.59E-08	6.894573703	0.254	0.064	4.78E-05	CD8+T cell(SPC25)	REC8
SIRPG	0.000341905	2.337251923	0.339	0.087	1	CD8+T cell(SPC25)	SIRPG
PGP	5.95E-12	3.216621328	0.814	0.22	1.78E-08	CD8+T cell(SPC25)	PGP
LST1	0.006471459	4.937247568	0.39	0.107	1	CD8+T cell(SPC25)	LST1
GBP1	0.000245828	3.187712169	0.678	0.187	0.737483917	CD8+T cell(SPC25)	GBP1
EPHB6	7.40E-09	4.592815129	0.254	0.072	2.22E-05	CD8+T cell(SPC25)	EPHB6
SGMS1	0.000815582	3.284466009	0.356	0.101	1	CD8+T cell(SPC25)	SGMS1
TUBB	2.58E-38	11.1942039	1	0.284	7.74E-35	CD8+T cell(SPC25)	TUBB
TSPOAP1-AS1	0.001375568	2.717956328	0.373	0.106	1	CD8+T cell(SPC25)	TSPOAP1-AS1
DNMT1	1.22E-15	3.747829119	0.847	0.241	3.66E-12	CD8+T cell(SPC25)	DNMT1
RFWD3	1.67E-05	1.854536135	0.305	0.09	0.050162093	CD8+T cell(SPC25)	RFWD3
DOCK2	9.57E-05	0.471198113	0.661	0.196	0.287051614	CD8+T cell(SPC25)	DOCK2
DUT	4.05E-27	10.02886912	0.932	0.278	1.22E-23	CD8+T cell(SPC25)	DUT
SYT11	0.003869278	0.31188265	0.356	0.107	1	CD8+T cell(SPC25)	SYT11
PKNOX1	0.001457776	2.951175634	0.356	0.108	1	CD8+T cell(SPC25)	PKNOX1
HLA-DMA	6.24E-08	0.352979841	0.712	0.221	0.000187167	CD8+T cell(SPC25)	HLA-DMA
ZNF350	1.25E-05	0.642553235	0.322	0.1	0.037611724	CD8+T cell(SPC25)	ZNF350
HLA-DQA11	2.12E-09	4.438506548	0.729	0.232	6.37E-06	CD8+T cell(SPC25)	HLA-DQA1
GON7	0.000130925	0.885507287	0.339	0.108	0.392773926	CD8+T cell(SPC25)	GON7
ANP32E	3.02E-26	9.822057215	0.949	0.306	9.05E-23	CD8+T cell(SPC25)	ANP32E
NNMT	4.83E-07	3.507831084	0.271	0.088	0.001449718	CD8+T cell(SPC25)	NNMT
ECHS11	0.000154503	1.440684826	0.729	0.241	0.463509988	CD8+T cell(SPC25)	ECHS1
CCNG2	8.18E-08	3.832023665	0.271	0.09	0.000245313	CD8+T cell(SPC25)	CCNG2
TUBA1B	2.66E-38	10.63153811	0.983	0.338	7.97E-35	CD8+T cell(SPC25)	TUBA1B
SERTAD3	9.30E-05	0.26255268	0.356	0.123	0.279028637	CD8+T cell(SPC25)	SERTAD3
SLFN13	6.20E-06	2.371217049	0.322	0.113	0.01859943	CD8+T cell(SPC25)	SLFN13
HPGD	2.27E-05	0.434892207	0.322	0.116	0.068145328	CD8+T cell(SPC25)	HPGD
CACYBP	4.85E-13	7.037138211	0.78	0.281	1.46E-09	CD8+T cell(SPC25)	CACYBP
HMGB2	1.87E-39	14.03290651	1	0.364	5.60E-36	CD8+T cell(SPC25)	HMGB2
SH2D1A	4.12E-08	2.282124649	0.78	0.284	0.000123616	CD8+T cell(SPC25)	SH2D1A
LINC01943	0.005762317	2.504845976	0.373	0.136	1	CD8+T cell(SPC25)	LINC01943
CBX3	7.64E-20	3.763524032	0.915	0.336	2.29E-16	CD8+T cell(SPC25)	CBX3
CD741	1.48E-18	4.484769591	0.864	0.318	4.44E-15	CD8+T cell(SPC25)	CD74
HMGN2	1.99E-38	12.82609274	1	0.37	5.98E-35	CD8+T cell(SPC25)	HMGN2
H2AFZ	5.67E-39	13.05868528	1	0.371	1.70E-35	CD8+T cell(SPC25)	H2AFZ
FAM76A	2.34E-06	3.53625374	0.271	0.101	0.007011571	CD8+T cell(SPC25)	FAM76A
DAAM1	1.42E-08	3.867241934	0.254	0.095	4.27E-05	CD8+T cell(SPC25)	DAAM1
SIT11	0.000266642	3.224039236	0.644	0.244	0.79992502	CD8+T cell(SPC25)	SIT1
GAPDH1	2.96E-36	2.329473465	1	0.379	8.88E-33	CD8+T cell(SPC25)	GAPDH
SLC2A4RG	5.64E-07	1.077850405	0.746	0.283	0.001692368	CD8+T cell(SPC25)	SLC2A4RG
PKIA	9.98E-08	5.151247041	0.271	0.103	0.000299546	CD8+T cell(SPC25)	PKIA
FCHSD2	0.001522984	0.530817885	0.271	0.103	1	CD8+T cell(SPC25)	FCHSD2
HLA-DRB51	1.98E-13	4.161019687	0.797	0.306	5.93E-10	CD8+T cell(SPC25)	HLA-DRB5
HLA-DRA	3.27E-14	4.534579209	0.712	0.275	9.81E-11	CD8+T cell(SPC25)	HLA-DRA
BCOR	4.24E-05	0.775440132	0.305	0.118	0.127206169	CD8+T cell(SPC25)	BCOR
COTL1	2.60E-22	6.022071821	0.898	0.351	7.81E-19	CD8+T cell(SPC25)	COTL1
EML2	2.92E-05	2.097092983	0.271	0.106	0.087521477	CD8+T cell(SPC25)	EML2
PMAIP1	0.001167323	3.27954118	0.525	0.207	1	CD8+T cell(SPC25)	PMAIP1
DUSP41	1.73E-05	3.590213687	0.644	0.257	0.051955165	CD8+T cell(SPC25)	DUSP4
H2AFV	1.15E-33	7.911043917	0.983	0.394	3.44E-30	CD8+T cell(SPC25)	H2AFV
HLA-DRB11	8.41E-13	5.234938261	0.797	0.321	2.52E-09	CD8+T cell(SPC25)	HLA-DRB1
SLFN11	1.20E-05	0.973425387	0.305	0.123	0.03590327	CD8+T cell(SPC25)	SLFN11
ID3	1.30E-05	2.866753261	0.339	0.138	0.039148247	CD8+T cell(SPC25)	ID3
NUCB21	2.55E-08	6.167948947	0.712	0.29	7.65E-05	CD8+T cell(SPC25)	NUCB2
CCDC88A	2.91E-07	3.705589605	0.288	0.119	0.000874425	CD8+T cell(SPC25)	CCDC88A
MDH1	6.86E-09	1.629457323	0.78	0.323	2.06E-05	CD8+T cell(SPC25)	MDH1
TUBB4B	7.37E-20	11.26436393	0.847	0.352	2.21E-16	CD8+T cell(SPC25)	TUBB4B
COX171	3.31E-10	2.063895404	0.763	0.319	9.92E-07	CD8+T cell(SPC25)	COX17
ACTB1	1.59E-26	5.70255823	0.966	0.404	4.77E-23	CD8+T cell(SPC25)	ACTB
RAB27A1	8.79E-06	1.416034329	0.729	0.305	0.026382434	CD8+T cell(SPC25)	RAB27A
SNF81	5.38E-05	1.317596962	0.627	0.266	0.161515857	CD8+T cell(SPC25)	SNF8
HLA-DPA1	1.00E-14	3.99571073	0.763	0.326	3.01E-11	CD8+T cell(SPC25)	HLA-DPA1
CTNNA1	2.55E-05	1.074929134	0.254	0.109	0.076524709	CD8+T cell(SPC25)	CTNNA1
UBE2S	4.24E-23	9.068668846	0.864	0.371	1.27E-19	CD8+T cell(SPC25)	UBE2S
HIST1H4C	1.64E-23	9.988481914	0.847	0.364	4.91E-20	CD8+T cell(SPC25)	HIST1H4C
SLC25A5	1.30E-26	7.825130585	0.949	0.408	3.90E-23	CD8+T cell(SPC25)	SLC25A5
ANXA5	1.02E-18	6.609755027	0.831	0.361	3.07E-15	CD8+T cell(SPC25)	ANXA5
NDUFB1	2.01E-07	2.509773505	0.678	0.295	0.000602409	CD8+T cell(SPC25)	NDUFB1
ITM2C1	1.62E-05	2.507801666	0.627	0.274	0.048702858	CD8+T cell(SPC25)	ITM2C
PKM1	6.92E-15	4.015477082	0.847	0.372	2.08E-11	CD8+T cell(SPC25)	PKM
TSC22D1	7.75E-07	4.66880248	0.254	0.113	0.002326235	CD8+T cell(SPC25)	TSC22D1
ACTG1	9.74E-23	8.444610313	0.881	0.395	2.92E-19	CD8+T cell(SPC25)	ACTG1
CORO1A	9.24E-21	3.881971124	0.898	0.406	2.77E-17	CD8+T cell(SPC25)	CORO1A
EFTUD2	1.44E-07	0.57069027	0.271	0.123	0.000431583	CD8+T cell(SPC25)	EFTUD2
HSP90AA11	1.09E-12	3.030716633	0.814	0.38	3.26E-09	CD8+T cell(SPC25)	HSP90AA1
CCSAP	5.93E-09	1.626465162	0.254	0.119	1.78E-05	CD8+T cell(SPC25)	CCSAP
PFN11	2.86E-24	3.536787256	0.915	0.429	8.59E-21	CD8+T cell(SPC25)	PFN1
PHPT11	0.000157142	2.349073111	0.644	0.306	0.471427224	CD8+T cell(SPC25)	PHPT1
DCXR	0.002093734	4.631581746	0.644	0.308	1	CD8+T cell(SPC25)	DCXR
VIM1	6.64E-15	3.382173681	0.78	0.379	1.99E-11	CD8+T cell(SPC25)	VIM
CCL3L1	0.003695123	2.243077733	0.356	0.175	1	CD8+T cell(SPC25)	CCL3L1
ITM2A1	1.48E-06	4.524810351	0.678	0.335	0.004438683	CD8+T cell(SPC25)	ITM2A
USP12	5.20E-09	1.193540741	0.271	0.134	1.56E-05	CD8+T cell(SPC25)	USP12
DYNLL11	4.94E-14	3.785788009	0.763	0.382	1.48E-10	CD8+T cell(SPC25)	DYNLL1
HLA-DQB1	0.0022418	4.120449423	0.559	0.282	1	CD8+T cell(SPC25)	HLA-DQB1
PLP2	3.78E-10	4.938158899	0.729	0.368	1.13E-06	CD8+T cell(SPC25)	PLP2
NR4A1	0.000664603	3.196733146	0.288	0.146	1	CD8+T cell(SPC25)	NR4A1
BAX	7.83E-13	6.581919551	0.746	0.381	2.35E-09	CD8+T cell(SPC25)	BAX
SET	3.41E-12	6.33061233	0.797	0.409	1.02E-08	CD8+T cell(SPC25)	SET
LIMA1	3.85E-06	0.535924449	0.271	0.14	0.011549462	CD8+T cell(SPC25)	LIMA1
STK39	2.80E-07	0.545652963	0.288	0.15	0.00084065	CD8+T cell(SPC25)	STK39
UQCRQ	1.58E-06	0.661131429	0.729	0.382	0.004730631	CD8+T cell(SPC25)	UQCRQ
HLA-DPB11	8.21E-09	3.093922823	0.678	0.356	2.46E-05	CD8+T cell(SPC25)	HLA-DPB1
HNRNPM	1.79E-09	0.872615127	0.712	0.374	5.38E-06	CD8+T cell(SPC25)	HNRNPM
LDHB1	1.77E-07	0.593473294	0.746	0.394	0.000531842	CD8+T cell(SPC25)	LDHB
TPM41	0.000847921	5.355201606	0.627	0.337	1	CD8+T cell(SPC25)	TPM4
C12orf751	5.33E-07	2.407815293	0.695	0.4	0.001597781	CD8+T cell(SPC25)	C12orf75
HSPD11	0.003137904	3.526786296	0.593	0.357	1	CD8+T cell(SPC25)	HSPD1
LDHA1	1.73E-06	1.452101633	0.661	0.405	0.005183672	CD8+T cell(SPC25)	LDHA
F2R	0.001463149	1.864471062	0.339	0.209	1	CD8+T cell(SPC25)	F2R
GSTP1	1.56E-06	4.553942473	0.644	0.399	0.004685964	CD8+T cell(SPC25)	GSTP1
APOBEC3G1	0.000339608	1.00326813	0.593	0.37	1	CD8+T cell(SPC25)	APOBEC3G
ANXA2	1.92E-05	8.490023997	0.61	0.398	0.05774428	CD8+T cell(SPC25)	ANXA2
CTSC	0.000596208	0.868993683	0.576	0.383	1	CD8+T cell(SPC25)	CTSC
GZMA	0.004110668	1.351647125	0.627	0.432	1	CD8+T cell(SPC25)	GZMA
ATP5ME	0.001632824	1.199316062	0.61	0.427	1	CD8+T cell(SPC25)	ATP5ME
ACTN42	0.001108515	0.450238708	0.508	0.368	1	CD8+T cell(SPC25)	ACTN4
TMSB4X1	9.95E-05	1.570164678	0.644	0.472	0.298411015	CD8+T cell(SPC25)	TMSB4X
PRDX1	0.002587554	2.502763588	0.576	0.429	1	CD8+T cell(SPC25)	PRDX1
MAP3K81	4.19E-05	2.337326536	0.254	0.192	0.125789771	CD8+T cell(SPC25)	MAP3K8
YME1L1	1.27E-06	1.457450343	0.288	0.234	0.003811419	CD8+T cell(SPC25)	YME1L1
RPS27L	0.00488797	1.445226119	0.492	0.401	1	CD8+T cell(SPC25)	RPS27L
IGFBP71	0.006910779	0.67163386	0.271	0.272	1	CD8+T cell(SPC25)	IGFBP7
CTSW1	6.14E-13	3.534833826	0.203	0.303	1.84E-09	CD8+T cell(SPC25)	CTSW
PLIN21	7.37E-08	1.704514783	0.203	0.312	0.000221179	CD8+T cell(SPC25)	PLIN2
GZMB1	2.73E-14	0.29663242	0.169	0.296	8.20E-11	CD8+T cell(SPC25)	GZMB
FOS	1.33E-08	1.643442428	0.153	0.296	3.98E-05	CD8+T cell(SPC25)	FOS
FGFBP21	8.82E-16	1.094443933	0.153	0.297	2.65E-12	CD8+T cell(SPC25)	FGFBP2
CD2471	1.93E-06	1.582280672	0.153	0.367	0.005790172	CD8+T cell(SPC25)	CD247
PLAC81	3.27E-12	3.264440875	0.136	0.345	9.82E-09	CD8+T cell(SPC25)	PLAC8
