# Supplementary material for: Exploring the role of CD8 + T cells in clear renal cell carcinoma metastasis
Source: FEBS Open Bio. 2024 Jun 13;14(7):1205–17. doi: 10.1002/2211-5463.13819 (PMC11216920; doi:10.1002/2211-5463.13819)
Supplement: Supplementary file 2 — Table S2. List of biocompare functional assay of CD8+ T cell sub‐clusters. [file FEB4-14-1205-s002.csv]

		Supplementary Table 2. List of Biocompare Functional Assay of Tcell Sub-clusters
	cluster	ID	Description	GeneRatio	BgRatio	pvalue	p.adjust	qvalue	geneID	Count
1	CD8+ T cell (NCF1)	C0024301	Lymphoma, Follicular	105/2027	477/21671	4.67E-17	1.94E-13	1.46E-13	IFNG/SDC1/MME/MSC/TNFSF13B/CCR1/FBP1/IFI27/SERPING1/MYC/CD68/GPT/IL2RA/PMAIP1/GAPDH/IRF8/HLA-DQA1/LAG3/BCL2L11/GADD45B/CD70/TGM2/AIF1/ALDH1A1/STMN1/DROSHA/MZB1/HLA-DQB1/STAT1/MS4A1/BRCA2/ERCC2/HLA-DRB1/GCSAM/SLC7A7/HLA-DPB1/CCNB1/CCND1/CDKN1A/CD38/NR4A1/PRDM1/CD40LG/CDKN2A/SOCS1/ISG20/PERP/CXCR3/POU2F2/REL/ICOS/CD27/SIRT1/CCL5/EZH2/VIM/KLHL6/PDCD1/KLF2/CD226/LMNB1/ABL2/CCR5/TNFAIP3/BACH2/MTR/NAIP…	105
2	CD8+ T cell (NCF1)	C0524910	Hepatitis C, Chronic	98/2027	430/21671	4.68E-17	1.94E-13	1.46E-13	CCL4L2/IFNG/ENPP2/CCL3L1/HMOX1/AGT/ISG15/RSAD2/HSPA1B/C3/ALB/CST3/CCL4/HSPA1A/CCR1/FBP1/CD69/RARRES2/CD68/GPT/IL2RA/HBB/HLA-DQA1/SLC11A1/KRT18/HLA-DPA1/ADM/CCR2/JUN/ENG/APOE/HLA-DQB1/STAT1/FOS/RECK/HLA-DRB1/FASLG/HLA-DPB1/TXN/MX1/CD38/SOD2/RBP4/CD40LG/DPP4/CDKN2A/SOCS1/ISG20/CXCR3/TNFSF14/SYCE1L/CD27/CCL5/CCR7/VIM/MARK2/CCR5/YME1L1/LTA/DHFR/IFNGR1/S100A9/SOCS3/KRT8/SLC40A1/IL7R/CXCR4/RNF19A/IRF7/…	98
3	CD8+ T cell (NCF1)	C0023492	Leukemia, T-Cell	101/2027	457/21671	1.41E-16	3.90E-13	2.93E-13	IFNG/VCAM1/PBX1/CCL3/CADM1/HOXA9/IGFBP7/PTCH2/MMP7/THBS1/CDK5R1/HES1/MYC/IL2RA/IKZF2/IRF8/CXCR6/NRP1/JUN/NCKIPSD/ICAM1/CD9/HSP90AA1/STAT1/TNFRSF4/VAC14/MS4A1/LGALS1/AUTS2/FOS/TRBC1/FASLG/CCNB1/CCND1/CDKN1A/TXN/JAK2/CD38/RGS1/BCL2A1/EGR1/CD40LG/DPP4/CDKN2A/SOCS1/ISG20/SCLY/SIRT1/JUND/EZH2/SPATA2/MYADM/PDCD1/BCL11B/ETV6/BIRC3/S100A4/AHI1/SERPINH1/PIM3/ATL2/TRAC/SELL/TNFSF10/CXCR4/RNF19A/BAX/TXNIP/S…	101
4	CD8+ T cell (NCF1)	C0041956	Ureteral obstruction	85/2027	359/21671	5.37E-16	1.12E-12	8.39E-13	IFNG/VCAM1/F2RL1/EDN1/SERPINF1/SMARCA1/CLTRN/HMOX1/AGT/MMP7/THBS1/MSC/ACE/RGCC/CCL4/ALDH2/ADAMTS1/CCL20/CCR1/HES1/GADD45G/RMDN2/IFI27/LRP2/DUSP4/TGM2/ADM/CCR2/OSM/LYZ/ENG/PLG/MS4A1/CSF1/PIF1/FABP1/TXN/JAK2/S100A8/HPGD/AREG/SOD2/RGS2/DPP4/CDKN2A/CXCR3/LGALS3/RIPK3/UBXN11/ACTA2/PECAM1/SMN2/HSPD1/SDC4/SIRT1/CCL5/SGK1/EZH2/VIM/ATP7A/CD226/MARK2/SAV1/S100A4/ANGPT2/S100A9/SLC40A1/RNF19A/TXNIP/PIK3CA/ST…	85
5	CD8+ T cell (NCF1)	C0021053	Immune System Diseases	98/2027	451/21671	1.28E-15	2.13E-12	1.60E-12	IFNG/CLEC12A/SDC1/PLCG2/CCL3L1/HMOX1/THBS1/MYH10/HSPA1B/MSC/ALB/CST3/HPN/HSPA1A/LMNA/TNFSF13B/HES1/LGR6/IL2RA/FOSB/IRF8/CFH/KLRB1/CCR2/JUN/GATA3/ABCD1/AIF1/APOE/STAT1/MS4A1/LGALS1/FOS/HLA-DRB1/CD74/P2RX7/NR4A1/CD40LG/DPP4/SOCS1/TIGIT/CCR6/FCRL3/ISG20/CXCR3/REL/GSDMB/ICOS/PECAM1/DUSP10/HSPD1/JUND/LINC01934/CCL5/ERN1/SPATA2/PDCD1/CISH/JUNB/TAGAP/ETV6/CCR5/TNFAIP3/HSPA5/ATXN2/BACH2/SOCS3/CXCR4/MICA/…	98
6	CD8+ T cell (NCF1)	C3714514	Infection	103/2027	491/21671	2.84E-15	3.94E-12	2.96E-12	IFNG/VCAM1/CD83/CCL3L1/CCL3/HMOX1/IFIT1/APOC1/FTL/NFIB/NFKBIA/CCL20/TNFSF13B/CCR1/MYC/IL2RA/PMAIP1/HLA-DQA1/SLC11A1/CFH/BCL2L11/IER3/ADM/OSM/ICAM1/ENG/APOE/HLA-DQB1/STAT1/TNFRSF4/FOS/HLA-DRB1/FASLG/APOM/MX1/CD38/SOD2/BCL2A1/FTH1/DPP4/CDKN2A/KPNA2/CXCR3/LGALS3/ICOS/HSPD1/CD27/TLR1/LY96/CCL5/CCR7/VIM/PDCD1/MAP1LC3A/GAB3/CCR5/BIRC3/LTA/DNAJB1/IFNGR1/SOCS3/APP/SELL/BBC3/TNFSF10/FADD/CXCR4/IRF7/BAX/AP…	103
7	CD8+ T cell (NCF1)	C1333064	Classical Hodgkin's Lymphoma	70/2027	285/21671	2.98E-14	3.54E-11	2.66E-11	IFNG/SDC1/CD83/MME/CEBPD/MSC/MAOA/NFKBIA/SLC22A2/LMNA/HDAC11/MYC/CD68/FOSB/LAG3/JUN/HLA-DRA/GATA3/HSP90AA1/STAT1/MS4A1/LGALS1/FOS/HLA-DRB1/GCSAM/HLA-DPB1/CDKN1A/TXN/CD79A/JAK2/CD38/SOD2/PRDM1/CYSLTR1/CD40LG/DPP4/CDKN2A/SOCS1/ID2/POU2F2/REL/MAL/SIRT1/JUND/CCL5/EZH2/SPATA2/PDCD1/JUNB/TNFAIP3/LTA/MDC1/SOCS3/SATB1/BCL2/PIK3CA/NCF1/FAS/S1PR2/MAML2/HERPUD1/S1PR1/SLC12A9/DOK2/PCNA/HLA-C/PIM1/B2M/HLA-A/T…	70
8	CD8+ T cell (NCF1)	C0079773	Lymphoma, T-Cell, Cutaneous	82/2027	367/21671	5.59E-14	5.80E-11	4.36E-11	IFNG/PTPRG/CADM1/ASS1/THBS1/CCL20/MT1E/MYC/IL2RA/FOSB/JUN/GATA3/DROSHA/HLA-DQB1/HSP90AA1/STAT1/MS4A1/LGALS1/FOS/TSPYL2/TRBC1/HLA-DRB1/FASLG/AURKA/CCND1/JAK2/NR4A1/FTH1/ARHGEF7/CD40LG/DPP4/CDKN2A/SOCS1/CCR6/FCRL3/ISG20/CXCR3/CARMIL2/SDC4/SIRT1/JUND/EZH2/CCR7/CD226/JUNB/BCL11B/NFKBIZ/TNFAIP3/AHI1/LTA/PDCD11/TOX/SOCS3/SELL/BBC3/TNFSF10/CXCR4/BAX/PKM/SATB1/BCL2/NR2C2/MCL1/PIK3CA/FKBP5/NFKB2/THEMIS/AS…	82
9	CD8+ T cell (NCF1)	C0206180	Ki-1+ Anaplastic Large Cell Lymphoma	71/2027	300/21671	1.42E-13	1.31E-10	9.84E-11	IFNG/CADM1/HSPA1B/PRDM8/INSR/HSPA1A/RBAK/CXCL14/RORC/MYC/CD68/TP53INP1/IL2RA/FOSB/BCL2L11/BATF/NRP1/JUN/ICAM1/HSP90AA1/STAT1/TMOD1/MS4A1/LGALS1/FOS/TSPYL2/FASLG/S100A10/CCND1/CDKN1A/PRDM1/ARHGEF7/DPP4/CDKN2A/DUSP5/ISG20/ID2/CXCR3/CAPG/JUND/CCL5/EZH2/PDCD1/JUNB/BIRC3/SOCS3/BAX/PKM/BCL2/SQLE/ADARB1/MCL1/PIK3CA/NFKB2/CD52/ASCC1/CEBPB/FAS/CDK6/BACH1/EML4/HERPUD1/SLC12A9/PCYT1A/MAP3K8/GDE1/PTPN6/RNF21…	71
10	CD8+ T cell (NCF1)	C2347747	Adult Classical Hodgkin Lymphoma	60/2027	233/21671	2.26E-13	1.88E-10	1.41E-10	IFNG/CEBPD/MSC/MAOA/NFKBIA/SLC22A2/LMNA/HDAC11/MYC/CD68/FOSB/JUN/HLA-DRA/GATA3/HSP90AA1/STAT1/MS4A1/LGALS1/FOS/HLA-DRB1/HLA-DPB1/CDKN1A/TXN/CD79A/JAK2/CD38/SOD2/PRDM1/CYSLTR1/CD40LG/DPP4/CDKN2A/SOCS1/ID2/POU2F2/REL/MAL/SIRT1/JUND/CCL5/PDCD1/JUNB/TNFAIP3/LTA/SOCS3/SATB1/PIK3CA/NCF1/FAS/S1PR2/MAML2/HERPUD1/S1PR1/SLC12A9/DOK2/PCNA/HLA-C/PIM1/B2M/HLA-A	60
11	CD8+ T cell (NCF1)	C0220597	Adult Hodgkin Lymphoma	85/2027	399/21671	3.24E-13	2.44E-10	1.84E-10	CCL4L2/IFNG/SDC1/CD83/CCL3/CADM1/FGFR2/MIR155HG/MSC/ACE/NFKBIA/CCL4/SLC22A2/TNFSF13B/SERPING1/HDAC11/MYC/CD68/HBB/BCL2L11/CD70/GATA3/ICAM1/STMN1/HLA-DQB1/STAT1/TNFRSF4/MS4A1/LGALS1/CSF1/HLA-DRB1/HLA-DPB1/CDKN1A/JAK2/CD38/PRDM1/MAPK7/EGR1/ARHGEF7/PIK3R1/DPP4/CDKN2A/SOCS1/TIGIT/MCM3AP/CXCR3/POU2F2/REL/CD27/MAL/CCL5/XPO5/CCR7/PDCD1/CCR5/TNFAIP3/BIRC3/ATR/SELL/ERBB2/BLMH/GSTA1/CXCR4/MICA/KDM6B/SATB1/…	85
12	CD8+ T cell (NCF1)	C0151449	Primary SjC6gren's syndrome	72/2027	312/21671	3.63E-13	2.51E-10	1.89E-10	IFNG/SDC1/LIFR/CCL3L1/CCL3/GTF2IRD1/CUBN/NFKBIA/CST3/CCL4/TNFSF13B/IFI44L/CD69/CD68/IL2RA/HLA-DQA1/SLC11A1/CFH/CD70/LRP2/KLRB1/ICAM1/ID3/APOE/HLA-DQB1/STAT1/AQP1/PLCL1/MS4A1/POLD1/CDK1/TUBA1C/HLA-DRB1/FASLG/HLA-DPB1/RAB3D/FURIN/S100A8/P2RX7/CD40LG/SOCS1/ICA1/ISG20/SLC25A40/CXCR3/RORA/ICOS/CD27/TLR1/CCL5/CCR7/VIM/PDCD1/CCR5/TNFAIP3/LTA/SOCS3/HELLS/CXCR4/IL21R/LTB/ACTB/GZMA/FAS/CALR/PTPN6/HLA-C/PTP…	72
13	CD8+ T cell (NCF1)	C0079772	T-Cell Lymphoma	97/2027	485/21671	3.94E-13	2.52E-10	1.89E-10	IFNG/NECTIN2/IL13RA1/CCL3/CADM1/MME/GADD45A/MIR155HG/NOL3/TNFSF13B/CCR1/PLK2/MYC/CD68/IL2RA/LAG3/BCL2L11/NRP1/CD70/GATA3/ASRGL1/ID3/HLA-DQB1/HSP90AA1/MS4A1/LGALS1/SOX4/TSPYL2/CA12/ERCC2/FASLG/CCND1/TXN/FURIN/CD79A/JAK2/PRDM1/EGR1/ARHGEF7/CD40LG/DPP4/CDKN2A/ID2/CXCR3/REL/LMO4/CD27/HSP90AB1/SIRT1/EZH2/SPATA2/PIAS2/MARCKSL1/PDCD1/JUNB/MAF/BCL11B/ETV6/CCR5/ZBTB17/BIRC3/S100A4/LTA/ATR/SOCS3/IL7R/CXCR4…	97
14	CD8+ T cell (NCF1)	C0003130	Anoxia	68/2027	287/21671	4.38E-13	2.60E-10	1.95E-10	IFNG/VCAM1/SOD3/EDN1/SERPINF1/IGFBP7/HMOX1/CALCRL/THBS1/HSPA1B/MT2A/ALDH1L1/MYC/PMAIP1/GAPDH/KLF6/ADM/JUN/ICAM1/ENG/PLIN2/APOE/IGFBP3/STAT1/FOS/CSF1/DDIT4/PFKFB3/AURKA/ERRFI1/CCND1/TXN/JAK2/EPAS1/SOD2/EGLN3/EGR1/RORA/PLA2G6/DUSP1/SGK1/TNFAIP3/BIRC3/HSPA5/ANGPT2/ATR/APP/SLC2A3/ERBB2/TNFSF10/CXCR4/BAX/TXNIP/BCL2/ALOX5AP/PRDX1/NDRG1/ACTB/FAS/ITGB1/ALDOB/UCP2/PLK3/BHLHE40/SLC2A1/BNIP3/CREB1/RPS14	68
15	CD8+ T cell (NCF1)	C0036220	Kaposi Sarcoma	97/2027	488/21671	5.79E-13	3.21E-10	2.41E-10	IFNG/SDC1/VCAM1/EDN1/FGFR2/HMOX1/ASS1/MMP7/THBS1/TNIP3/MSC/INSR/ALB/ADAMTS1/CCL20/SLC22A2/LGR6/IFI27/MYC/HLA-DQA1/CXCR6/GADD45B/CD70/OSM/ZNF331/ICAM1/MZB1/HSP90AA1/CASTOR1/TNFRSF4/MS4A1/LGALS1/CDK1/HLA-DRB1/CCND1/CDKN1A/EPAS1/RBP4/EGR1/CD40LG/CDKN2A/SOCS1/CCR6/INTS2/POU2F2/LGALS3/REL/GBP1/PECAM1/ZNF569/SIRT1/CCL5/EZH2/PDCD1/CISH/CCR5/RBPJ/TNFAIP3/LTA/ANGPT2/SERPINH1/DHFR/ERBB2/TNFSF10/FADD/CXCR4/…	97
16	CD8+ T cell (NCF1)	C0011603	Dermatitis	98/2027	496/21671	6.40E-13	3.32E-10	2.50E-10	IFNG/SDC1/VCAM1/SOD3/F2RL1/EDN1/DSP/MME/COL9A3/HMOX1/ALDH7A1/THBS1/HSPA1B/MSC/ACE/AGXT/AP1S3/ANXA1/ALB/CCL20/HSPA1A/FUT7/GADD45G/PAPPA/GPT/IL2RA/FOSB/HLA-DQA1/TGM2/CCR2/JUN/OSM/GATA3/ICAM1/APOE/PLG/STAT1/TNFRSF4/VAC14/MS4A1/FOS/RTTN/FASLG/CD74/HLA-DMA/TLE1/TXN/JAK2/EPAS1/S100A8/SOD2/ARMH1/CD40LG/CCR6/ISG20/TRAF3IP2/HLA-DMB/CXCR3/LGALS3/CARMIL2/DMKN/PECAM1/TNFSF14/CD27/DUSP1/ZFP36/SLC25A37/JUND/CC…	98
17	CD8+ T cell (NCF1)	C0220644	Childhood Hodgkin Lymphoma	84/2027	399/21671	8.76E-13	4.28E-10	3.22E-10	CCL4L2/IFNG/SDC1/CD83/CCL3/CADM1/FGFR2/MIR155HG/MSC/ACE/NFKBIA/CCL4/SLC22A2/TNFSF13B/SERPING1/HDAC11/MYC/CD68/HBB/BCL2L11/CD70/GATA3/ICAM1/STMN1/HLA-DQB1/STAT1/TNFRSF4/MS4A1/LGALS1/CSF1/HLA-DRB1/CDKN1A/JAK2/CD38/PRDM1/MAPK7/EGR1/ARHGEF7/PIK3R1/DPP4/CDKN2A/SOCS1/TIGIT/MCM3AP/CXCR3/POU2F2/REL/CD27/MAL/CCL5/XPO5/CCR7/PDCD1/CCR5/TNFAIP3/BIRC3/ATR/SELL/ERBB2/BLMH/GSTA1/CXCR4/MICA/KDM6B/SATB1/BCL2/PIK3…	84
18	CD8+ T cell (NCF1)	C0039483	Giant Cell Arteritis	63/2027	260/21671	1.10E-12	4.83E-10	3.63E-10	IFNG/VCAM1/EDN1/CD83/P4HA2/GADD45A/ZC4H2/ANXA1/ALB/WWTR1/CDK5R1/LMNA/TNFSF13B/GADD45G/CD68/IL2RA/HLA-DQA1/GADD45B/CCR2/ICAM1/PLG/HLA-DQB1/STAT1/PLCL1/HLA-DRB1/FASLG/CCND1/CDKN1A/S100A8/MX1/ARMH1/CD40LG/CDKN2A/CCR6/MFGE8/CXCR3/PLA2G6/CCL5/SPATA2/PDCD1/CD226/CCR5/TNFAIP3/ANGPT2/GCHFR/IFNGR1/S100A9/ERBB2/CXCR4/IL21R/CD24/MICA/PIK3CA/LTB/ACTB/FAS/MUL1/SLC12A9/MNAT1/ECE1/PCNA/PTPN22/IL32	63
19	CD8+ T cell (NCF1)	C3495559	Juvenile arthritis	91/2027	450/21671	1.11E-12	4.83E-10	3.63E-10	IFNG/VCAM1/KCNJ15/CD83/CCL3/MME/SIAE/GADD45A/HMOX1/RBM47/THBS1/NFKBIA/CCL20/CALD1/ZNF395/PLK2/IL2RA/FOSB/HLA-DQA1/SLC11A1/CXCR6/DUSP4/TGM2/HLA-DPA1/JUN/OSM/GATA3/LYZ/ICAM1/RASGEF1B/HLA-DQB1/TUBB2A/STAT1/FOS/HLA-DRB1/HLA-DPB1/S100A8/AREG/EGR1/NR4A2/DPP4/HLA-DRB5/FCRL3/ISG20/CD8B/CXCR3/DUSP2/HSPD1/DUSP1/HSPA14/CCL5/CCR7/VIM/PDCD1/HSPA6/CD226/ETV6/CCR5/TNFAIP3/NEAT1/ATXN2/LTA/BTG1/S100A9/SLC2A3/IL7R…	91
20	CD8+ T cell (NCF1)	C0024314	Lymphoproliferative Disorders	69/2027	300/21671	1.33E-12	5.51E-10	4.15E-10	IFNG/SDC1/MME/MSC/TNFSF13B/CD69/SERPING1/MYC/IL2RA/IRF8/SLC11A1/BCL2L11/BATF/CD70/KLRB1/GATA3/ABCD1/ICAM1/ASRGL1/HSP90AA1/MS4A1/LGALS1/HLA-DRB1/FASLG/CCND1/JAK2/CD38/PRDM1/ARHGEF7/CD40LG/PIK3R1/CDKN2A/SOCS1/ISG20/CXCR3/ICOS/PECAM1/CD27/MARCKSL1/PDCD1/ETV6/TNFAIP3/GZMH/SOCS3/ERBB2/TNFSF10/CXCR4/SLC35B2/PKM/SATB1/BCL2/CD84/CDKN3/PIK3CA/SLAMF1/CD52/FAS/SPP1/CDK6/SH2D1A/ITGA4/IL2RB/PPP1R12C/CD81/CBLB…	69
21	CD8+ T cell (NCF1)	C0149678	Epstein-Barr Virus Infections	81/2027	384/21671	2.02E-12	7.97E-10	5.99E-10	CCL4L2/IFNG/SDC1/VCAM1/CD83/CCL3/SMARCA1/MME/RGCC/CCL4/CCL20/SLC22A2/CCR1/CD69/PLK2/MYC/CD68/IL2RA/HLA-DQA1/CD70/ADM/CCR2/HLA-DRA/ICAM1/ALDH1A1/STMN1/HLA-DQB1/LYST/LY6G5C/MS4A1/LGALS1/LPAR5/HLA-DRB1/CD74/CCND1/CD38/EGR1/CD40LG/PIK3R1/CDKN2A/DUSP5/ISG20/POU2F2/RIPK3/GBP1/CD27/CCL5/EZH2/VIM/GPR183/PDCD1/CD226/CCR5/TNFAIP3/THY1/CTSH/ERBB2/HELLS/CXCR4/RNF19A/IRF7/CD24/SATB1/BCL2/PIK3CA/KLRG1/SLAMF1/A…	81
22	CD8+ T cell (NCF1)	C0017661	IGA Glomerulonephritis	91/2027	456/21671	2.41E-12	9.11E-10	6.85E-10	IFNG/VCAM1/F2RL1/EDN1/IGFBP7/HMOX1/AGT/NTN4/PDGFC/MMP7/C3/ACE/COL4A2/ALB/CST3/CCL20/TNFSF13B/SLC3A1/IFI27/CD68/GDF15/GAPDH/FOSB/HLA-DQA1/CFH/KLF6/LRP2/MS4A6A/HLA-DPA1/ADM/CCR2/HLA-DRA/GATA3/IGHMBP2/ICAM1/APOE/HLA-DQB1/STAT1/MS4A1/FOS/NEU1/HLA-DRB1/FASLG/APOM/FABP1/HLA-DPB1/CCND1/TXN/CD79A/MX1/NR4A1/RGS1/SOCS1/CCR6/FCRL3/ID2/SMN2/TNFSF14/CD27/TLR1/CCL5/GPR183/CCR5/MTR/LTA/ANGPT2/MTMR3/ATR/PPP1R15A…	91
23	CD8+ T cell (NCF1)	C3840565	Autoimmune thyroid disease (AITD)	41/2027	133/21671	2.85E-12	1.03E-09	7.73E-10	FABP5/ACOT11/CD68/IL2RA/IRF8/HLA-DQA1/ICAM1/DROSHA/HLA-DQB1/SELENOP/LGALS1/HLA-DRB1/FASLG/HLA-DPB1/DNASE1/ARMH1/CDKN2A/SOCS1/FCRL3/ISG20/TMEM39A/TNFRSF18/LXN/SIRT1/MARCKSL1/CD226/TNFAIP3/S100A4/BACH2/TNFSF10/IL21R/CLEC16A/BCL2/SLAMF1/AGO1/SPP1/TNFRSF25/PCYT1A/GLUL/PTPN22/HLA-A	41
24	CD8+ T cell (NCF1)	C0017658	Glomerulonephritis	81/2027	391/21671	5.38E-12	1.86E-09	1.40E-09	IFNG/CLCN5/VCAM1/CCL3/CADM1/AGT/PDGFC/C3/ACE/ALB/CST3/CCL4/SERPING1/MYL9/IL2RA/FOSB/CFH/TGM2/ADM/JUN/ABCD1/ICAM1/AIF1/APOE/PLG/HLA-DQB1/STAT1/MS4A1/FOS/HLA-DRB1/FASLG/CD74/S100A10/CD79A/S100A8/P2RX7/CD38/EGLN3/DNASE1/RGS2/CD40LG/CDKN2A/CCR6/ISG20/TAGLN/CXCR3/LTC4S/TLR1/JUND/CCL5/ERN1/VIM/JUNB/ETV6/THY1/HSPA5/ATR/S100A9/SELL/ERBB2/CXCR4/TBXAS1/BCL2/ALOX5AP/PER2/SLAMF1/FAS/ITGB1/TCF3/SPP1/SH2D1A/AN…	81
25	CD8+ T cell (NCF1)	C0205698	Undifferentiated carcinoma	65/2027	283/21671	6.33E-12	2.10E-09	1.58E-09	IFNG/PRLR/CADM1/SMARCA1/PAX8/SLC25A10/ANXA1/EPCAM/NFKBIA/CDK5R1/LMNA/PLK2/MYC/GAPDH/G0S2/TSC22D1/GATA3/CLDN4/STMN1/ID3/SELENOP/HSP90AA1/AQP1/TRPS1/CCND1/CDKN1A/FURIN/NUPR1/SOD2/RBP4/EGR1/PIK3R1/CDKN2A/ANXA4/TYMP/SLC12A2/DUSP1/INSIG1/LY96/SGK1/MAP1LC3A/AQP3/ERBB2/GATM/PKM/BCL2/MSH6/PIK3CA/GSTP1/ACTB/CCNH/ADGRE5/SRF/S100A6/ACTG1/TET2/S1PR1/UCP2/SLC12A9/TPT1/CORO1A/PCNA/BNIP3/EEF1A1/RPS14	65
26	CD8+ T cell (NCF1)	C1868683	B-CELL MALIGNANCY, LOW-GRADE	74/2027	350/21671	1.62E-11	5.16E-09	3.88E-09	IFNG/SDC1/MME/DCDC2/SLC22A2/TNFSF13B/PLK2/MYC/FOSB/CFH/BCL2L11/CD70/JUN/ICAM1/FANCB/HSP90AA1/STAT1/MS4A1/FOS/BRCA2/ERCC2/FASLG/CD74/DLEU2/CCND1/CD79A/JAK2/P2RX7/CD38/BCL2A1/CD40LG/DPP4/CDKN2A/FCRL3/CD8B/CXCR3/POU2F2/APAF1/ICOS/CD27/JUND/CCR7/MARCKSL1/JUNB/BCL11B/ANGPT2/BTG1/ATR/CD8A/S100A9/ETV3/SELL/CXCR4/RNF19A/BAX/BCL2/TRAT1/MCL1/CDKN3/PIK3CA/NFKB2/CD52/FAS/TCF3/F2R/ANXA5/CHST11/MAP3K8/GDE1/IL2…	74
27	CD8+ T cell (NCF1)	C0003872	Arthritis, Psoriatic	88/2027	450/21671	1.74E-11	5.34E-09	4.01E-09	IFNG/A1CF/EDN1/CD83/UCP3/GPR55/PRLR/THBS1/SLC22A5/C3/ACE/ALB/NFKBIA/ITGA1/CD69/IFI27/RORC/CD68/GPT/IL2RA/CXCR6/NRP1/KLRB1/CCR2/PLG/FOS/HLA-DRB1/PFKFB3/HLA-DMA/CCND1/PSAT1/PCCA/S100A8/AREG/MFSD4B/CD38/SOD2/PRMT3/EGR1/NR4A2/DPP4/SOCS1/ISG20/TRAF3IP2/HLA-DMB/REL/SCLY/PECAM1/HSPD1/CD27/HSPA14/SIRT1/CCL5/VIM/PDCD1/CD226/CCR5/TNFAIP3/LTA/ANGPT2/DNAJB1/DHFR/MAFK/S100A9/SOCS3/SELL/IL7R/CD24/MICA/PKM/PRDX…	88
28	CD8+ T cell (NCF1)	C0279628	Adenocarcinoma Of Esophagus	90/2027	468/21671	2.62E-11	7.78E-09	5.85E-09	IFNG/A1CF/SERPINF1/CCL3/IGFBP7/AKAP12/ASS1/MMP7/HNF1A/EMX2/C3/ANXA1/EPCAM/ALB/CCL4/RFC3/IFI27/MYC/GDF15/RRAD/ICAM1/ENG/STMN1/IGFBP3/SELENOP/TMOD1/PRKCZ/MS4A1/POLD1/SOX4/CDK1/ERCC2/FASLG/AURKA/DLEU2/CCND1/CDKN1A/JAK2/SOD2/ODC1/FTH1/ARHGEF7/CDKN2A/TYMP/CCL5/ABCC5/VIM/PDCD1/LIN54/RBM43/BIRC3/MTR/LTA/PTGER4/ATR/ERBB2/TNFSF10/CXCR4/TXNIP/CD24/RBM38/BCL2/IRF1/NR2C2/MCL1/PIK3CA/FKBP5/SKI/GSTP1/ACTB/PTGE…	90
29	CD8+ T cell (NCF1)	C0014060	Encephalitis, St. Louis	62/2027	272/21671	2.72E-11	7.79E-09	5.86E-09	IFNG/AGT/HSPA1B/C3/ACE/HSPA1A/TNFSF13B/CCR1/ARID3A/IL2RA/HLA-DQA1/CFH/CD70/ADM/GATA3/STMN1/APOE/HLA-DQB1/HSP90AA1/STAT1/TNFRSF4/MS4A1/LGALS1/GSN/HLA-DRB1/FASLG/APOM/HLA-DPB1/JAK2/CYCS/DNASE1/CD40LG/CCR6/FCRL3/ISG20/CXCR3/ICOS/SMN2/HSP90AB1/CCL5/PDCD1/XKR6/CCR5/TNFAIP3/LTA/SGMS1/SELL/DOCK11/CXCR4/IRF7/BAX/MICA/BCL2/FAS/HMGN2/MEF2D/ROCK2/CALR/IRF9/PTPN22/B2M/CD247	62
30	CD8+ T cell (NCF1)	C0867389	Chronic graft-versus-host disease	57/2027	241/21671	3.66E-11	1.01E-08	7.61E-09	IFNG/AGT/IFIT1/HSPA1B/IFIT3/HSPA1A/TNFSF13B/CCR1/IL2RA/ICAM1/HLA-DQB1/MS4A1/CSF1/BRCA2/HLA-DPB1/TXN/S100A8/CD38/BCL2A1/RBP4/ARMH1/DPP4/CCR6/FCRL3/ISG20/LGALS3/TYMP/ICOS/PECAM1/CD27/SIRT1/CCL5/ERN1/CCR7/LY9/CCR5/LTA/SERPINH1/SELL/SLC2A3/CRKL/TNFSF10/IL7R/MICA/MCL1/PIK3CA/LTB/SPP1/F2R/TET2/ROCK2/XBP1/HLA-C/NRM/HLA-A/IL32/FOSL2	57
31	CD8+ T cell (NCF1)	C0007787	Transient Ischemic Attack	72/2027	344/21671	4.96E-11	1.32E-08	9.91E-09	EDN1/SERPINF1/CADM1/AGT/THBS1/HSPA1B/MSC/FCN1/MT2A/C3/ACE/ALB/ADAMTS1/CCL20/HSPA1A/LMNA/NR2F2/DBN1/PAPPA/MYH11/RRAD/GATA3/ICAM1/ENG/APOE/IGFBP3/GPX3/CD74/JAK2/CYCS/SOD2/CCR6/LTC4S/SLC12A2/ACTA2/DUSP1/SGK1/MAP1LC3A/CCR5/HSPA5/PDCD11/PTGER4/PPP1R15A/PDE4D/SELL/BBC3/BAX/BCL2/PER2/ADARB1/BEX3/PIK3CA/CREM/ACTB/CCNH/FAS/SPP1/SH2B3/GSR/NSF/ACTG1/TET2/CALR/UCP2/PCNA/MCFD2/BNIP3/CREB1/NAMPT/GLRX/RPS6/C1or…	72
32	CD8+ T cell (NCF1)	C1527336	Sjogren's Syndrome	91/2027	481/21671	5.08E-11	1.32E-08	9.91E-09	IFNG/VCAM1/HMOX1/VIPR2/THBS1/IFNG-AS1/MSC/C3/ALB/CA2/NFKBIA/CST3/TNFSF13B/IL17RB/CD69/IFI27/RORC/MYC/CD68/GPT/IL2RA/SLC17A1/CLN3/HLA-DQA1/NRP1/HLA-DRA/LYZ/ICAM1/ASRGL1/ID3/CD9/STAT1/AQP1/VAC14/GSN/HLA-DRB1/FASLG/HLA-DPB1/RAB3D/TXN/S100A8/AREG/P2RX7/PRDM1/DNASE1/CD40LG/NR4A2/CDKN2A/ICA1/ISG20/TRAF3IP2/CXCR3/TNFSF14/FUCA1/CD27/CCL5/CCR7/RIDA/PDCD1/LY9/RBPJ/TNFAIP3/LTA/AQP3/CD8A/S100A9/MIAT/IL7R/CXC…	91
33	CD8+ T cell (NCF1)	C3875321	Inflammatory dermatosis	77/2027	382/21671	7.19E-11	1.81E-08	1.36E-08	IFNG/SDC1/VCAM1/SOD3/F2RL1/EDN1/CCL3/FGFR2/MME/HMOX1/THBS1/HSPA1B/AP1S3/ANXA1/ALB/CCL20/HSPA1A/FUT7/IL2RA/FOSB/TGM2/CCR2/JUN/OSM/GATA3/ICAM1/APOE/PLG/STAT1/TNFRSF4/VAC14/MS4A1/FOS/CD74/LRIG1/TXN/JAK2/EPAS1/S100A8/PPARD/SOD2/CD40LG/CCR6/ISG20/TRAF3IP2/CXCR3/LGALS3/PECAM1/TNFSF14/CD27/DUSP1/JUND/CCL5/JUNB/BCL11B/TNFAIP3/BIRC3/LST1/TSC22D3/SLC7A5/S100A9/SOCS3/IL7R/RNF19A/IL21R/TTC7A/PIK3CA/S1PR1/PTP…	77
34	CD8+ T cell (NCF1)	C0269102	Endometrioma	62/2027	279/21671	8.37E-11	2.04E-08	1.54E-08	F2RL1/EDN1/CPM/PRLR/FGFR2/NR2F6/LAMB1/SIAE/HMOX1/IFIT1/SLC7A8/SPARCL1/MAOA/NR2F2/CXCL14/PAPPA/MYC/CD68/NRP1/SULF2/ICAM1/ALDH1A1/SELENOP/GPX3/FOS/HLA-DPB1/ERRFI1/CCND1/S100A8/AREG/NR4A1/NINJ1/TAGLN/ID2/TYMP/ACTA2/PECAM1/HERC5/DUSP1/SIRT1/CD226/RBPJ/THY1/BIRC3/PTGER4/IFNGR1/ERBB2/SLC40A1/IL7R/TXNIP/NR2C2/FKBP5/PTGER2/MTA1/ITGB1/CYB5A/SLC16A6/MYLIP/MED14/SLC20A1/PTP4A3/RUNX3	62
35	CD8+ T cell (NCF1)	C0812413	Malignant Pleural Mesothelioma	82/2027	421/21671	1.05E-10	2.48E-08	1.87E-08	FGFR2/MT1X/ASS1/MMP7/THBS1/EMX2/MT2A/EPCAM/ALB/LMNA/MT1E/PAPPA/MYC/MT1H/IL2RA/LAG3/CD70/TGM2/ADM/CCR2/JUN/OSM/CLDN4/ICAM1/STMN1/HSP90AA1/NDC80/STAT1/AQP1/CDK1/PFKFB3/CD74/AURKA/CLIC3/MT1G/CD38/SOD2/MAPK7/DPP4/CDKN2A/SOCS1/ISG20/DNAJA1/IGFBP4/CD27/ABCC5/EZH2/VIM/CLDN15/KIF11/PDCD1/FECH/THY1/BIRC3/DHFR/PPP1R15A/SOCS3/ERBB2/TNFSF10/SLC25A16/CXCR4/MT1F/TBXAS1/KDM6B/BCL2/NBAS/PIK3CA/CD4/CEBPB/MTA1/SPP…	82
36	CD8+ T cell (NCF1)	C0375023	Respiratory syncytial virus (RSV) infection in conditions classified elsewhere and of unspecified site	88/2027	467/21671	1.31E-10	2.95E-08	2.22E-08	IFNG/VCAM1/CCL3/SMARCA1/CHDH/HMOX1/IFIT1/HNF1A/THBS1/ISG15/RSAD2/ACE/ALB/NFKBIA/CCL20/TNFSF13B/CCR1/CD69/IFI27/GAPDH/KLF6/SARM1/KRT18/KLRB1/JUN/CLDN4/ICAM1/PLG/STAT1/FOS/CA12/OASL/AURKA/HLA-DPB1/TXN/CD38/ING2/DNASE1/ARMH1/ARHGEF7/CD40LG/SOCS1/RIPK3/PECAM1/SMN2/DUSP1/ZFP36/TLR1/CCL5/STK38L/PDCD1/TDRD7/CISH/CCR5/HSPA5/LTA/DHFR/CD8A/S100A9/SOCS3/KRT8/RNF19A/IRF7/MICA/DCP1B/BCL2/IRF1/NDRG1/ACTB/ASCC1…	88
37	CD8+ T cell (NCF1)	C1519680	Tumor Immunity	70/2027	337/21671	1.31E-10	2.95E-08	2.22E-08	IFNG/GADD45A/HNF1A/THBS1/ISG15/HSPA1B/EPCAM/WWTR1/HSPA1A/CD69/IL2RA/FOSB/IRF8/LAG3/BCL2L11/CD70/CCR2/JUN/ICAM1/CD200R1/TNFRSF4/LGALS1/FOS/CSF1/BRCA2/PSAT1/EPAS1/AREG/MX1/CD38/PRDM1/CD40LG/DPP4/CDKN2A/SOCS1/TIGIT/ISG20/LGALS3/RIPK3/TNFRSF18/ICOS/HSPD1/TNFSF14/CD27/ZFP36/TLR1/SIRT1/JUND/CCL5/EZH2/PDCD1/CD226/CISH/JUNB/BIRC3/SOCS3/ERBB2/MICA/SATB1/BCL2/PIK3CA/CEBPB/PEX14/TET2/CALR/TNFRSF25/PIM1/GPR6…	70
38	CD8+ T cell (NCF1)	C0040128	Thyroid Diseases	54/2027	230/21671	1.60E-10	3.49E-08	2.62E-08	IFNG/DUOX1/CD83/CHDH/PAX8/MT1X/EPCAM/ALB/CTSL/MT1E/ZNF395/MT1H/IL2RA/FOSB/LRP2/JUN/ICAM1/ID3/DROSHA/IGFBP3/LGALS1/FOS/HLA-DRB1/FASLG/MT1G/CCR6/FCRL3/ID2/CXCR3/LGALS3/JUND/CCL5/CISH/JUNB/CCR5/LTA/SOCS3/PDE4D/ERBB2/TNFSF10/BAX/MT1F/BCL2/CD52/CYP2R1/RXRB/HIPK2/SH2B3/UCP2/PARP4/IKZF3/PTPN22/HLA-A/SLC2A1	54
39	CD8+ T cell (NCF1)	C0497156	Lymphadenopathy	61/2027	277/21671	1.75E-10	3.72E-08	2.80E-08	IFNG/SDC1/PBX1/MME/ISG15/C3/ACE/SLC29A3/ALB/CCR1/KLRC4/IL2RA/IRF8/NRP1/CD70/ICAM1/ASRGL1/LYST/STAT1/MS4A1/BRCA2/HLA-DRB1/FASLG/CCND1/JAK2/CD38/CDKN2A/ISG20/LGALS3/ICOS/CD27/EFNA4/CCR7/ETV6/CCR5/IFNGR1/TRAC/SELL/IL7R/CXCR4/IL21R/BAX/BCL2/BCOR/PIK3CA/NFKB2/NCF1/REST/FAS/TCF3/SPP1/SH2D1A/EML4/TET2/CALR/ITGA4/IL2RB/NABP1/CD81/B2M/MYOM2	61
40	CD8+ T cell (NCF1)	C0205696	Anaplastic carcinoma	54/2027	232/21671	2.25E-10	4.67E-08	3.51E-08	PRLR/MME/PAX8/PTCH2/SLC25A10/ANXA1/EPCAM/PLK2/MYC/G0S2/TSC22D1/GATA3/STMN1/ID3/SELENOP/AQP1/TRPS1/CCND1/FURIN/NUPR1/SOD2/RBP4/PIK3R1/DPP4/ANXA4/LGALS3/TYMP/SLC12A2/INSIG1/LY96/SGK1/VIM/MAP1LC3A/S100A4/ENO2/ERBB2/TNFSF10/GATM/PKM/BCL2/GSTP1/ACTB/CCNH/ADGRE5/SRF/S100A6/ACTG1/S1PR1/TMSB10/UCP2/CORO1A/BNIP3/EEF1A1/RPS14	54
41	CD8+ T cell (NCF1)	C0677607	Hashimoto Disease	69/2027	335/21671	2.62E-10	5.30E-08	3.99E-08	IFNG/PLCG2/TBX2/EDN1/CD83/CHDH/IFNG-AS1/C3/NFKBIA/TNFSF13B/EOMES/MYC/CD68/IL2RA/IKZF2/IRF8/HLA-DQA1/GATA3/ICAM1/HLA-DQB1/SELENOP/STAT1/GPX3/HLA-DRB1/FASLG/HLA-DPB1/CCND1/EPAS1/S100A8/CD38/DNASE1/DPP4/TIGIT/FCRL3/ISG20/LGALS3/ICOS/SMN2/CD27/SIRT1/CCL5/CCR5/ATXN2/BACH2/LTA/AQP3/S100A9/TK1/ERBB2/TNFSF10/DOCK11/IL21R/CD24/BCL2/TTC7A/PIK3CA/SLAMF1/FAS/SPP1/SH2D1A/TNFRSF25/PCYT1A/CD81/IKZF3/PCNA/HLA-C/…	69
42	CD8+ T cell (NCF1)	C0278764	Adult Burkitt Lymphoma	88/2027	475/21671	3.23E-10	6.37E-08	4.79E-08	IFNG/SDC1/PLCG2/SMARCA1/MME/MIR155HG/NAB2/INSR/NOL3/CA2/CST3/CCL20/TNFSF13B/CDCA7/CD69/PLK2/MYC/IL2RA/PMAIP1/GAPDH/BCL2L11/KLF6/CCR2/CDCA7L/ICAM1/FANCB/PLIN2/ID3/SAT1/HSP90AA1/MS4A1/LGALS1/CDKN1A/CD79A/JAK2/CD38/PRDM1/RGS1/BCL2A1/CD40LG/CDKN2A/DUSP5/ISG20/SENP1/GMNN/LMO4/DUSP2/APAF1/CAPG/ERN1/EZH2/VIM/JUNB/ABL2/ZFP36L2/BIRC3/HSPA5/BACH2/PIM3/APP/BBC3/TNFSF10/CXCR4/BAX/MICA/BCL2/NBAS/MCL1/PIK3CA/N…	88
43	CD8+ T cell (NCF1)	C0007786	Brain Ischemia	72/2027	358/21671	3.30E-10	6.37E-08	4.79E-08	IFNG/EDN1/SERPINF1/CCL3/HMOX1/AKAP12/HSPA1B/FCN1/C3/ACE/ANXA1/ALB/NFKBIA/CCL4/ADAMTS1/CCL20/CTSL/HSPA1A/TNFSF13B/SERPING1/JUN/ICAM1/AIF1/APOE/PLG/HSP90AA1/LGALS1/FASLG/TXN/CYCS/EPAS1/PPARD/SOD2/BTG2/EGR1/CD40LG/INTS6/CXCR3/LGALS3/RIPK3/APAF1/CITED2/SGK1/CCR5/RBPJ/ANGPT2/ENO2/AQP3/PPP1R15A/NAIP/APP/BBC3/TNFSF10/RNF19A/BCL2/PIK3CA/ACTB/REST/CEBPB/FAS/SPP1/F2R/ENDOG/UCP2/NUCB2/DYNLL1/PCNA/BNIP3/ZC3H…	72
44	CD8+ T cell (NCF1)	C0087031	Juvenile-Onset Still Disease	44/2027	171/21671	3.57E-10	6.73E-08	5.06E-08	KCNJ15/CD83/GADD45A/RBM47/THBS1/CALD1/PLK2/IL2RA/FOSB/SLC11A1/DUSP4/JUN/OSM/RASGEF1B/TUBB2A/STAT1/FOS/HLA-DRB1/AREG/EGR1/NR4A2/CD8B/DUSP2/DUSP1/HSPA6/ETV6/NEAT1/ATXN2/COG6/BTG1/SLC2A3/ERBB2/CXCR4/FCHSD2/ZFP36L1/CREM/RNF103/PRR5L/FAS/MAFF/MAML2/IL2RB/MEX3C/FOSL2	44
45	CD8+ T cell (NCF1)	C0334634	Malignant lymphoma, lymphocytic, intermediate differentiation, diffuse	63/2027	296/21671	3.89E-10	7.17E-08	5.39E-08	SDC1/NECTIN2/CD83/CCL3/SMARCA1/MME/ANXA1/ARHGAP29/TNFSF13B/IFI27/MYC/GPT/TP53INP1/PMAIP1/BCL2L11/CD70/TGM2/PDZK1IP1/HACD1/HSP90AA1/STAT1/MS4A1/SOX4/CD74/AURKA/DLEU2/CCNB1/CCND1/CDKN1A/PRDM1/CD40LG/DPP4/CDKN2A/CXCR3/PECAM1/EZH2/CCR7/BIRC3/HSPA5/BACH2/ATR/SOCS3/TNFSF10/HILPDA/CXCR4/EIF4EBP1/BAX/SLC35B2/BCL2/NR2C2/PRDX1/MCL1/PIK3CA/LTB/GSTP1/CDK6/MUL1/PDE3B/MAP3K7/PIM1/CCND2/CTSC/ADAM10	63
46	CD8+ T cell (NCF1)	C0278879	Childhood Burkitt Lymphoma	88/2027	477/21671	4.02E-10	7.26E-08	5.46E-08	IFNG/SDC1/PLCG2/SMARCA1/MME/MIR155HG/NAB2/INSR/NOL3/CA2/CST3/CCL20/TNFSF13B/CDCA7/CD69/PLK2/MYC/IL2RA/PMAIP1/GAPDH/BCL2L11/KLF6/CCR2/CDCA7L/ICAM1/FANCB/PLIN2/ID3/SAT1/HSP90AA1/MS4A1/LGALS1/CDKN1A/CD79A/JAK2/CD38/PRDM1/RGS1/BCL2A1/CD40LG/CDKN2A/DUSP5/ISG20/SENP1/GMNN/LMO4/DUSP2/APAF1/CAPG/ERN1/EZH2/VIM/JUNB/ABL2/ZFP36L2/BIRC3/HSPA5/BACH2/PIM3/APP/BBC3/TNFSF10/CXCR4/BAX/MICA/BCL2/NBAS/MCL1/PIK3CA/N…	88
47	CD8+ T cell (NCF1)	C4721579	Secondary malignant neoplasm of colon and/or rectum	77/2027	397/21671	4.76E-10	8.41E-08	6.32E-08	CCL4L2/FUT6/AZGP1/MMP7/HNF1A/THBS1/AGXT/INSR/EPCAM/ALB/CCL4/SLC22A2/LMNA/TNFSF13B/MT1E/GDF15/GAPDH/NRP1/MYH11/DUSP4/ASTN2/CCR2/ENG/HSP90AA1/UGT2B7/ERCC2/AURKA/CCND1/AREG/FDXR/EGR1/PHLDA1/IRS2/ANXA4/POU2F2/TYMP/SLC12A2/DUSP1/TLR1/CCL5/EZH2/SPATA2/PDCD1/CCR5/THY1/ANGPT2/PPP1R15A/SOCS3/TK1/SLC2A3/ERBB2/CXCR4/IRF7/BAX/PKM/BCL2/NR2C2/PIK3CA/NDRG1/GSTP1/HAPLN3/ARIH1/ANXA5/ACTG1/GART/LDHA/PTPN6/MAP3K7/I…	77
48	CD8+ T cell (NCF1)	C4721414	Mantle cell lymphoma	86/2027	466/21671	6.26E-10	1.08E-07	8.14E-08	SDC1/NECTIN2/CCL3/SMARCA1/MME/MMP7/ACE/ANXA1/ARHGAP29/TNFSF13B/IFI27/MYC/GPT/TP53INP1/PMAIP1/BCL2L11/CD70/KLF6/TGM2/PDZK1IP1/HACD1/HSP90AA1/STAT1/MS4A1/SOX4/CSF1/CD74/AURKA/DLEU2/CCNB1/CCND1/CDKN1A/PSAT1/CD79A/CD38/PRDM1/CD40LG/DPP4/CDKN2A/GMNN/CXCR3/DUSP2/PECAM1/EZH2/CCR7/MGST1/KLF2/CCR5/HSPA5/BACH2/LTA/ATR/SOCS3/TNFSF10/HILPDA/FADD/CXCR4/EIF4EBP1/BAX/SLC35B2/CAMKK2/BCL2/NR2C2/PRDX1/MCL1/PIK3CA/…	86
49	CD8+ T cell (NCF1)	C0021368	Inflammation	86/2027	467/21671	6.98E-10	1.18E-07	8.90E-08	IFNG/CLEC12A/SDC1/VCAM1/F2RL1/EDN1/CD83/KYNU/SERPINF1/CCL3/EFNB1/MME/AQP7/HMOX1/AGT/THBS1/SLC22A5/MT2A/C3/ANXA1/CST3/CCL4/CCL20/ITGA1/TNFSF13B/CXCL14/SERPING1/RORC/CD68/TGM2/ADM/GATA3/IL1RAP/ICAM1/AIF1/CD200R1/HSP90AA1/CSF1/FASLG/APOM/CDKN1A/JAK2/S100A8/CD38/EGR1/CD40LG/SOCS1/CCR6/CXCR3/PLA2G6/TNFRSF18/PECAM1/DUSP10/HSPD1/TNFSF14/ZFP36/SIRT1/CCL5/CCR7/KLF2/CCR5/TNFAIP3/ANGPT2/PTGER4/AQP3/S100A9/S…	86
50	CD8+ T cell (NCF1)	C0751324	Multiple Sclerosis, Acute Fulminating	20/2027	45/21671	7.63E-10	1.27E-07	9.53E-08	IFNG/VCAM1/NECTIN2/IL2RA/IRF8/SLC11A1/HLA-DRA/ICAM1/APOE/HLA-DQB1/HLA-DRB1/HLA-DPB1/P2RX7/TNFSF14/PDCD1/RBPJ/TNFAIP3/IL7R/CLEC16A/CBLB	20
51	CD8+ T cell (NCF1)	C0850666	Infection caused by Helicobacter pylori	68/2027	337/21671	8.81E-10	1.43E-07	1.08E-07	IFNG/CCL3/AGT/MMP7/THBS1/CUBN/EPCAM/ALDH2/CCL20/IL17RB/CD69/IFI27/MYC/IL2RA/HLA-DQA1/TGM2/CCR2/ICAM1/PLG/HLA-DQB1/FOS/ERCC2/HLA-DRB1/CCND1/TXN/S100A8/AREG/ARHGEF7/CDKN2A/CCR6/ISG20/ANXA4/LGALS3/HSPD1/HSPA14/ZNF664/TLR1/SIRT1/CCL5/SGK1/BIRC3/LTA/CYTOR/AQP3/IFNGR1/S100A9/ERBB2/DOCK11/BAX/TIFA/SATB1/BCL2/NR2C2/GSTP1/ITGA5/ACTB/ASCC1/SPP1/CALR/RUNX3/MAP3K3/MAP3K7/PCNA/HLA-C/IL32/CTSC/ADAM10/MAD2L1	68
52	CD8+ T cell (NCF1)	C1318485	Liver regeneration disorder	69/2027	346/21671	1.12E-09	1.79E-07	1.34E-07	CCL4L2/IFNG/VCAM1/PLCG2/AZIN2/HMOX1/THBS1/MSC/INSR/ANXA1/EPCAM/ALB/WWTR1/CCL4/CTSL/TNFSF13B/BCAM/IFI27/SERPING1/RORC/MYC/GPT/GADD45B/SLC39A14/KLF6/SULF2/KRT18/ASRGL1/PLG/STAT1/GPX3/BRCA2/CCNB1/CCND1/CDKN1A/AREG/PPARD/EGLN3/EGR1/DPP4/SOCS1/ID2/SIRT1/CCL5/KLF2/TNFAIP3/ATXN1/THY1/SOCS3/APP/KRT8/ERBB2/BBC3/CXCR4/RNF19A/LTB/ACTB/CEBPB/SPP1/PIP5K1A/HCFC1/S100A6/ZBTB20/SLC12A9/TPT1/PCNA/CREB1/TCOF1/ADAM…	69
53	CD8+ T cell (NCF1)	C0036920	Sezary Syndrome	47/2027	196/21671	1.15E-09	1.81E-07	1.36E-07	IFNG/CADM1/SMARCA1/THBS1/NKG7/MYC/IER3/GATA3/HLA-DQB1/TSPYL2/TRBC1/CCND1/JAK2/ARHGEF7/CD40LG/DPP4/CDKN2A/TIGIT/FCRL3/SDC4/JUND/CCL5/CCR7/JUNB/TNFAIP3/AHI1/TOX/SOCS3/TRAC/SELL/ERBB2/TNFSF10/HELLS/IL21R/SATB1/PIK3CA/CD4/ASCC1/SLFN12/FAS/TCF3/ANXA5/TET2/RRBP1/PTPN6/RUNX3/IL32	47
54	CD8+ T cell (NCF1)	C0023343	Leprosy	46/2027	190/21671	1.24E-09	1.91E-07	1.43E-07	IFNG/IL13RA1/CCL3/FCN1/RAB32/ANXA1/CCL4/IL2RA/HLA-DQA1/SLC11A1/CFH/CCR2/APOE/HLA-DQB1/HLA-DRB1/NUPR1/SOD2/HSPE1/CD40LG/SOCS1/ISG20/CXCR3/LGALS3/HSPD1/TLR1/CCR5/LTA/ZNF410/ERBB2/PCK1/MICA/LTB/SLAMF1/F2R/S100A6/ACTG1/MNAT1/HLA-C/TOLLIP/NLRP1/PTPN22/HLA-A/IL32/ANXA2/FLNA/SLC52A2	46
55	CD8+ T cell (NCF1)	C1708349	Hereditary Diffuse Gastric Cancer	64/2027	312/21671	1.38E-09	2.08E-07	1.56E-07	PTPRG/FGFR2/IGFBP7/GADD45A/HMOX1/ALDH7A1/MMP7/MT2A/ACE/ALB/CA2/CTSL/FBP1/MYC/CLN3/KLF6/JUN/PLIN2/IGFBP3/PLPP1/BRCA2/ERCC2/TUBA1C/CCND1/CDKN1A/AREG/MX1/SOD2/RBP4/RGS2/CDKN2A/XAF1/IRS2/LGALS3/RORA/TYMP/ZNF559/HSPD1/CPSF1/RPS19/KRT8/ERBB2/CST7/IRF1/NBAS/PIK3CA/GSTP1/ING1/ITGA5/RXRB/F2R/ALDOB/ANXA5/ZBTB20/RUNX3/SUCLG1/IL32/BNIP3/BAP1/CTNNA1/CTSC/EEF1A1/RPS6/RPL13	64
56	CD8+ T cell (NCF1)	C1332942	Childhood Anaplastic Large Cell Lymphoma	36/2027	130/21671	1.64E-09	2.40E-07	1.80E-07	IFNG/INSR/MYC/IL2RA/FOSB/BCL2L11/NRP1/JUN/STAT1/MS4A1/LGALS1/FOS/S100A10/CCND1/CDKN1A/DPP4/CDKN2A/ISG20/CXCR3/CAPG/JUND/CCL5/EZH2/PDCD1/JUNB/BIRC3/SOCS3/PKM/BCL2/MCL1/CEBPB/FAS/CDK6/SLC12A9/PTPN6/DUSP22	36
57	CD8+ T cell (NCF1)	C0275518	Acute infectious disease	47/2027	198/21671	1.65E-09	2.40E-07	1.80E-07	CCL4L2/IFNG/CCL3/HMOX1/THBS1/ALB/CCL4/ITGA1/CCR1/CD69/IFI27/GPT/IL2RA/FOSB/CFH/CCR2/JUN/HACD1/ICAM1/HIVEP1/CD9/HLA-DQB1/STAT1/MS4A1/FOS/CD74/P2RX7/CD38/ISG20/CXCR3/ZFP36/JUND/CCL5/PDCD1/JUNB/CCR5/NPDC1/IL7R/APOBEC3G/BCL2/TRIM5/FAS/ITGB1/PTPN22/B2M/MYOM2/TMSB4X	47
58	CD8+ T cell (NCF1)	C0035126	Reperfusion Injury	62/2027	300/21671	1.82E-09	2.61E-07	1.96E-07	IFNG/VCAM1/EDN1/CCL3/HMOX1/AGT/THBS1/HSPA1B/C3/ACE/ALB/HSPA1A/GPT/AKT1S1/CFH/ADM/JUN/CLDN4/ICAM1/AIF1/ID3/SAT1/STAT1/FOS/APOM/CCNB1/CCND1/CDKN1A/TXN/SOD2/BTG2/CYSLTR1/EGR1/CD40LG/PIK3R1/SOCS1/CXCR3/ZNF354A/APAF1/PECAM1/CCL5/ABCC5/VIM/THY1/HSPA5/ENO2/SOCS3/SELL/SLC2A3/BAX/TBXAS1/BCL2/IRF1/ITGA5/FAS/GSR/ANXA5/SCFD1/MAP3K8/SLC2A1/FOSL2/STAT2	62
59	CD8+ T cell (NCF1)	C0026896	Myasthenia Gravis	67/2027	336/21671	1.95E-09	2.75E-07	2.07E-07	IFNG/CD83/THBS1/CHRNE/IFNG-AS1/MSC/ALB/TNFSF13B/CD69/RMDN2/IL2RA/FOSB/IRF8/HLA-DQA1/HLA-DPA1/CCR2/JUN/OSM/APOE/MZB1/HLA-DQB1/TNFRSF4/MS4A1/LGALS1/FOS/CSF1/HLA-DRB1/HLA-DPB1/S100A8/P2RX7/HLA-DQA2/CD40LG/ISG20/CXCR3/TYMP/ICOS/SMN2/SLC25A37/JUND/CCL5/CCR7/PDCD1/JUNB/CCR5/VARS2/TNFAIP3/HSPA5/LTA/PPP1R15A/IFNGR1/FAM136A/SOCS3/TNFSF10/IL7R/CXCR4/RNF19A/BCL2/SLAMF1/FAS/SPP1/TNFRSF25/IL2RB/HLA-C/S100A11/…	67
60	CD8+ T cell (NCF1)	C1879321	Acute Myeloid Leukemia (AML-M2)	38/2027	143/21671	2.09E-09	2.90E-07	2.18E-07	NECTIN2/HOXA9/CEBPD/CST3/MYC/MYH11/CD9/TUBB2A/DLEU2/S100A10/CCND1/JAK2/S100A8/MX1/MIR181A1HG/RGS2/MYBL1/ID2/ANXA4/CAPG/SGK1/ETV6/BACH2/CTSH/ENO2/ATP1B1/TNFSF10/EIF4EBP1/BCL2/NCF1/FAS/CDK6/ANXA5/MLLT10/RUNX3/CCND2/ANXA2/CTNNA1	38
61	CD8+ T cell (NCF1)	C0242339	Dyslipidemias	85/2027	471/21671	2.41E-09	3.28E-07	2.46E-07	IFNG/SDC1/VCAM1/ENPP2/PLCG2/NECTIN2/EDN1/UCP3/OSBPL10/CHDH/MME/FSTL3/HMOX1/AGT/DCDC2/HNF1A/THBS1/C3/ACE/INSR/ANXA1/ALB/CST3/ALDH2/LMNA/PAPPA/MGLL/HDAC11/RARRES2/GPT/NR1H3/ANGPTL3/SARM1/SULF2/LRP2/GATA3/ASRGL1/PLIN2/APOE/PASK/PLG/LGALS1/LIPE/APOM/FABP1/TRPS1/CCND1/JAK2/PPARD/SOD2/BCL2A1/RBP4/MAPK7/PIK3R1/DPP4/CDKN2A/ID2/IPO11/RORA/RIPK3/SCLY/PECAM1/SIRT1/NEIL1/CCR5/ATXN2/MTR/LTA/ABHD5/SOCS3/INPPL1…	85
62	CD8+ T cell (NCF1)	C0027697	Nephritis	61/2027	296/21671	2.76E-09	3.69E-07	2.78E-07	VCAM1/EDN1/CCL3/MT1X/AGT/MT2A/C3/ACE/COL4A2/ALB/CST3/TNFSF13B/CCR1/MT1E/MT1H/GAPDH/IRF8/HLA-DQA1/CFH/CCR2/GATA3/ICAM1/AIF1/PLG/HLA-DQB1/HSP90AA1/LGALS1/NEU1/HLA-DRB1/MT1G/HSPE1/DNASE1/CD40LG/CDKN2A/SOCS1/CXCR3/LGALS3/SIRT1/CCL5/ERN1/PDCD1/CCR5/THY1/LST1/LTA/TNFSF10/IL7R/TXNIP/MT1F/BCL2/PTGER2/FAS/SPP1/ITGA4/NLRP1/CCND2/PTPN22/B2M/HLA-A/ANXA2/BAP1	61
63	CD8+ T cell (NCF1)	C0036202	Sarcoidosis	77/2027	413/21671	3.08E-09	4.01E-07	3.01E-07	IFNG/EDN1/CCL3/AGT/MMP7/HSPA1B/ACE/ANXA1/ALB/IGKC/CCL20/HSPA1A/TNFSF13B/CD69/CD68/IL2RA/HLA-DQA1/SLC11A1/HLA-DPA1/CCR2/HLA-DRA/LYZ/HLA-DQB1/CD200R1/SAT1/NDC80/STAT1/MS4A1/LGALS1/FOS/RECK/FAM117B/CSF1/HLA-DRB1/APOM/HLA-DMA/HLA-DPB1/CDKN1A/S100A8/HLA-DQA2/SOD2/EGR1/SOCS1/XAF1/SPECC1/HLA-DMB/CXCR3/ICOS/TLR1/CCL5/SPATA2/CCR7/VIM/PDCD1/CCR5/ATXN2/LTA/S100A9/IL7R/CXCR4/CD24/BCL2/OTUD1/PIK3CA/GSTP1/ACTB…	77
64	CD8+ T cell (NCF1)	C0262985	Psoriasiform eczema	23/2027	62/21671	3.09E-09	4.01E-07	3.01E-07	IFNG/SDC1/VCAM1/SLC29A3/AP1S3/CCL20/RARRES2/GATA3/ICAM1/HLA-DQB1/POLD1/CDK1/HLA-DRB1/S100A8/P2RX7/CCR6/PDCD1/CXCR4/IL21R/TTC7A/NFKB2/TET2/HLA-C	23
65	CD8+ T cell (NCF1)	C3714757	Juvenile rheumatoid arthritis	44/2027	183/21671	3.54E-09	4.53E-07	3.40E-07	IFNG/HMOX1/ACE/NFKBIA/CCL20/IL2RA/HLA-DQA1/SLC11A1/CXCR6/GATA3/ENG/HLA-DQB1/HLA-DRB1/HLA-DMA/HLA-DPB1/HLA-DRB5/FCRL3/ISG20/HLA-DMB/CXCR3/HSPD1/HSPA14/CCL5/CCR7/VIM/CD226/CCR5/LTA/IL7R/CXCR4/CLEC16A/IRF1/GSTP1/FAS/SPP1/HMGN2/HMGB2/HLA-C/NLRP1/PTPN22/SH2D2A/HLA-A/IL32/NAMPT	44
66	CD8+ T cell (NCF1)	C1332182	Adult Anaplastic Large Cell Lymphoma	35/2027	128/21671	3.96E-09	4.96E-07	3.73E-07	IFNG/INSR/MYC/IL2RA/FOSB/BCL2L11/NRP1/JUN/STAT1/MS4A1/LGALS1/FOS/S100A10/CCND1/CDKN1A/DPP4/CDKN2A/ISG20/CXCR3/JUND/CCL5/EZH2/PDCD1/JUNB/BIRC3/SOCS3/PKM/BCL2/MCL1/CEBPB/FAS/CDK6/SLC12A9/PTPN6/DUSP22	35
67	CD8+ T cell (NCF1)	C0020097	HTLV-I Infections	36/2027	134/21671	4.00E-09	4.96E-07	3.73E-07	IFNG/CADM1/THBS1/CD69/BCL2L11/NRP1/CD70/GATA3/NCKIPSD/ICAM1/TNFRSF4/LGALS1/CCNB1/TXN/CD38/EGR1/CD40LG/DPP4/CDKN2A/CCR6/HLA-DMB/CXCR3/TNFRSF18/VIM/AHI1/SERPINH1/PIK3CA/ING1/FAS/ITGB1/PLEK/PTPN6/XBP1/HLA-C/NLRP1/SLC2A1	36
68	CD8+ T cell (NCF1)	C1969372	Tubulointerstitial fibrosis	65/2027	328/21671	4.39E-09	5.36E-07	4.03E-07	CLCN5/F2RL1/PLPP3/AGT/FERMT2/COLEC11/MMP7/THBS1/CUBN/MSC/C3/ACE/ALB/RGCC/CST3/ADAMTS1/HES1/MYC/CD68/LRP2/ADM/OSM/ICAM1/AIF1/LGMN/PLG/STAT1/MS4A1/CSF1/CDKN1A/TXN/S100A8/EGR1/SOCS1/CCR6/ID2/LGALS3/DUSP1/ZEB2/SDC4/SIRT1/CCL5/SGK1/VIM/CCR5/SAV1/S100A4/ANGPT2/RPS19/SOCS3/RNF19A/TXNIP/PKM/BCL2/NR2C2/PRDX1/PIK3CA/CREM/ACTB/CEBPB/SPP1/F2R/MAP3K7/B2M/SLC52A2	65
69	CD8+ T cell (NCF1)	C0010823	Cytomegalovirus Infections	83/2027	462/21671	4.61E-09	5.55E-07	4.17E-07	IFNG/VCAM1/CD83/CCL3/MME/AZIN2/ZNF683/AGT/IFIT1/THBS1/ISG15/RSAD2/ALB/LMNA/TNFSF13B/HES1/LGR6/CD69/RORC/EOMES/GPT/GDF15/FOSB/IRF8/SLC11A1/CXCR6/LRP2/KLRB1/CCR2/JUN/ICAM1/CD9/APOE/CD200R1/HSP90AA1/STAT1/TNFRSF4/FOS/HLA-DRB1/ODC1/GMNN/CXCR3/LGALS3/RIPK3/ICOS/CD27/INSIG1/SIRT1/JUND/CCL5/SPATA2/CCR7/VIM/PDCD1/CISH/JUNB/CCR5/THY1/HSPA5/SOCS3/IL7R/CXCR4/RNF19A/MICA/APOBEC3G/NFKB2/KLRG1/PDK1/ACTB/ITGB1/…	83
70	CD8+ T cell (NCF1)	C0948089	Acute Coronary Syndrome	80/2027	440/21671	5.01E-09	5.93E-07	4.46E-07	VCAM1/EDN1/SERPINF1/HMOX1/AGT/FABP3/CUBN/ACE/ANXA1/ALB/ADCY9/CST3/ALDH2/HSPA1A/LGR6/PAPPA/CD68/GPT/GDF15/IL2RA/GAPDH/CD70/LRP2/TGM2/ICAM1/SLC23A2/APOE/PLG/TNFRSF4/GSN/UGT2B7/TUBA1C/HLA-DRB1/FASLG/APOM/JAK2/S100A8/SOD2/EGR1/CD40LG/DPP4/SOCS1/FCRL3/ISG20/LGALS3/PLA2G6/RIPK3/PECAM1/IGFBP4/HSPD1/SIRT1/VIM/KLF2/CCR5/ANGPT2/S100A9/DGCR8/SELL/IL7R/CLEC16A/BCL2/ALOX5AP/PER2/GSTP1/PTGER2/FAS/SPP1/F2R/SH2D…	80
71	CD8+ T cell (NCF1)	C0023281	Leishmaniasis	46/2027	198/21671	5.08E-09	5.93E-07	4.46E-07	IFNG/HMOX1/ANXA1/CST3/CDK5R1/CTSL/TNFSF13B/CD69/GAPDH/SLC11A1/DUSP4/CCR2/ALDH1A1/STAT1/AQP1/JAK2/PRDM1/ARMH1/CD40LG/DPP4/TNFRSF18/HSPD1/HSPA14/CCR7/FECH/CCR5/LTA/DHFR/ATR/GCHFR/BAX/BCL2/GABARAPL1/MCL1/PIK3CA/SPP1/F2R/ITGA4/MNAT1/PTPN6/HLA-C/TOLLIP/IL32/DDT/SLC52A2/RPS6	46
72	CD8+ T cell (NCF1)	C0024668	Mammary Neoplasms, Experimental	49/2027	218/21671	5.22E-09	6.02E-07	4.53E-07	PRLR/HMOX1/AGT/THBS1/SLC25A10/ANXA1/EPCAM/PLK2/G0S2/TSC22D1/GATA3/STMN1/ID3/SELENOP/AQP1/GSN/AURKA/TRPS1/CCND1/FURIN/AREG/SOD2/RBP4/PIK3R1/CDKN2A/ANXA4/SLC12A2/APAF1/INSIG1/SGK1/ERBB2/TNFSF10/GATM/BAX/TXNIP/PKM/BCL2/ALOX5AP/ACTB/CCNH/SPP1/CDK6/S100A6/ACTG1/S1PR1/UCP2/PCNA/EEF1A1/RPS14	49
73	CD8+ T cell (NCF1)	C0853879	Invasive carcinoma of breast	84/2027	473/21671	6.50E-09	7.39E-07	5.56E-07	SDC1/IL13RA1/FGFR2/AZIN2/FSTL3/AFAP1L2/FERMT2/PDGFC/THBS1/ACE/INSR/EPCAM/ALB/CHI3L2/LMNA/IFI27/PAPPA/MYC/CD68/G0S2/KLF6/ADM/OSM/GATA3/HACD1/ALDH1A1/CD9/PLG/IGFBP3/PRKCZ/POLD1/RECK/CDK1/GSN/BRCA2/ERCC2/CD74/CCND1/CDKN1A/TLE1/AREG/FDXR/CDKN2A/EPHB6/INTS2/GMNN/REL/TYMP/ZFP36/EZH2/VIM/ETV6/S100A4/APP/DGCR8/ERBB2/BBC3/TNFSF10/CXCR4/EIF4EBP1/CD24/KDM6B/BCL2/IRF1/PIK3CA/GSTP1/ACTB/FAS/F2R/CDK6/ARHGAP18/…	84
74	CD8+ T cell (NCF1)	C0019159	Hepatitis A	81/2027	451/21671	7.16E-09	8.03E-07	6.04E-07	CCL4L2/IFNG/IGFBP7/AGT/MSC/ACE/ALDH1L1/EPCAM/ALB/CCL4/ALDH2/CXCL14/MYC/CD68/GPT/IL2RA/HLA-DQA1/LAG3/KRT18/KLRB1/CCR2/JUN/NCKIPSD/APOE/TNFRSF4/MS4A1/LGALS1/HLA-DRB1/CDKN1A/TXN/JAK2/DPP4/CDKN2A/SOCS1/ISG20/CCDC88A/CXCR3/LGALS3/RIPK3/ICOS/SMN2/SYCE1L/SIRT1/TIPARP/PDCD1/JUNB/HSPA5/S100A4/AHI1/SGMS1/SOCS3/ERBB2/BBC3/TNFSF10/RNF19A/CD24/MICA/KDM6B/BCL2/IRF1/NBAS/GSTP1/ACTB/CD4/FAS/SPP1/GSR/IVNS1ABP/ACT…	81
75	CD8+ T cell (NCF1)	C0002893	Refractory anemias	66/2027	340/21671	7.93E-09	8.69E-07	6.54E-07	IFNG/NR2F1/HSPA1B/C3/ALB/HSPA1A/TNFSF13B/IFI27/BMPR1A/GDF15/IL2RA/FOSB/G0S2/GADD45B/TGM2/KLRB1/HLA-DPA1/JUN/FANCB/ALDH1A1/ASRGL1/APOE/MYBBP1A/POLD1/FOS/CDK1/CSF1/HLA-DRB1/HLA-DPB1/CCND1/JAK2/CYCS/EPAS1/CDKN2A/CCR6/ISG20/TAGLN/ACTA2/HSPD1/JUND/CCR7/KLF2/CD226/JUNB/S100A4/LTA/PDE4D/FADD/CXCR4/IL21R/TGIF1/TBXAS1/BCL2/MSH6/PIK3CA/LTB/NCF1/ACTB/FAS/F2R/TET2/REXO1/HLA-C/PTPN22/SAMD9/IL32	66
76	CD8+ T cell (NCF1)	C0013537	Eclampsia	52/2027	241/21671	7.96E-09	8.69E-07	6.54E-07	IFNG/EDN1/FSTL3/AGT/MIF-AS1/ACE/INSR/ALB/LMNA/INO80B/PAPPA/GPT/IL2RA/FOSB/HLA-DQA1/CFH/KLRB1/ADM/JUN/ENG/APOE/STAT1/FOS/ACVR2A/FASLG/HLA-DPB1/TXN/CLIC3/RBP4/ICA1/ISG20/INTS6/JUND/SPATA2/PDCD1/JUNB/IFNGR1/MTF1/CD24/ACTB/GZMA/FAS/F2R/ANXA5/ROCK2/CALR/HLA-C/HLA-A/BHLHE40/SLC2A1/ANXA2/GLRX	52
77	CD8+ T cell (NCF1)	C0040100	Thymoma	59/2027	291/21671	9.40E-09	1.01E-06	7.63E-07	IFNG/CHRNE/IFI27/MYC/IL2RA/GAPDH/HLA-DQA1/GADD45B/CD70/HACD1/ICAM1/PLIN2/STAT1/TNFRSF4/HLA-DRB1/CD74/HLA-DPB1/ERRFI1/CCND1/CDKN1A/CD79A/JAK2/CD40LG/DPP4/CDKN2A/HLA-DRB5/ISG20/CCR7/TNFAIP3/THY1/AHI1/LTA/ANGPT2/SLC7A5/ERBB2/CRKL/TNFSF10/CXCR4/RNF19A/BAX/MICA/BCL2/BCOR/MCL1/PIK3CA/MTA1/SLC20A1/TET2/TNFRSF25/MAP3K8/RUNX3/PCNA/HLA-C/PTPN22/HLA-A/PIGF/BAP1/CD247/RPS6	59
78	CD8+ T cell (NCF1)	C0376618	Endotoxemia	74/2027	401/21671	9.80E-09	1.04E-06	7.85E-07	IFNG/VCAM1/EDN1/GPR55/MME/HMOX1/ASS1/MT2A/ACE/ALB/ADAMTS1/SLC22A2/TNFSF13B/RMDN2/IFI27/GPT/FOSB/CXCR6/SLC39A14/ADM/JUN/LYZ/ICAM1/PLG/IGFBP3/STAT1/FOS/NEU1/DDIT4/PFKFB3/ERRFI1/S100A8/SOD2/NR4A1/FTH1/DPP4/LGALS3/PECAM1/HSPD1/SYCE1L/SIRT1/JUND/CCL5/COTL1/KLF2/SIRT5/JUNB/FBXO32/MARK2/CCR5/ANGPT2/PTGER4/SOCS3/MTF1/CXCR4/RNF19A/PCK1/BAX/TBXAS1/BCL2/PIK3CA/CREM/ACTB/FAS/ITGB1/F2R/CTBS/GSR/S1PR2/PTPN6/GL…	74
79	CD8+ T cell (NCF1)	C1292769	Precursor B-cell lymphoblastic leukemia	84/2027	478/21671	1.07E-08	1.13E-06	8.48E-07	IFNG/A1CF/PBX1/RASD1/IGFBP7/MME/KMO/HMOX1/GSTO2/C3/ACE/INSR/SLC22A2/LMNA/HLF/IGHM/ARID3A/MYC/GDF15/IL2RA/LAG3/BCL2L11/NRP1/CD70/PGAP1/ADM/GATA3/LYZ/ICAM1/LGMN/ASRGL1/HLA-DQB1/HSP90AA1/MS4A1/AUTS2/BRCA2/TRBC1/HLA-DPB1/TXN/CD79A/JAK2/CD38/CDKN2A/CCR6/ISG20/POU2F2/LGALS3/CD27/EZH2/CCR7/MXD3/ETV6/ARID5B/THY1/AHI1/BTG1/DHFR/ATR/IL7R/BAX/BCL2/PIK3CA/CD52/TCF3/F2R/CDK6/SH2B3/MAML2/MEF2D/PTP4A3/MUL1/HERP…	84
80	CD8+ T cell (NCF1)	C0026918	Mycobacterium Infections	43/2027	183/21671	1.11E-08	1.15E-06	8.66E-07	IFNG/HMOX1/ISG15/ANXA1/ALB/NFKBIA/CDK5R1/RORC/AP4E1/IRF8/SLC11A1/CD9/HLA-DQB1/STAT1/MS4A1/HLA-DRB1/P2RX7/HSPE1/BCL2A1/ARMH1/CD40LG/SOCS1/CXCR3/LGALS3/HSPD1/SDC4/TLR1/CCR5/ANGPT2/GCHFR/IFNGR1/CXCR4/RNF19A/CAMKK2/IRF1/PRDX1/PIK3CA/SPP1/MNAT1/IRF9/IL32/ANXA2/STAT2	43
81	CD8+ T cell (NCF1)	C0079774	Peripheral T-Cell Lymphoma	44/2027	190/21671	1.20E-08	1.23E-06	9.28E-07	IFNG/NECTIN2/CADM1/MME/HNF1A/ALB/MYC/CD68/LAG3/GATA3/TMOD1/MS4A1/LGALS1/TSPYL2/TRBC1/CCND1/CD79A/EGR1/ARHGEF7/CDKN2A/ID2/CXCR3/RC3H1/EZH2/CD226/ETV6/LTA/TNFSF10/BCL2/MCL1/PIK3CA/CD52/ASCC1/CDK6/TET2/IL2RB/PTPN6/DOK2/PIM1/B2M/DUSP22/LBH/TCOF1/MYO1F	44
82	CD8+ T cell (NCF1)	C0376544	Hematopoietic Neoplasms	63/2027	322/21671	1.26E-08	1.26E-06	9.48E-07	IFNG/PBX1/HOXA9/HMOX1/HNF1A/IFI27/MYC/IRF8/HLA-DPA1/DLEU2/HLA-DPB1/CCND1/JAK2/P2RX7/CD38/BCL2A1/EGR1/CD40LG/DPP4/CDKN2A/NFE2L3/REL/SYCE1L/LXN/SIRT1/EZH2/CCR7/MARCKSL1/TSGA10/BCL11B/ETV6/HSPA5/S100A4/BACH2/ELF4/BBC3/TNFSF10/IL21R/BAX/KDM6B/BCL2/IRF1/PER2/MCL1/CDKN3/PIK3CA/ITGA5/SAMSN1/CLEC2B/FAS/CDK6/S1PR2/PTTG1/MLLT10/TET2/S1PR1/SMCHD1/PCNA/PIM1/CCND2/CTNNA1/DOCK2/PTPN7	63
83	CD8+ T cell (NCF1)	C1292778	Chronic myeloproliferative disorder	69/2027	366/21671	1.27E-08	1.26E-06	9.48E-07	CENPF/CCL3/HOXA9/PTCH2/MSC/BCAM/CD69/IFI27/HDAC11/MYC/GDF15/IL2RA/IRF8/KLF6/OSM/GATA3/WDR4/FANCB/LGALS1/FASLG/PFKFB3/AURKA/JAK2/S100A8/SOD2/ODC1/EGR1/SOCS1/ISG20/GMNN/IRS2/LGALS3/NIN/DUSP2/MVD/EZH2/VIM/PDCD1/CISH/JUNB/ETV6/FECH/IFT88/S100A4/ATR/S100A9/SOCS3/ERBB2/CXCR4/RNF19A/BCL2/PIK3CA/NCF1/IDS/FAS/CDK6/SH2B3/SRF/TET2/CALR/RRBP1/PCYT1A/PTPN6/RUNX3/PCNA/PIM1/CBLB/FBXW4/BNIP3	69
84	CD8+ T cell (NCF1)	C2145472	Urothelial Carcinoma	80/2027	449/21671	1.28E-08	1.26E-06	9.48E-07	SDC1/FGFR2/MME/PAX8/HMOX1/GSTO2/CEBPD/THBS1/HSPA1B/SPARCL1/ALB/CA2/CST3/HSPA1A/LMNA/BCAM/IFI27/MYC/GPT/GDF15/KRT18/GATA3/ENG/STMN1/DAB2/TMEM67/SOX4/RECK/GSN/UGT2B7/BRCA2/ERCC2/CD74/AURKA/HLA-DMA/BOK/CCND1/CDKN1A/ARHGEF7/PIK3R1/DPP4/CDKN2A/KPNA2/RORA/PECAM1/DUSP1/XPO5/EZH2/VIM/ATP7A/PDCD1/CISH/HSPA5/S100A4/NEAT1/MTR/ATR/AQP3/NAIP/SOCS3/ERBB2/EIF4EBP1/BAX/CD24/PKM/BCL2/KIF20B/PIK3CA/GSTP1/ASCC1/ARI…	80
85	CD8+ T cell (NCF1)	C1527304	Allergic Reaction	45/2027	197/21671	1.29E-08	1.26E-06	9.48E-07	IFNG/CCL3/ALB/CCL4/CCL20/CCR1/SUFU/IL2RA/HLA-DQA1/HLA-DPA1/CCR2/HLA-DRA/HLA-DQB1/PLCL1/MFSD13A/HLA-DRB1/HLA-DPB1/JAK2/CD40LG/CCR6/HLA-DRB5/CXCR3/RORA/GSDMB/HSPD1/TLR1/TNFAIP3/ATXN2/BACH2/IL7R/MICA/CLEC16A/PEX14/PIGX/SPP1/WDR36/IL2RB/RUNX3/IKZF3/HLA-A/PHF19/FOSL2/KIF3A/CD247/ABCF1	45
86	CD8+ T cell (NCF1)	C1112157	Intrauterine infection	15/2027	30/21671	1.39E-08	1.33E-06	1.00E-06	IFNG/CALCRL/RSAD2/GPT/PMAIP1/ADM/ICAM1/LGALS1/HLA-DRB1/LGALS3/PDCD1/CISH/LTA/LTB/HLA-C	15
87	CD8+ T cell (NCF1)	C0856825	Acute GVH disease	59/2027	294/21671	1.39E-08	1.33E-06	1.00E-06	IFNG/VCAM1/CD83/HMOX1/HSPA1B/MSC/C3/INSR/ALB/TNFSF13B/SUFU/IL2RA/HLA-DPA1/ICAM1/FANCB/PLG/HLA-DQB1/HLA-DRB1/AURKA/HLA-DPB1/JAK2/AREG/P2RX7/CD38/ARMH1/ARHGEF7/TIGIT/FCRL3/ISG20/CXCR3/PECAM1/TNFSF14/TLR1/SIRT1/SLC25A37/CCL5/CCR7/VIM/CCR5/LTA/ANGPT2/DHFR/SELL/DOCK11/IL7R/MICA/CD52/METTL8/ASCC1/ITGB1/S1PR1/MAP3K7/UTY/HLA-C/NRM/PTPN22/HLA-A/IL32/HCST	59
88	CD8+ T cell (NCF1)	C0024312	Lymphopenia	51/2027	239/21671	1.63E-08	1.54E-06	1.16E-06	C3/ACE/ALDH2/CCL20/TNFSF13B/HLF/CDCA7/CD69/EXTL3/EOMES/GPT/IL2RA/HLA-DQB1/STAT1/MS4A1/POLD1/HLA-DRB1/CD40LG/PIK3R1/ISG20/ICOS/PECAM1/CD27/SIRT1/CCL5/BCL11B/ATR/HELLS/IL7R/CXCR4/SLAMF7/BCL2/TTC7A/MCL1/NFKB2/MED23/CD52/ACTB/CD4/FAS/SPP1/RHOH/SLC20A1/S1PR1/CD3D/CD81/CORO1A/GIMAP7/CBLB/SAMD9/DOCK2	51
89	CD8+ T cell (NCF1)	C1290884	Inflammatory disorder	72/2027	391/21671	1.70E-08	1.58E-06	1.19E-06	IFNG/VCAM1/HMOX1/THBS1/POP1/AP1S3/ALB/CCL20/CD69/IL2RA/TGM2/KLRB1/GATA3/ABCD1/ICAM1/PLG/HSP90AA1/MS4A1/CSF1/HLA-DRB1/EPAS1/S100A8/AREG/NR4A1/ARHGEF7/CD40LG/ISG20/RORA/RIPK3/TNFRSF18/ZFP36/SGK1/VIM/TAGAP/BHMT/CCR5/TNFAIP3/BACH2/NAIP/PDE4D/SLC2A3/TNFSF10/CXCR4/IFRD1/RNF19A/MICA/KDM6B/NR2C2/MCL1/PIK3CA/ATOX1/ITGA5/ACTB/ASCC1/SPP1/F2R/MUL1/TET2/MAP3K8/PTPN6/MAP3K7/XBP1/HLA-C/S100A11/GPR65/B2M/HLA-A/I…	72
90	CD8+ T cell (NCF1)	C3811653	Experimental Organism Basal Cell Carcinoma	78/2027	437/21671	1.79E-08	1.65E-06	1.24E-06	IFNG/EDN1/FGFR2/IGFBP7/MME/AGT/PTCH2/SLC7A8/LUCAT1/NFIB/ACE/ANXA1/HES1/SUFU/CD68/IL2RA/CXCR6/JUN/GATA3/ICAM1/PLIN2/APOE/STAT1/FOS/BRCA2/ERCC2/HLA-DRB1/FASLG/SLC7A7/CCND1/TLE1/CD38/SOD2/ING2/ODC1/PHLDA1/CDKN2A/ISG20/CXCR3/LGALS3/MAL/SIRT1/CCL5/VIM/PDCD1/EXOC2/S100A4/CTSH/SLC7A5/ATR/NNMT/ERBB2/SLC25A16/CXCR4/RNF19A/BAX/CD24/MICA/BCL2/BCOR/MCL1/PIK3CA/GSTP1/ING1/ACTB/FAS/HIPK2/ITGB1/MUL1/RUNX3/PCNA/…	78
91	CD8+ T cell (NCF1)	C0947751	Vascular inflammations	60/2027	305/21671	2.26E-08	2.07E-06	1.55E-06	VCAM1/NECTIN2/F2RL1/EDN1/HMOX1/AGT/ACE/CST3/SERPING1/RARRES2/FOSB/CCR2/JUN/OSM/LYZ/ICAM1/AIF1/ENG/APOE/PLG/FOS/DDIT4/TXN/S100A8/PPARD/NR4A1/RGS1/RBP4/CD40LG/DPP4/MFGE8/TAGLN/LGALS3/PECAM1/HSPD1/TNFSF14/DUSP1/HSPA14/ZFP36/SIRT1/JUND/SGK1/VIM/KLF2/JUNB/TSC22D3/ANGPT2/S100A9/TNFSF10/PIK3CA/SH2B3/S1PR2/ANXA5/SRF/CALR/S1PR1/MAP3K8/SLC2A1/NAMPT/ADAM10	60
92	CD8+ T cell (NCF1)	C0085110	Severe Combined Immunodeficiency	57/2027	284/21671	2.43E-08	2.19E-06	1.65E-06	IFNG/MME/EPCAM/ALB/LMNA/TNFSF13B/CXCL14/EXTL3/PAPPA/MYC/GPT/IL2RA/IER3/ENG/STMN1/STAT1/MS4A1/LGALS1/CCND1/JAK2/HPGD/CD38/CD40LG/PIK3R1/DPP4/CDKN2A/PECAM1/VIM/BCL11B/CCR5/THY1/DHFR/RPS19/NNMT/ERBB2/IL7R/CXCR4/IL21R/BCL2/TTC7A/PIK3CA/NCF1/ACTB/SLC20A1/SRGN/RFXAP/IL2RB/CD3D/CORO1A/PCNA/HLA-C/CD82/CCND2/B2M/ANXA2/DOCK2/CD247	57
93	CD8+ T cell (NCF1)	C4552091	Polyarthritis, Juvenile, Rheumatoid Factor Negative	34/2027	131/21671	2.75E-08	2.43E-06	1.83E-06	KCNJ15/CD83/GADD45A/RBM47/THBS1/CALD1/PLK2/FOSB/SLC11A1/DUSP4/JUN/OSM/RASGEF1B/TUBB2A/FOS/AREG/EGR1/NR4A2/CD8B/DUSP2/DUSP1/HSPA6/ETV6/NEAT1/BTG1/SLC2A3/CXCR4/FCHSD2/CREM/RNF103/MAFF/MAML2/MEX3C/FOSL2	34
94	CD8+ T cell (NCF1)	C4704862	Polyarthritis, Juvenile, Rheumatoid Factor Positive	34/2027	131/21671	2.75E-08	2.43E-06	1.83E-06	KCNJ15/CD83/GADD45A/RBM47/THBS1/CALD1/PLK2/FOSB/SLC11A1/DUSP4/JUN/OSM/RASGEF1B/TUBB2A/FOS/AREG/EGR1/NR4A2/CD8B/DUSP2/DUSP1/HSPA6/ETV6/NEAT1/BTG1/SLC2A3/CXCR4/FCHSD2/CREM/RNF103/MAFF/MAML2/MEX3C/FOSL2	34
95	CD8+ T cell (NCF1)	C0003486	Aortic Aneurysm	56/2027	278/21671	2.81E-08	2.46E-06	1.85E-06	CCL4L2/IFNG/EDN1/CHDH/AGT/THBS1/MIR222HG/BTBD8/MYH10/MSC/ACE/CST3/CCL4/CCL20/CTSL/RNASEH2A/CD68/GPT/GAPDH/MYH11/APOE/PLG/AQP1/TSPYL2/HLA-DRB1/CD38/RGS1/EGR1/CDKN2A/TAGLN/FBLN5/LGALS3/BICD1/ACTA2/PECAM1/HSPD1/SLC25A37/EZH2/VIM/ATP7A/ERMARD/ANGPT2/S100A9/ERBB2/CRKL/MED18/SKI/ACTB/SPP1/SPATC1L/ARIH1/ARHGAP18/UCP2/PCYT1A/XBP1/FLNA	56
96	CD8+ T cell (NCF1)	C0282612	Prostatic Intraepithelial Neoplasias	49/2027	230/21671	3.26E-08	2.76E-06	2.08E-06	MME/HMOX1/AKAP12/MMP7/MT2A/ANXA1/CST3/LMNA/IFI27/MYC/GDF15/ENTPD5/MICAL2/IGFBP3/HSP90AA1/RECK/AURKA/CCND1/PSAT1/S100A8/AREG/CDKN2A/SENP1/IRS2/DUSP1/SIRT1/SGK1/VIM/PCAT1/S100A9/KRT8/ERBB2/GSTA1/BCL2/CBX4/NR2C2/PIK3CA/NDRG1/GSTP1/ELL2/FAS/MTA1/SPP1/TNFRSF25/DYNLL1/PIM1/ANXA2/MCM7/SET	49
97	CD8+ T cell (NCF1)	C0026998	Acute Myeloid Leukemia, M1	35/2027	138/21671	3.26E-08	2.76E-06	2.08E-06	NECTIN2/HOXA9/CEBPD/CST3/MYC/MYH11/FANCB/CD9/TUBB2A/DLEU2/S100A10/JAK2/S100A8/MX1/RGS2/ID2/ANXA4/CAPG/SGK1/ETV6/BACH2/CTSH/ENO2/ATP1B1/TNFSF10/EIF4EBP1/BCL2/FAS/CDK6/ANXA5/MLLT10/RUNX3/CCND2/ANXA2/CTNNA1	35
98	CD8+ T cell (NCF1)	C3714758	Juvenile psoriatic arthritis	35/2027	138/21671	3.26E-08	2.76E-06	2.08E-06	KCNJ15/CD83/GADD45A/RBM47/THBS1/CALD1/PLK2/FOSB/SLC11A1/DUSP4/JUN/OSM/RASGEF1B/TUBB2A/FOS/HLA-DRB1/AREG/EGR1/NR4A2/CD8B/DUSP2/DUSP1/HSPA6/ETV6/NEAT1/BTG1/SLC2A3/CXCR4/FCHSD2/CREM/RNF103/MAFF/MAML2/MEX3C/FOSL2	35
99	CD8+ T cell (NCF1)	C0278877	Adult Meningioma	73/2027	405/21671	3.38E-08	2.83E-06	2.13E-06	SOD3/EDN1/CENPF/PRLR/CADM1/HOXA9/IGFBP7/AZIN2/GADD45A/AKAP12/THBS1/NDC1/TMEM30B/CST3/CTSL/TMEM97/HES1/SUFU/MYC/CD68/GAPDH/CXCR6/CD70/KLF6/TGM2/STMN1/CD9/DAB2/PLG/HLA-DQB1/AQP1/LGALS1/POLD1/FOS/CDK1/BRCA2/ERCC2/HLA-DRB1/CCNB1/AREG/ODC1/CDKN2A/CCR6/LGALS3/DUSP2/SGK1/VIM/NEK9/CKS2/TIPARP/KIF11/ETV6/MTR/PTGER4/MAFK/ERBB2/CXCR4/TXNIP/BCL2/PIK3CA/GSTP1/ACTB/FAS/SPP1/MLLT10/TNKS/RUNX3/CORO1A/PCNA/CCND2/…	73
100	CD8+ T cell (NCF1)	C0042384	Vasculitis	58/2027	294/21671	3.48E-08	2.89E-06	2.17E-06	IFNG/VCAM1/CD83/CCL3L1/P4HA2/AGT/ISG15/FCN1/ACE/IFIT3/ALB/CCR1/SERPING1/KLRC4/IL2RA/SLC9A3R2/HLA-DQA1/CFH/CAPS/HLA-DPA1/CCR2/ICAM1/PLG/HLA-DQB1/HSP90AA1/MS4A1/TUBA1C/HLA-DRB1/FASLG/HLA-DPB1/CD79A/CYCS/S100A8/CD40LG/ISG20/CXCR3/ICOS/SMN2/ZEB2/CCL5/SPATA2/PDCD1/CD226/CCR5/ANGPT2/S100A9/RNF19A/MICA/BCL2/NFKB2/RXRB/FAS/SH2D1A/CALR/CD81/HLA-C/PTPN22/RPS3A	58
101	CD8+ T cell (NCF1)	C0343641	Human papilloma virus infection	76/2027	429/21671	3.77E-08	3.10E-06	2.33E-06	IFNG/SDC1/CD83/FGFR2/THBS1/ISG15/MT2A/CA2/NFKBIA/CCL20/PPP1R14B/ZNF395/IFI27/MYC/CD68/FOSB/HLA-DQA1/CCR2/JUN/STMN1/HLA-DQB1/IGFBP3/POLD1/FOS/CDK1/HLA-DRB1/S100A10/CCND1/CDKN1A/ARHGEF7/CDKN2A/SOCS1/MFGE8/INTS2/PECAM1/HSPD1/JUND/CCL5/VIM/JUNB/CCR5/ARRDC3/DNAJA4/ATR/DGCR8/ERBB2/CXCR4/LIMD1/BAX/MICA/APOBEC3G/BCL2/MCL1/CDKN3/PIK3CA/GSTP1/ASCC1/FAS/MTA1/SPP1/CDK6/RHOH/ANXA5/ACTG1/CALR/SLC12A9/RRBP1/TPT…	76
102	CD8+ T cell (NCF1)	C0005940	Bone Diseases	61/2027	317/21671	4.03E-08	3.28E-06	2.47E-06	IFNG/SDC1/TPH1/SERPINF1/CCL3/IGFBP7/SLC13A1/ALDH7A1/MMP7/MSC/CTNS/ALB/WWTR1/CCL20/LMNA/CCR1/MGLL/SLC39A14/LRP2/KLRB1/GATA3/ENG/ASRGL1/CD200R1/CSF1/ACVR2A/TRPS1/CDKN1A/JAK2/P2RX7/HSPE1/NR4A1/CDKN2A/NINJ1/RORA/TYMP/TNFSF14/DUSP1/ZFP36/SIRT1/CCL5/KLF2/CCR5/SERPINH1/DGCR8/ERBB2/TNFSF10/INPPL1/CXCR4/RNF19A/PIK3CA/NFKB2/SPP1/PTP4A3/ATP6V0A2/SLC12A9/CORO1A/XBP1/PIM1/B2M/IL32	61
103	CD8+ T cell (NCF1)	C0205697	Carcinoma, Spindle-Cell	47/2027	218/21671	4.21E-08	3.39E-06	2.55E-06	PRLR/AZIN2/SLC25A10/ANXA1/EPCAM/PLK2/MYC/SLC9A3R2/G0S2/TSC22D1/GATA3/ENG/STMN1/ID3/SELENOP/AQP1/BRCA2/TRPS1/CCND1/FURIN/SOD2/RBP4/ARMH1/PIK3R1/CDKN2A/ANXA4/TYMP/SLC12A2/ZEB2/INSIG1/LY96/SGK1/VIM/GATM/PKM/BCL2/GSTP1/ACTB/CCNH/S100A6/ACTG1/S1PR1/UCP2/CORO1A/BAP1/EEF1A1/RPS14	47
104	CD8+ T cell (NCF1)	C0524909	Hepatitis B, Chronic	74/2027	415/21671	4.32E-08	3.45E-06	2.59E-06	IFNG/AGT/ISG15/ACE/ALB/NFKBIA/CST3/ALDH2/TNFSF13B/CD69/GPT/KLRC4/IL2RA/GAPDH/HLA-DQA1/LAG3/BATF/KLRB1/HLA-DPA1/APOE/HLA-DQB1/STAT1/MS4A1/GSN/HLA-DRB1/FASLG/DLEU2/HLA-DPB1/TEP1/TXN/EPAS1/SOCS1/ISG20/CXCR3/LGALS3/ICOS/TLR1/SIRT1/CCL5/PDCD1/VARS2/S100A4/NEAT1/LTA/ANGPT2/SERPINH1/IFNGR1/S100A9/SOCS3/KRT8/TNFSF10/IL7R/IL21R/CD24/MICA/APOBEC3G/IRF1/NBAS/KLRG1/GSTP1/EP400/AGO1/SPP1/MYLIP/XPO4/HLA-C/PTPN…	74
105	CD8+ T cell (NCF1)	C0677898	invasive cancer	36/2027	146/21671	4.57E-08	3.62E-06	2.72E-06	AZIN2/MAOA/PLK2/MYC/HLA-DQA1/CCR2/ICAM1/DAB2/MS4A1/CSF1/BRCA2/AURKA/CCND1/CDKN1A/S100A8/CDKN2A/SOCS1/INTS2/PECAM1/CKS2/CISH/PTGER4/ERBB2/CXCR4/BCL2/NR2C2/MSH6/PIK3CA/SPP1/SLC12A9/RUNX3/MAP3K7/SLC2A1/BNIP3/MCM7/EEF1A1	36
106	CD8+ T cell (NCF1)	C4721532	Lymphoma, Non-Hodgkin, Familial	80/2027	462/21671	4.63E-08	3.63E-06	2.73E-06	NECTIN2/MIR155HG/PER3/ACE/INSR/ANXA1/CDK5R1/LMNA/TNFSF13B/RMDN2/IFI27/SERPING1/MYC/GPT/IL2RA/IRF8/DHX33/BCL2L11/CD70/CCR2/ALDH1A1/MS4A1/BRCA2/ERCC2/HLA-DRB1/FASLG/AURKA/CCND1/PSAT1/P2RX7/CD38/ARMH1/CD40LG/CDKN2A/TIGIT/ISG20/LGALS3/RORA/HSPH1/ICOS/HSPD1/TLR1/EZH2/CCR7/SMC4/MARCKSL1/BHMT/CCR5/TNFAIP3/BACH2/MTR/LTA/MAFK/GCHFR/SOCS3/ERBB2/TNFSF10/CXCR4/RNF19A/LIMD1/BAX/BCL2/MSH6/MCL1/PIK3CA/GSTP1/CD5…	80
107	CD8+ T cell (NCF1)	C0008312	Primary biliary cirrhosis	82/2027	478/21671	4.81E-08	3.72E-06	2.80E-06	IFNG/VCAM1/SIAE/COL9A3/HMOX1/AGT/ACE/ALB/CCL20/ITGA1/TNFSF13B/ARID3A/IFI27/GPT/IL2RA/HLA-DQA1/TGM2/KRT18/HLA-DPA1/HLA-DRA/ICAM1/ASRGL1/APOE/HLA-DQB1/STAT1/MS4A1/HLA-DRB1/FASLG/CD74/HLA-DPB1/CDKN1A/CD79A/JAK2/AREG/DNASE1/NFYA/CD40LG/CDKN2A/SOCS1/FCRL3/ISG20/TMEM39A/CXCR3/LGALS3/GSDMB/RIPK3/ICOS/HSPD1/SYCE1L/DGCR2/RPS6KA4/CCL5/CCR7/MARCKSL1/PDCD1/BHMT/CCR5/ATXN2/COG6/LTA/TNFSF10/GATM/IL7R/IL21R/CLE…	82
108	CD8+ T cell (NCF1)	C0018133	Graft-vs-Host Disease	78/2027	447/21671	4.87E-08	3.72E-06	2.80E-06	IFNG/VCAM1/HSPA1B/MSC/C3/HSPA1A/TNFSF13B/SUFU/IL2RA/BATF/CD70/HLA-DPA1/GATA3/ICAM1/ALDH1A1/HLA-DQB1/HSP90AA1/STAT1/MS4A1/HLA-DRB1/FASLG/AURKA/HLA-DPB1/ZNF419/TXN/JAK2/S100A8/AREG/P2RX7/BCL2A1/ARMH1/CD40LG/TIGIT/ISG20/CXCR3/TYMP/ICOS/PECAM1/TNFSF14/CD27/SIRT1/CCL5/EZH2/SPATA2/CCR7/VIM/CLDN15/PDCD1/LY9/CCR5/CTSH/ANGPT2/SERPINH1/S100A9/ZNF14/SELL/TNFSF10/GSTA1/IL7R/MICA/BCL2/NR2C2/MCL1/SLAMF1/CD52/M…	78
109	CD8+ T cell (NCF1)	C0007124	Noninfiltrating Intraductal Carcinoma	83/2027	486/21671	4.88E-08	3.72E-06	2.80E-06	SDC1/P4HA2/CADM1/IGFBP7/MME/AZIN2/ALDH5A1/AGT/THBS1/EPCAM/LMNA/CXCL14/MYC/GPT/IL2RA/NRP1/SULF2/KRT18/PDZK1IP1/OSM/GATA3/ICAM1/ALDH1A1/PLG/IGFBP3/STAT1/MS4A1/LGALS1/GSN/NEU1/BRCA2/AURKA/S100A10/TRPS1/CCND1/CDKN1A/S100A8/ARMH1/CDKN2A/GALNT6/ISG20/INTS2/HEATR6/KCNQ1OT1/IRS2/KPNA2/LGALS3/PECAM1/EZH2/VIM/CISH/TUBA1B/ETV6/TNFAIP3/S100A9/ERBB2/CXCR4/EIF4EBP1/TXNIP/BCL2/IRF1/MSH6/PIK3CA/GSTP1/ACTB/PTGER2…	83
110	CD8+ T cell (NCF1)	C2103602	Autoimmune Primary Adrenal Insufficiency	17/2027	41/21671	5.10E-08	3.85E-06	2.90E-06	SIAE/IL2RA/HLA-DQA1/TGM2/CCR2/GATA3/HLA-DRB1/FCRL3/PDCD1/CD226/CCR5/BACH2/MICA/NLRP1/GPR174/PTPN22/HLA-A	17
111	CD8+ T cell (NCF1)	C0024667	Animal Mammary Neoplasms	36/2027	147/21671	5.52E-08	4.13E-06	3.10E-06	PRLR/SLC25A10/ANXA1/EPCAM/PLK2/G0S2/TSC22D1/GATA3/STMN1/ID3/SELENOP/AQP1/TRPS1/CCND1/FURIN/S100A8/AREG/RBP4/PIK3R1/ANXA4/SLC12A2/INSIG1/SGK1/ERBB2/GATM/PKM/ACTB/CCNH/S100A6/ACTG1/S1PR1/UCP2/CORO1A/ANXA2/EEF1A1/RPS14	36
112	CD8+ T cell (NCF1)	C0263361	Psoriasis vulgaris	52/2027	255/21671	5.74E-08	4.22E-06	3.17E-06	IFNG/F2RL1/EDN1/PIPOX/MME/HMOX1/SPARCL1/RORC/IL2RA/HLA-DQA1/CCR2/APOE/HLA-DQB1/SELENOP/HLA-DRB1/HLA-DPB1/CCND1/PSAT1/ARMH1/SERPINB8/CDKN2A/CCR6/ISG20/TRAF3IP2/CXCR3/LGALS3/REL/CCL5/CCR7/CCR5/TNFAIP3/HSPA5/COG6/LTA/ANGPT2/TNFSF10/IL21R/BAX/MICA/BCL2/PTTG1/ROCK2/TNFRSF25/PLCL2/RUNX3/HLA-C/NLRP1/PTPN22/HLA-A/SLC2A1/STAT2/CAMK2G	52
113	CD8+ T cell (NCF1)	C2745900	Promyelocytic leukemia	52/2027	255/21671	5.74E-08	4.22E-06	3.17E-06	IFNG/PBX1/HOXA9/THBS1/ANXA1/RGCC/TNFSF13B/ARID3A/HES1/RMDN2/EOMES/MYC/PMAIP1/IRF8/KLF6/KLRB1/FANCB/IGFBP3/LGALS1/POLD1/FOS/CDK1/FASLG/CCNB1/CDKN1A/S100A8/CD38/ODC1/CDKN2A/ZFP36/EFNA4/CCR7/VIM/MARCKSL1/LMNB1/ASB2/IL7R/CXCR4/TXNIP/BCL2/CD84/PIK3CA/CD52/ACTB/CEBPB/HMGN2/MUL1/TET2/SRGN/IRF9/XBP1/SET	52
114	CD8+ T cell (NCF1)	C1762616	Meningioma, benign, no ICD-O subtype	72/2027	404/21671	6.70E-08	4.88E-06	3.67E-06	SOD3/EDN1/CENPF/PRLR/CADM1/HOXA9/IGFBP7/AZIN2/GADD45A/AKAP12/THBS1/NDC1/TMEM30B/CST3/CTSL/TMEM97/HES1/SUFU/MYC/CD68/GAPDH/CXCR6/CD70/KLF6/TGM2/STMN1/CD9/DAB2/PLG/HLA-DQB1/AQP1/LGALS1/POLD1/FOS/CDK1/BRCA2/ERCC2/HLA-DRB1/CCNB1/AREG/ODC1/CDKN2A/CCR6/LGALS3/DUSP2/SGK1/VIM/NEK9/CKS2/TIPARP/KIF11/ETV6/PTGER4/MAFK/ERBB2/CXCR4/TXNIP/BCL2/PIK3CA/GSTP1/ACTB/FAS/SPP1/MLLT10/TNKS/RUNX3/CORO1A/PCNA/CCND2/HLA-…	72
115	CD8+ T cell (NCF1)	C0085413	Polycystic Kidney, Autosomal Dominant	55/2027	280/21671	9.07E-08	6.55E-06	4.92E-06	DUOX1/EDN1/FGFR2/HMOX1/AGT/ASS1/MIF-AS1/ACE/ALB/WWTR1/CST3/CTSL/CALD1/MYC/GPT/FOSB/CFH/ALG9/LRP2/JUN/APOE/PLG/HSP90AA1/STAT1/FOS/CDK1/CSF1/SCRIB/FABP1/JAK2/AREG/P2RX7/ID2/LGALS3/SLC12A2/JUND/JUNB/IFT88/ANGPT2/ATR/AQP3/ERBB2/CBX4/PIK3CA/SKI/ACTB/PTGER2/ECE1/PCNA/B2M/HLA-A/CREB1/LIN7C/KIF3A/ADAM10	55
116	CD8+ T cell (NCF1)	C3900098	Adult Myelodysplastic Syndrome	62/2027	332/21671	9.76E-08	6.98E-06	5.25E-06	CLEC12A/HOXA9/IL2RA/FANCB/STMN1/DROSHA/DAB2/GPR68/GPX3/FOS/ERCC2/HLA-DRB1/FASLG/AURKA/HLA-DPB1/CCND1/JAK2/S100A8/CD38/EGR1/CDKN2A/SOCS1/ISG20/ANKRD28/IRS2/CTC1/APAF1/MVD/SIRT1/SLC25A37/EZH2/CCR7/PIAS2/ETV6/FECH/THY1/ZBTB17/ANGPT2/RPS19/SLC7A5/TSHZ2/S100A9/ARHGAP26/TNFSF10/CXCR4/RNF19A/DDX10/KDM6B/BCL2/BCOR/IRF1/PIK3CA/HIPK2/MAML2/TET2/CALR/GDE1/PCNA/HLA-A/MYOM2/CTNNA1/RPS14	62
117	CD8+ T cell (NCF1)	C1257925	Mammary Carcinoma, Animal	35/2027	144/21671	1.03E-07	7.29E-06	5.48E-06	PRLR/SLC25A10/ANXA1/EPCAM/PLK2/G0S2/TSC22D1/GATA3/STMN1/ID3/SELENOP/AQP1/TRPS1/CCND1/FURIN/S100A8/RBP4/PIK3R1/ANXA4/SLC12A2/INSIG1/SGK1/ERBB2/GATM/PKM/ACTB/CCNH/S100A6/ACTG1/S1PR1/UCP2/CORO1A/ANXA2/EEF1A1/RPS14	35
118	CD8+ T cell (NCF1)	C0282687	Hemorrhagic Fever, Ebola	38/2027	164/21671	1.15E-07	8.06E-06	6.06E-06	CCL4L2/IFNG/SDC1/TRIM6/HMOX1/THBS1/ISG15/ALB/CCL4/LGR6/FOSB/JUN/STAT1/VAC14/LGALS1/FOS/SOCS1/HSPD1/HSPA14/JUND/CCL5/PELI1/IFITM3/JUNB/HSPA5/IRF7/IRF1/LNPK/ACTB/PIKFYVE/RBBP6/ANXA5/MUL1/GNPTAB/IRF9/KPNA5/HLA-A/MYOM2	38
119	CD8+ T cell (NCF1)	C0855095	Small Lymphocytic Lymphoma	31/2027	120/21671	1.25E-07	8.64E-06	6.50E-06	MME/DRAIC/IKZF2/IRF8/HLA-DQA1/BCL2L11/MS4A1/HLA-DRB1/CCND1/CD79A/P2RX7/HLA-DQA2/CD40LG/ACTA2/DTNB/MGAT5/PCAT1/SELL/IL7R/GRAMD1B/SLC35B2/BCL2/PIK3CA/LTB/ELL2/FAS/ITGA4/VMP1/PRKD2/IKZF3/PIM1	31
120	CD8+ T cell (NCF1)	C4049446	Neointimal hyperplasia	43/2027	198/21671	1.26E-07	8.64E-06	6.50E-06	IFNG/SERPINF1/HMOX1/AGT/SPRY1/CTSL/IFI27/DBN1/AKT1S1/NR1H3/NRP1/MYH11/TGM2/IER3/CCR2/APOE/LGALS1/POLD1/PDZK1/CDK1/TAGLN/PECAM1/SIRT1/EZH2/ANGPT2/CKLF/KDM6B/IRF1/PIK3CA/NCF1/ACTB/PTGER2/REST/RNF10/NFAT5/S1PR1/UCP2/HMGB2/NUCB2/PCNA/XBP1/DOCK2/MYO1F	43
121	CD8+ T cell (NCF1)	C0014170	Endometrial Neoplasms	52/2027	261/21671	1.26E-07	8.64E-06	6.50E-06	SDC1/F2RL1/RNF144B/SERPINF1/FGFR2/MME/MMP7/FABP5/MYC/ADM/JUN/CLDN4/ENG/ALDH1A1/POLD1/FOS/TSPYL2/BRCA2/ERRFI1/CCND1/CDKN1A/S100A8/PLXNA3/HSPE1/NR4A1/PIK3R1/CDKN2A/TYMP/SIRT1/EZH2/S100A4/ATXN2/SOCS3/ERBB2/TNFSF10/CXCR4/BCL2/MSH6/LRIG2/PIK3CA/NDRG1/GSTP1/FAS/ITGB1/SPP1/CDK6/SH2B3/SLC12A9/MAP3K8/RUNX3/PCNA/CD82	52
122	CD8+ T cell (NCF1)	C2347761	Childhood Myelodysplastic Syndrome	62/2027	335/21671	1.36E-07	9.28E-06	6.98E-06	CLEC12A/HOXA9/IL2RA/FANCB/STMN1/DROSHA/DAB2/GPR68/GPX3/FOS/ERCC2/HLA-DRB1/FASLG/AURKA/HLA-DPB1/CCND1/JAK2/S100A8/CD38/EGR1/CDKN2A/SOCS1/ISG20/ANKRD28/IRS2/CTC1/APAF1/MVD/SIRT1/SLC25A37/EZH2/CCR7/PIAS2/ETV6/FECH/THY1/ZBTB17/ANGPT2/RPS19/SLC7A5/TSHZ2/S100A9/ARHGAP26/TNFSF10/CXCR4/RNF19A/DDX10/KDM6B/BCL2/BCOR/IRF1/PIK3CA/HIPK2/MAML2/TET2/CALR/GDE1/PCNA/HLA-A/MYOM2/CTNNA1/RPS14	62
123	CD8+ T cell (NCF1)	C0205734	Diabetes, Autoimmune	39/2027	172/21671	1.45E-07	9.77E-06	7.35E-06	IFNG/HNF1A/SLC29A3/NFKBIA/CCL20/SPRY1/CTSL/CD69/IL2RA/HLA-DQA1/SLC11A1/LAG3/ICAM1/HLA-DQB1/MS4A1/HLA-DRB1/CD38/DPP4/LGALS3/ICOS/HSPD1/HSPA14/ERN1/CCR7/PDCD1/BACH2/CTSH/SLC7A5/BAX/MICA/CLEC16A/GZMA/SH2B3/TET2/ECI2/HLA-C/PTPN22/B2M/HLA-A	39
124	CD8+ T cell (NCF1)	C0030554	Paresthesia	31/2027	121/21671	1.53E-07	1.02E-05	7.70E-06	LIFR/CUBN/EPCAM/CCR1/SERPING1/BMPR1A/GPT/KLRC4/HBB/HLA-DQB1/CACNA1A/LYST/HLA-DRB1/FKRP/CCND1/JAK2/TYMP/PDCD1/APP/AMN/MSH6/PIK3CA/GSTP1/FAS/SH2B3/TK2/CTDP1/TET2/CALR/PTPN22/SLC2A1	31
125	CD8+ T cell (NCF1)	C0205699	Carcinomatosis	41/2027	186/21671	1.59E-07	1.05E-05	7.90E-06	PRLR/SLC25A10/ANXA1/EPCAM/PLK2/MYC/G0S2/TSC22D1/GATA3/STMN1/ID3/SELENOP/AQP1/CD74/TRPS1/CCND1/FURIN/SOD2/RBP4/PIK3R1/ANXA4/TYMP/SLC12A2/INSIG1/LY96/CCL5/SGK1/GATM/PKM/BCL2/GSTP1/ACTB/CCNH/S100A6/ACTG1/S1PR1/UCP2/CORO1A/ANXA2/EEF1A1/RPS14	41
126	CD8+ T cell (NCF1)	C0878500	Intraepithelial Neoplasia	41/2027	186/21671	1.59E-07	1.05E-05	7.90E-06	DUOX1/MMP7/EPCAM/HES1/IFI27/CD68/DUSP4/GATA3/ALDH1A1/PLG/IGFBP3/AQP1/BRCA2/CCND1/CDKN1A/AREG/CDKN2A/SOCS1/FAM3C/LMO4/PECAM1/EZH2/PDCD1/CYTOR/SLC7A5/AQP3/S100A9/ERBB2/PKM/KDM6B/BCL2/PIK3CA/GSTP1/SPP1/RUNX3/IP6K1/CCND2/LDHB/BHLHE40/SLC2A1/MCM7	41
127	CD8+ T cell (NCF1)	C0271737	Addison's disease due to autoimmunity	17/2027	44/21671	1.76E-07	1.14E-05	8.60E-06	SIAE/IL2RA/HLA-DQA1/TGM2/CCR2/GATA3/HLA-DRB1/FCRL3/PDCD1/CD226/CCR5/BACH2/MICA/NLRP1/GPR174/PTPN22/HLA-A	17
128	CD8+ T cell (NCF1)	C0011311	Dengue Fever	65/2027	360/21671	1.76E-07	1.14E-05	8.60E-06	CCL4L2/IFNG/VCAM1/CCL3/MIF-AS1/RSAD2/SENP8/MGAM/INSR/ALB/CCL4/IFI6/CCR1/CD69/GPT/IL2RA/GAPDH/HLA-DQA1/CFH/GATA3/CD9/HSP90AA1/HLA-DRB1/P2RX7/CD38/NFYA/CD40LG/KPNA2/CXCR3/REL/TLR1/CCL5/ERN1/VIM/IFITM3/CCR5/HSPA5/LTA/RCL1/SOCS3/ERBB2/TNFSF10/IRF7/MICA/BCL2/IRF1/TRAT1/PIK3CA/NCF1/CEBPB/SPP1/MYLIP/SH2B3/MNT/S1PR2/IVNS1ABP/ANXA5/XBP1/HLA-C/MATK/HLA-A/MYOM2/OAS2/ANXA2/TPM4	65
129	CD8+ T cell (NCF1)	C0566602	Primary sclerosing cholangitis	52/2027	264/21671	1.84E-07	1.18E-05	8.91E-06	IFNG/SDC1/MME/C3/NOL3/ALB/CCL20/HES1/MGLL/CD68/GPT/IL2RA/HLA-DQA1/BCL2L11/CCR2/ABCD1/ICAM1/HLA-DQB1/MS4A1/PDZK1/HLA-DRB1/HLA-DPB1/TXN/S100A8/AREG/SOD2/DNASE1/CD40LG/CDKN2A/SOCS1/HLA-DRB5/ISG20/ICOS/VIM/CD226/NEIL1/CCR5/ATXN2/ERBB2/TNFSF10/RNF19A/TXNIP/MICA/BCL2/MCL1/SPP1/SH2B3/TNFRSF25/PRKD2/HLA-C/HLA-A/ANXA2	52
130	CD8+ T cell (NCF1)	C1176475	Ductal Carcinoma	53/2027	273/21671	2.28E-07	1.46E-05	1.10E-05	SDC1/AZGP1/LARP6/NOL3/LMNA/MYC/LAG3/KLF6/KRT18/ALDH1A1/CD9/IGFBP3/HSP90AA1/PRKCZ/CA12/NEU1/BRCA2/ERCC2/CCND1/TLE1/TXN/S100A8/AREG/SOD2/CDKN2A/SOCS1/MFGE8/INTS2/PECAM1/VIM/CISH/ETV6/S100A4/ANGPT2/S100A9/KRT8/ERBB2/BCL2/PIK3CA/GSTP1/ACTB/ENDOG/SLC20A1/KIAA0100/GDE1/RUNX3/PBXIP1/PCNA/CD82/BHLHE40/SLC2A1/CREB1/EEF1A1	53
131	CD8+ T cell (NCF1)	C0595989	Carcinoma of larynx	77/2027	456/21671	2.37E-07	1.50E-05	1.13E-05	IFNG/PRLR/CADM1/MT1X/LARP6/S100A2/MT2A/ACE/EPCAM/CCL20/HES1/MT1E/PLK2/IFI27/MYC/MT1H/IL2RA/GAPDH/ENTPD5/ENG/LGALS1/FOS/BRCA2/ERCC2/AURKA/DLEU2/ULK2/CCND1/CDKN1A/MT1G/EPAS1/S100A8/SOD2/BTG2/PIK3R1/CDKN2A/SOCS1/CCR6/ISG20/INTS2/APAF1/ZEB2/HSP90AB1/TLR1/XPO5/EZH2/VIM/FOXP4/RBPJ/S100A4/SLC7A5/SLC2A3/ERBB2/INPPL1/CXCR4/LIMS1/MT1F/BCL2/MSH6/MCL1/PIK3CA/GSTP1/CRYAB/ITGB1/TCF3/ANXA5/PTTG1/SLC12A9/MAP3K8/…	77
132	CD8+ T cell (NCF1)	C0027540	Necrosis	20/2027	60/21671	2.55E-07	1.60E-05	1.20E-05	IFNG/SOD3/AGT/FABP3/GAPDH/KRT18/SLC31A1/FASLG/SOD2/RBP4/CD40LG/LGALS3/ANGPT2/APP/GATM/RDH13/BCL2/GSTP1/FAS/SET	20
133	CD8+ T cell (NCF1)	C0002895	Anemia, Sickle Cell	74/2027	434/21671	2.75E-07	1.72E-05	1.29E-05	IFNG/VCAM1/EDN1/HMOX1/AGT/ASS1/THBS1/ACE/ANXA1/ALB/ADCY9/CST3/NANOS1/BCAM/PAPPA/GDF15/GAPDH/FOSB/HBB/CFH/CCR2/JUN/LYZ/ICAM1/APOE/PLG/HLA-DQB1/IGFBP3/HSP90AA1/FOS/UGT2B7/HLA-DRB1/EPAS1/CD38/SOD2/DNASE1/EGR1/CD40LG/MFGE8/LGALS3/PLA2G6/SLC14A1/CPLANE1/ICOS/TNFSF14/INSIG1/JUND/CCL5/CLDN15/JUNB/CCR5/BIRC3/ANGPT2/RPS19/SELL/RNF19A/BAX/CD24/PER2/MCL1/LTB/GSTP1/NCF1/FAS/TK2/GSR/ANXA5/HOPX/S1PR1/ITGA4/CD6…	74
134	CD8+ T cell (NCF1)	C0598608	Hyperhomocysteinemia	49/2027	246/21671	2.89E-07	1.79E-05	1.35E-05	IFNG/VCAM1/DUOX1/CHDH/HMOX1/AGT/CUBN/DDAH1/ACE/HES1/SLC17A1/NR1H3/NRP1/ICAM1/AIF1/APOE/APOM/HLA-DMA/CDKN1A/TXN/JAK2/SOD2/PECAM1/SIRT1/CCL5/EZH2/BHMT/CCR5/HSPA5/S100A4/MTR/APP/NNMT/ERBB2/PKM/BCL2/PIK3CA/ACTB/SPP1/HERPUD1/UCP2/SLC12A9/DYRK1A/ECE1/XBP1/SLC2A1/BNIP3/RFC1/CD320	49
135	CD8+ T cell (NCF1)	C2004493	Leukemia, B-Cell	48/2027	239/21671	2.95E-07	1.82E-05	1.37E-05	PBX1/HOXA9/MME/TNFSF13B/MYC/IL2RA/BCL2L11/CD9/AQP1/MS4A1/FOS/CCND1/CDKN1A/JAK2/S100A8/BTG2/NR4A1/RBP4/ARHGEF7/DUSP5/APAF1/ZFP36/SGK1/EZH2/CCR7/BCL11B/ETV6/ZBTB17/BIRC3/BTG1/ATR/BAX/BCL2/BCOR/MCL1/PIK3CA/ASCC1/TCF3/MEF2D/SRF/GDE1/IL2RB/PIM1/CCND2/TMSB4X/SLC2A1/BNIP3/CD247	48
136	CD8+ T cell (NCF1)	C0339143	Thyroid associated opthalmopathies	44/2027	211/21671	3.04E-07	1.86E-05	1.40E-05	IFNG/VCAM1/AZGP1/HSPA1B/ACOT11/ALDH2/HSPA1A/TNFSF13B/MYC/CD68/IL2RA/GAPDH/CLN3/LYZ/ICAM1/STAT1/MS4A1/FOS/HLA-DRB1/S100A8/ST8SIA1/CD40LG/CCR6/ISG20/ZFP36/CCL5/PDCD1/THY1/S100A4/LTA/SOCS3/IL7R/BCL2/PIK3CA/GSTP1/ACTB/CEBPB/ST3GAL5/S1PR1/HLA-C/PTPN22/HLA-A/NAMPT/ABCF1	44
137	CD8+ T cell (NCF1)	C1861305	TARSAL-CARPAL COALITION SYNDROME	51/2027	261/21671	3.11E-07	1.89E-05	1.42E-05	IFNG/NR2F1/IGFBP7/PAX8/GSTO2/ASS1/NOL3/ANXA1/CA2/PLK2/IL2RA/PMAIP1/GAPDH/CCR2/STMN1/DAB2/CD200R1/IGFBP3/POLD1/CDK1/NEU1/CCND1/CDKN1A/CDKN2A/ISG20/KCNQ1OT1/APAF1/CAPG/EZH2/VIM/MARCKSL1/CISH/CCR5/S100A4/MTR/ANGPT2/DGCR8/KRT8/ERBB2/GSTA1/RNF19A/BAX/BCL2/MSH6/GSTP1/HERPUD1/TNKS/SLC12A9/PCNA/CD82/HLA-A	51
138	CD8+ T cell (NCF1)	C0345967	Malignant mesothelioma	72/2027	420/21671	3.21E-07	1.93E-05	1.45E-05	IFNG/SDC1/VCAM1/A1CF/CRTAM/CCL3/HMOX1/SLC22A5/C3/RGCC/NANOS1/SUFU/IFI27/MYC/IL2RA/SLC9A3R2/CAPS/NRP1/TGM2/JUN/GATA3/ICAM1/IGFBP3/AQP1/TNFRSF4/ENOX2/CSF1/BRCA2/ERCC2/ULK2/CCND1/CDKN1A/TXN/SOD2/MAPK7/FTH1/CD40LG/DPP4/CDKN2A/CCR6/CXCR3/ANXA4/SYCE1L/ZEB2/SIRT1/CCL5/EZH2/VIM/SAV1/LTA/CXCR4/TXNIP/CD24/TBXAS1/BCL2/MCL1/PIK3CA/GSTP1/AGO1/TCF3/SPP1/CDK6/BRD1/GDE1/IL2RB/PIM1/CCND2/IL32/SLC2A1/ANXA2/BAP1/CR…	72
139	CD8+ T cell (NCF1)	C0016057	Fibrosarcoma	71/2027	413/21671	3.47E-07	2.07E-05	1.56E-05	IFNG/SDC1/DPYS/AKAP12/THBS1/HSPA1B/ACE/CST3/ADAMTS1/CDK5R1/HSPA1A/CXCL14/MYC/FOSB/LAG3/JUN/NCKIPSD/ICAM1/ALDH1A1/PLG/HSP90AA1/STAT1/TTL/FOS/RECK/LPAR5/CCND1/CDKN1A/TXN/PRDM1/ODC1/EGR1/ARHGEF7/CDKN2A/RIPK3/HSPD1/HSPA14/JUND/CCL5/CD226/JUNB/ETV6/HSPA5/AHI1/ATR/ERBB2/TNFSF10/MTF1/FADD/RNF19A/BCL2/PRDX1/PIK3CA/ITGA5/ACTB/ASCC1/TCF3/ADGRE5/ANXA5/SLC12A9/MLKL/IL2RB/TPT1/IRF9/HLA-C/ARL4C/TMSB4X/SLFN5/ST…	71
140	CD8+ T cell (NCF1)	C0162820	Dermatitis, Allergic Contact	35/2027	151/21671	3.54E-07	2.10E-05	1.58E-05	IFNG/SDC1/KMO/CALCRL/ACE/RAB32/GADD45G/IL2RA/HLA-DQA1/CXCR6/CD70/CCR2/ASRGL1/SAT1/NR4A1/RGS1/PHLDA1/SOCS1/NINJ1/CXCR3/CISH/CCR5/SLC7A5/SOCS3/SLC2A3/RNF19A/BCL2/CREM/SPP1/TMSB10/CD3D/PIM1/IL32/CTSC/NAMPT	35
141	CD8+ T cell (NCF1)	C1321547	T-cell/histiocyte rich large B-cell lymphoma	13/2027	28/21671	3.93E-07	2.31E-05	1.74E-05	SDC1/MME/MT2A/SLC22A2/MYC/ICAM1/MS4A1/CCND1/TXN/POU2F2/REL/EZH2/BCL2	13
142	CD8+ T cell (NCF1)	C2607914	Allergic rhinitis (disorder)	75/2027	446/21671	4.01E-07	2.33E-05	1.75E-05	IFNG/PLCG2/DUOX1/F2RL1/AGT/VIPR2/CALCRL/MMP7/ACE/AOC1/AGXT/ALB/CCL20/IL17RB/CD69/RORC/HDAC11/IL2RA/HLA-DQA1/CCR2/OSM/GATA3/CLDN4/ICAM1/HLA-DQB1/STAT1/TNFRSF4/PLCL1/NEU1/MFSD13A/HLA-DRB1/HLA-DPB1/PRDM1/RGS1/CYSLTR1/EGR1/DPP4/CDKN2A/SOCS1/FCRL3/ISG20/LTC4S/LGALS3/CARMIL2/RORA/ICOS/TLR1/SIRT1/CCL5/EZH2/VIM/TNFAIP3/ATXN2/BACH2/SOCS3/DOCK11/IL7R/CXCR4/CLEC16A/BCL2/PIK3CA/GSTP1/ACTB/FAS/TCF3/SPP1/CTBS/…	75
143	CD8+ T cell (NCF1)	C0241910	Autoimmune Chronic Hepatitis	44/2027	213/21671	4.02E-07	2.33E-05	1.75E-05	IFNG/MSC/ALB/TNFSF13B/RORC/GPT/IL2RA/HLA-DQA1/KRT18/GATA3/HLA-DQB1/MS4A1/HLA-DRB1/FASLG/CD74/HLA-DPB1/HLA-DQA2/DNASE1/CD40LG/FCRL3/ISG20/RIPK3/ICOS/HSPD1/SYCE1L/CCL5/CCR7/PDCD1/TNFAIP3/ATXN2/KRT8/SLC2A3/IL7R/CD24/NR2C2/ACTB/FAS/ALDOB/SH2B3/MLKL/MAP3K7/HLA-C/PTPN22/HLA-A	44
144	CD8+ T cell (NCF1)	C0238461	Anaplastic thyroid carcinoma	68/2027	392/21671	4.34E-07	2.50E-05	1.88E-05	IFNG/IGFBP7/MME/PAX8/MMP7/ANXA1/EPCAM/GADD45G/MYC/CD68/GDF15/HBB/CD70/ICAM1/ALDH1A1/STMN1/APOE/TCEAL4/FOS/CDK1/APTR/CCND1/CDKN1A/JAK2/S100A8/SOD2/DPP4/CDKN2A/SOCS1/TIGIT/TRAF3IP2/LGALS3/PECAM1/FUCA1/CD27/EZH2/VIM/PDCD1/THY1/HSPA5/S100A4/NEAT1/SLC7A5/MAFK/S100A9/SOCS3/KRT8/ERBB2/TNFSF10/CXCR4/TXNIP/PKM/BCL2/CDKN3/PIK3CA/MCM5/CRYAB/LIMK1/FAS/S1PR2/LDHA/SLC12A9/PCNA/CD82/CCND2/ITCH/MCM7/OGFR	68
145	CD8+ T cell (NCF1)	C0023470	Myeloid Leukemia	67/2027	385/21671	4.67E-07	2.67E-05	2.01E-05	NECTIN2/PBX1/HOXA9/THBS1/IL17RB/MYC/FOSB/IRF8/NRP1/MYH11/ADM/JUN/ICAM1/FANCB/STMN1/HSP90AA1/STAT1/SOX4/FOS/BRCA2/FASLG/CCND1/CDKN1A/JAK2/P2RX7/CD38/FDXR/ODC1/EGR1/CDKN2A/ATG2B/NELL2/SCLY/DUSP1/SIRT1/JUND/EZH2/CCR7/VIM/JUNB/ETV6/ABL2/FECH/RNF19A/CD24/BCL2/MCL1/PIK3CA/SKI/ING1/CEBPB/FAS/TCF3/ZFX/PTP4A3/PTTG1/MLLT10/TET2/SLC12A9/PCYT1A/IL2RB/PRKD2/HLA-C/PIM1/HLA-A/STAT2/CAMK2G	67
146	CD8+ T cell (NCF1)	C1519346	Skin Carcinogenesis	41/2027	194/21671	5.25E-07	2.99E-05	2.25E-05	SDC1/F2RL1/UCP3/GPR55/MMP7/THBS1/INSR/RAB25/RARRES2/GDF15/FOSB/JUN/ENG/STAT1/FOS/AURKA/CCND1/TXN/S100A8/SOD2/MAPK7/ODC1/ARHGEF7/CDKN2A/SIRT1/JUND/JUNB/S100A9/ERBB2/MICA/PKM/BCL2/LRIG2/PTGER2/ASCC1/CDK6/MUL1/ROCK2/IRF9/IL32/STAT2	41
147	CD8+ T cell (NCF1)	C0155877	Allergic asthma	65/2027	371/21671	5.40E-07	3.04E-05	2.29E-05	IFNG/IL13RA1/DUOX1/SOD3/F2RL1/EDN1/THBS1/C3/AGXT/NFKBIA/CCR1/PAPPA/IL2RA/HLA-DQA1/LAG3/BATF/HLA-DPA1/CCR2/GATA3/APOE/HLA-DQB1/LGALS1/HLA-DRB1/HLA-DPB1/AREG/EGLN3/ARMH1/DPP4/ISG20/LTC4S/LGALS3/RORA/GSDMB/CPLANE1/HSPD1/CD27/SIRT1/CCL5/SPATA2/CCR7/PDCD1/BCL11B/CCR5/LTA/PHC1/ENO2/IFNGR1/RNF19A/IRF7/BCL2/IRF1/PIK3CA/GSTP1/CD4/AOAH/SPP1/SIT1/S1PR2/MUL1/WDR36/PTPN22/IL32/SLC2A1/CREB1/PTPRE	65
148	CD8+ T cell (NCF1)	C0026948	Mycosis Fungoides	49/2027	251/21671	5.42E-07	3.04E-05	2.29E-05	IFNG/CADM1/NKG7/CCL20/GATA3/HLA-DQB1/TNFRSF4/MS4A1/LGALS1/TSPYL2/BRCA2/TRBC1/HLA-DRB1/HLA-DPB1/CCND1/JAK2/CD40LG/DPP4/CDKN2A/SOCS1/INTS2/CXCR3/JUND/CCL5/PDCD1/JUNB/BCL11B/NFKBIZ/LTA/TOX/SOCS3/SELL/HELLS/CXCR4/RNF19A/PKM/SATB1/BCL2/NR2C2/PIK3CA/FKBP5/FAS/GDE1/MAP3K7/B2M/HLA-A/IL32/DUSP22/CREB1	49
149	CD8+ T cell (NCF1)	C0747845	early pregnancy	52/2027	273/21671	5.48E-07	3.05E-05	2.30E-05	IFNG/FGFR2/CHDH/GADD45A/CALCRL/MMP7/THBS1/SPARCL1/ANXA1/CCL4/CCL20/BMPR1A/RARRES2/OSM/PTGIR/SELENOP/PFKFB3/S100A8/NR4A1/ODC1/CCR6/LGALS3/PECAM1/SDC4/LY96/CCL5/ERN1/SGK1/CCR7/PARVB/PDCD1/EXOC2/CCR5/MTR/ANGPT2/MDC1/DHFR/IFNGR1/S100A9/CXCR4/TXNIP/BCL2/PRDX1/PIK3CA/STX2/NDRG1/NCOA2/ANXA5/CALR/PIGF/SLC2A1/NAMPT	52
150	CD8+ T cell (NCF1)	C0151517	Complete atrioventricular block	69/2027	403/21671	5.89E-07	3.26E-05	2.45E-05	IFNG/CHDH/IGFBP7/C3/ACE/NOL3/ALB/CST3/TNFSF13B/CD69/EXTL3/GPT/IL2RA/HLA-DQA1/BATF/KRT18/HLA-DPA1/HLA-DQB1/STAT1/GSN/HLA-DRB1/DLEU2/HLA-DMA/HLA-DPB1/TXN/MT1G/EPAS1/CDKN2A/SOCS1/HLA-DRB5/ISG20/CXCR3/LGALS3/RORA/RIPK3/ICOS/MAL/TLR1/SIRT1/CCL5/VIM/PDCD1/CISH/VARS2/S100A4/NEAT1/ANGPT2/IFNGR1/S100A9/TNFSF10/IL7R/IRF7/IL21R/APOBEC3G/BCL2/KLRG1/GSTP1/EP400/FAS/SPP1/XPO4/CALR/PCYT1A/HLA-C/HLA-A/IL32/NAMPT…	69
151	CD8+ T cell (NCF1)	C0024419	Waldenstrom Macroglobulinemia	36/2027	162/21671	7.22E-07	3.97E-05	2.99E-05	CLEC12A/SDC1/PLCG2/CCL3/TNFSF13B/SERPING1/MYC/IL2RA/CD70/MS4A1/AURKA/CCND1/CD79A/CD38/EGLN3/CD40LG/CDKN2A/ISG20/POU2F2/CD27/EXOC2/TNFAIP3/BACH2/TNFSF10/CXCR4/RNF19A/SLC35B2/BCL2/MCL1/PIK3CA/CD52/ANXA5/ITGA4/XBP1/MYOM2/NAMPT	36
152	CD8+ T cell (NCF1)	C0392788	Nasal Type Extranodal NK/T-Cell Lymphoma	18/2027	53/21671	7.34E-07	3.98E-05	2.99E-05	MME/SLC22A2/PLK2/EOMES/MYC/LAG3/ADM/ASRGL1/MS4A1/PRDM1/POU2F2/EZH2/PDCD1/TNFAIP3/GZMH/ELF4/BCL2/BCOR	18
153	CD8+ T cell (NCF1)	C0024523	Malabsorption Syndrome	47/2027	239/21671	7.37E-07	3.98E-05	2.99E-05	TPH1/GTF2IRD1/AGT/CUBN/ACE/SLC29A3/EPCAM/CCR1/CDCA7/IGHM/BMPR1A/MGLL/KLRC4/HBB/NRP1/TGM2/CLDN4/ERCC2/HLA-DRB1/S100A10/FABP1/CD79A/JAK2/HPGD/PIK3R1/CCR6/TYMP/CTC1/ATP7A/MTR/HELLS/AMN/MSH6/PIK3CA/NCF1/LIMK1/FAS/PEX14/TCF3/GSR/NCOA2/UCP2/RFXAP/PTPN22/B2M/PEX19/FLNA	47
154	CD8+ T cell (NCF1)	C0349637	Common acute lymphoblastic leukemia	16/2027	43/21671	7.38E-07	3.98E-05	2.99E-05	PBX1/MME/HLA-DQA1/CD9/HLA-DQB1/MS4A1/HLA-DPB1/TLE1/CD38/ETV6/CD24/BCL2/TCF3/HERPUD1/HLA-C/B2M	16
155	CD8+ T cell (NCF1)	C3887524	Skin Erosion	45/2027	225/21671	7.73E-07	4.14E-05	3.11E-05	VCAM1/F2RL1/CCL3/DSP/THBS1/LMNA/GADD45G/CD68/GDF15/HLA-DQA1/CCR2/OSM/AIF1/APOE/HSP90AA1/CSF1/HLA-DRB1/HLA-DPB1/JAK2/S100A8/AREG/DPP4/CDKN2A/HLA-DMB/UBXN11/HSPD1/CAPG/CITED2/VIM/SLC7A5/ATR/S100A9/SLC40A1/PIK3CA/NFKB2/GZMA/SPP1/PLEC/TNFRSF25/PCYT1A/SMCHD1/IL2RB/ABR/PTPN22/IL32	45
156	CD8+ T cell (NCF1)	C0027121	Myositis	49/2027	254/21671	7.81E-07	4.14E-05	3.11E-05	IFNG/CD83/HSPA1B/C3/IGKC/HSPA1A/RNASEH2A/LMNA/CCR1/CD68/KLRC4/HLA-DQA1/TGM2/AIF1/APOE/HLA-DRB1/CD74/FKRP/HLA-DPB1/S100A8/TRIM24/DPP4/HSPD1/HSPA14/ZFP36/CCR7/PDCD1/FBXO32/CCR5/HSPA5/S100A4/CKLF/APP/TNFSF10/CXCR4/PKM/BCL2/ACTB/PRR12/FAS/SPP1/F2R/NFAT5/PTPN6/HLA-C/S100A11/PTPN22/HLA-A/ANXA2	49
157	CD8+ T cell (NCF1)	C1861453	Pseudohyperkalemia Cardiff	44/2027	218/21671	7.86E-07	4.14E-05	3.11E-05	IFNG/VCAM1/CST3/CCL4/FBP1/CD69/RARRES2/GPT/GDF15/HBB/HLA-DQA1/LAG3/IER3/JUN/PLIN2/APOE/STAT1/HLA-DRB1/MX1/CD38/HLA-DQA2/BCL2A1/RBP4/DPP4/SOCS1/CXCR3/PECAM1/CD27/ETV6/CCR5/ANGPT2/SOCS3/APP/SLC40A1/IL21R/CD24/BCL2/CYP2R1/SPP1/SPEN/HLA-C/HLA-A/SLC2A1/CD247	44
158	CD8+ T cell (NCF1)	C1134719	Invasive Ductal Breast Carcinoma	70/2027	414/21671	7.87E-07	4.14E-05	3.11E-05	PRLR/SERPINF1/FGFR2/APOC1/THBS1/FABP5/MAOA/CNTROB/RAB25/DPEP1/LMNA/CXCL14/MT1E/MYC/CD68/LAG3/SULF2/OSM/GATA3/CLDN4/ALDH1A1/GPX3/PRKCZ/LGALS1/NEU1/BRCA2/AURKA/CCND1/CDKN1A/SOD2/HSPE1/ST8SIA1/CDKN2A/TIGIT/LGALS3/LMO4/TNFRSF18/PECAM1/EZH2/SPATA2/PDCD1/HSPA5/PIP5K1C/DGCR8/KRT8/ERBB2/CXCR4/SLC35B2/MT1F/SATB1/BCL2/IRF1/PIK3CA/GSTP1/APOBEC3C/ACTB/MTA1/SPP1/S100A6/PTTG1/TET2/SLC12A9/RUNX3/PCNA/CD82/CCND2…	70
159	CD8+ T cell (NCF1)	C0039103	Synovitis	41/2027	197/21671	8.03E-07	4.17E-05	3.13E-05	IFNG/VCAM1/F2RL1/EDN1/SLC5A12/THBS1/CMC1/HPN/TNFSF13B/PAPPA/CD68/GADD45B/TGM2/ICAM1/PLG/STAT1/AQP1/CSF1/HLA-DRB1/S100A8/AREG/DPP4/CCR6/LGALS3/TYMP/CAPG/SDC4/CCL5/CCR7/PDCD1/CISH/CCR5/TNFAIP3/SOCS3/SLC40A1/PIK3CA/SPP1/F2R/PTPN22/DOCK2/SLC52A2	41
160	CD8+ T cell (NCF1)	C0019100	Severe Dengue	29/2027	117/21671	8.03E-07	4.17E-05	3.13E-05	CCL4L2/IFNG/VCAM1/OSBPL10/SENP8/ALB/CCL4/LMNA/CD69/GPT/CFH/GATA3/ICAM1/HLA-DQB1/HLA-DRB1/HLA-DPB1/SOCS1/CCL5/LTA/SOCS3/CXCR4/MICA/IRF1/IVNS1ABP/ACTG1/HLA-C/HLA-A/STAT2/TPM4	29
161	CD8+ T cell (NCF1)	C0345905	Intrahepatic Cholangiocarcinoma	77/2027	470/21671	8.11E-07	4.17E-05	3.14E-05	SDC1/F2RL1/FGFR2/AZIN2/RBP5/FABP5/ANXA1/EPCAM/ALB/WWTR1/RMDN2/MYC/CD68/GPT/SLC9A3R2/BCL2L11/PDZK1IP1/CCR2/CLDN4/HOMER1/ALDH1A1/ID3/PLG/HLA-DQB1/HSP90AA1/SOX4/BRCA2/ERCC2/HLA-DRB1/TEP1/CCND1/CDKN1A/P2RX7/CDKN2A/IRS2/PECAM1/ZEB2/EZH2/CCR7/VIM/PDCD1/CISH/THY1/S100A4/STAM2/SLC7A5/SGMS1/ERBB2/CXCR4/RNF19A/BAX/PKM/SATB1/BCL2/CRYL1/PIK3CA/GSTP1/ACTB/TPM1/SPP1/CDK6/ADGRE5/S100A6/CALR/LDHA/SLC12A9/PCYT1A/…	77
162	CD8+ T cell (NCF1)	C0339573	Glaucoma, Primary Open Angle	66/2027	383/21671	8.13E-07	4.17E-05	3.14E-05	CCL4L2/IFNG/EDN1/COCH/CHDH/MT1X/CALCRL/THBS1/HSPA1B/C3/ACE/ALB/IGKC/CST3/CCL4/HSPA1A/FUT7/HES1/MT1E/DBN1/MT1H/GDF15/IL2RA/CDC7/TGM2/SLC23A2/APOE/PLG/MZB1/HLA-DQB1/AQP1/HLA-DRB1/CDKN1A/MT1G/SOD2/EGR1/ARHGEF7/CDKN2A/ICA1/ISG20/MFGE8/FBLN5/CXCR3/HSPD1/HSPA14/SIRT1/HSPA5/ATXN2/ANGPT2/ZNF410/APP/MT1F/NFKB2/GSTP1/ITGA5/CRYAB/ACTB/ASCC1/SPP1/MYLIP/ANXA5/ACTG1/ROCK2/WDR36/MAP3K8/HLA-A	66
163	CD8+ T cell (NCF1)	C0017654	Glomerular Filtration Rate	68/2027	399/21671	8.41E-07	4.29E-05	3.22E-05	A1CF/TBX2/SLC9B1/SLC2A9/DCDC2/ALDH1L1/COL4A2/SLC22A2/DPEP1/SLC47A1/ZNF585A/DMGDH/SUFU/HBB/LRP2/ASTN2/DGKH/AGMAT/MIR29B2CHG/DAB2/RAB11FIP5/ACVR2A/CA12/ZNF318/NEU1/DLEU2/LRIG1/NAT8/C12orf4/DNASE1/ATXN7/ZNF260/PLA2G6/AK5/XKR6/MLLT3/ARID5B/USP38/ATXN2/PDCD11/ANGPT2/N6AMT1/MTMR3/GGT7/ERBB2/GATM/PCK1/THADA/SBF2/MAFF/RABEP2/NFAT5/CALR/RHOC/SH3YL1/ZNF641/CASP8AP2/HLA-C/CBLB/FBXL20/PHTF2/ZDHHC18/ITCH/ZBTB…	68
164	CD8+ T cell (NCF1)	C0032927	Precancerous Conditions	77/2027	471/21671	8.82E-07	4.47E-05	3.36E-05	SDC1/HOXA9/AKAP12/MMP7/THBS1/HSPA1B/NFKBIA/CST3/ALDH2/CTSL/HSPA1A/MGLL/MYC/G0S2/PDZK1IP1/CLDN4/STMN1/DAB2/FOS/ERCC2/FASLG/AURKA/CCND1/CDKN1A/TXN/S100A8/HPGD/CD38/SOD2/FTH1/CDKN2A/INTS6/ANXA4/RIPK3/EZH2/CCR7/PDCD1/CISH/ETV6/RBPJ/IFT88/TNFAIP3/S100A4/ACAT1/ATR/S100A9/DGCR8/KRT8/ERBB2/EIF4EBP1/CD24/MICA/PKM/BCL2/BTRC/PRDX1/PIK3CA/GSTP1/AGO1/FAS/ITGB1/SPP1/RABEP2/ANXA5/S100A6/TET2/ZBTB20/SLC12A9/RRBP…	77
165	CD8+ T cell (NCF1)	C1739108	Latent Autoimmune Diabetes in Adults	15/2027	39/21671	9.97E-07	5.02E-05	3.77E-05	IFNG/FABP5/GPT/HLA-DQA1/CCR2/HLA-DQB1/HLA-DRB1/CD38/DPP4/CCR5/ATXN2/BACH2/MICA/SH2B3/PTPN22	15
166	CD8+ T cell (NCF1)	C0035078	Kidney Failure	65/2027	378/21671	1.06E-06	5.30E-05	3.99E-05	IFNG/SDC1/CLCN5/EDN1/MME/PAX8/SLC2A9/AGT/FERMT2/BTBD8/CUBN/MT2A/C3/ACE/ACMSD/AGXT/SLC35G1/ALB/CST3/CCL20/SLC22A2/HLF/GPT/SLC2A6/GDF15/IL2RA/CFH/NRP1/KRT18/ADM/CCR2/GATA3/LYZ/ASRGL1/APOE/PLG/MZB1/HLA-DQB1/GSN/HLA-DRB1/SLC7A7/EGR1/DPP4/CCR6/ISG20/DLG1/CCL5/CISH/FBXO32/FECH/CCR5/ANGPT2/SELL/BCL2/STX2/ACTB/MAP1S/ITGB1/SPP1/MUL1/UCP2/DESI1/B2M/NAMPT/KIF3A	65
167	CD8+ T cell (NCF1)	C0333307	Superficial ulcer	47/2027	242/21671	1.07E-06	5.31E-05	3.99E-05	IFNG/VCAM1/F2RL1/CCL3/CEBPD/THBS1/CMC1/GADD45G/CD68/GDF15/HLA-DQA1/CCR2/OSM/AIF1/APOE/HSP90AA1/CSF1/HLA-DRB1/HLA-DPB1/JAK2/S100A8/AREG/DPP4/CDKN2A/HLA-DRB5/HLA-DMB/UBXN11/HSPD1/CAPG/CITED2/VIM/SLC7A5/ATR/IFNGR1/S100A9/SLC40A1/PIK3CA/NFKB2/GZMA/SPP1/TNFRSF25/PCYT1A/SMCHD1/IL2RB/ABR/PTPN22/IL32	47
168	CD8+ T cell (NCF1)	C1328840	Autoimmune Lymphoproliferative Syndrome	20/2027	65/21671	1.09E-06	5.38E-05	4.05E-05	IFNG/HNF1A/COL4A2/EOMES/IL2RA/BCL2L11/ABCD1/MS4A1/FASLG/ISG20/CD27/TNFAIP3/FADD/BCL2/KLRG1/FAS/SPP1/SH2D1A/PCNA/HLA-A	20
169	CD8+ T cell (NCF1)	C0011633	Dermatomyositis	46/2027	235/21671	1.10E-06	5.41E-05	4.07E-05	IFNG/CD83/FABP3/MMP7/ISG15/ACE/ALB/IFI6/CTSL/TNFSF13B/TP53INP1/IL2RA/HLA-DQA1/TGM2/HLA-DPA1/CCR2/ICAM1/STAT1/PLCL1/MS4A1/HLA-DRB1/HLA-DPB1/TRIM24/MX1/CD40LG/ISG20/CXCR3/LGALS3/HERC5/HSPD1/HSPA14/CCR7/PDCD1/CKLF/SOCS3/CXCR4/IL21R/PKM/ACTB/SPP1/NFAT5/SRGN/HLA-C/S100A11/PTPN22/HLA-A	46
170	CD8+ T cell (NCF1)	C0018790	Cardiac Arrest	69/2027	411/21671	1.23E-06	5.98E-05	4.50E-05	IFNG/SDC1/DUOX1/EDN1/CCL3/DSP/MME/AZIN2/HMOX1/THBS1/BTBD8/ACE/ANXA1/ALB/LMNA/IFI27/PAPPA/MGLL/GDF15/ANGPTL3/GAPDH/HBB/CAPS/CDC7/ICAM1/AIF1/APOE/HLA-DQB1/CACNA1A/HLA-DRB1/SLC7A7/CDKN1A/ARHGEF7/CD40LG/CDKN2A/LTC4S/LGALS3/ATXN7/CPLANE1/TNFSF14/ZEB2/CCL5/ATXN1/HSPA5/ATXN2/ANGPT2/ENO2/ATR/PPP1R15A/LINC01550/ERBB2/IFRD1/RNF19A/EIF4EBP1/BAX/BCL2/PIK3CA/GSTP1/ACTB/ASCC1/ITGB1/F2R/GSR/CALR/PPP2R2B/DYNLL1/…	69
171	CD8+ T cell (NCF1)	C0178468	Autoimmune thyroid disease	27/2027	107/21671	1.31E-06	6.35E-05	4.78E-05	IFNG/CCL3/HSPA1B/HSPA1A/IL2RA/IRF8/HLA-DQA1/TGM2/HLA-DQB1/HLA-DRB1/HLA-DPB1/DNASE1/ICA1/FCRL3/ISG20/TNFRSF18/ICOS/SIRT1/CD226/IL21R/MCL1/FAS/SPP1/HLA-C/NLRP1/PTPN22/TMSB4X	27
172	CD8+ T cell (NCF1)	C2936664	Acquired Hypogammaglobulinemia	24/2027	89/21671	1.39E-06	6.73E-05	5.06E-05	IFNG/TNFSF13B/IL2RA/HLA-DQB1/MS4A1/CD38/ARHGEF7/CD40LG/DPP4/DUSP5/ISG20/ICOS/CCR7/NEIL1/LTA/CLEC16A/BCL2/NFKB2/ACTB/ASCC1/SH2D1A/CD81/HLA-C/TCOF1	24
173	CD8+ T cell (NCF1)	C0751733	Degenerative Diseases, Spinal Cord	15/2027	40/21671	1.46E-06	6.97E-05	5.24E-05	KYNU/HMOX1/FTL/SELENOP/GPX3/SOD2/FTH1/SIRT1/VIM/MGST1/ATXN1/APP/TBCD/CRYAB/GSR	15
174	CD8+ T cell (NCF1)	C0041327	Tuberculosis, Pulmonary	62/2027	358/21671	1.46E-06	6.97E-05	5.24E-05	CCL4L2/IFNG/CCL3/HMOX1/AGT/ACE/ALB/CCL4/CCL20/TNFSF13B/MT1E/HPD/IL2RA/HLA-DQA1/SLC11A1/HLA-DPA1/CCR2/LYZ/ICAM1/HLA-DQB1/SAT1/MYBBP1A/CA12/PDE6B/HLA-DRB1/HLA-DPB1/P2RX7/CD38/CD40LG/SOCS1/ISG20/SLC30A1/HSPD1/CD27/MAL/TLR1/CCL5/PDCD1/CISH/CCR5/LTA/TOX/ANGPT2/ENO2/IFNGR1/ZNF410/SELL/ZBTB7B/CXCR4/RNF19A/KDM6B/IRF1/THEMIS/GZMA/ACTG1/CD81/HLA-C/TOLLIP/PTPN22/HLA-A/HCST/CD247	62
175	CD8+ T cell (NCF1)	C4049006	Selective immunoglobulin A deficiency	16/2027	45/21671	1.50E-06	7.12E-05	5.36E-05	SDC1/C3/TNFSF13B/HLA-DQA1/GATA3/MS4A1/HLA-DRB1/PRDM1/HLA-DRB5/FCRL3/AHI1/CLEC16A/NCF1/IKZF3/XBP1/HLA-C	16
176	CD8+ T cell (NCF1)	C0001815	Primary Myelofibrosis	52/2027	282/21671	1.52E-06	7.17E-05	5.40E-05	IFNG/THBS1/ACE/ALB/CA2/IFI27/HDAC11/MYC/IL2RA/GADD45B/JUN/ENG/CD9/STAT1/LGALS1/BRCA2/AURKA/JAK2/S100A8/HPGD/SOD2/NR4A2/CDKN2A/INTS2/LGALS3/MVD/EZH2/ENC1/ETV6/THY1/S100A9/SOCS3/CXCR4/BAX/TBXAS1/BCL2/PIK3CA/FKBP5/HMGXB3/ACTB/SPP1/SH2B3/TET2/CALR/LDHA/CD63/NRM/LDHB/MYOM2/STIM2/BNIP3/RPS14	52
177	CD8+ T cell (NCF1)	C0239998	Recurrent infections	30/2027	127/21671	1.56E-06	7.30E-05	5.49E-05	IFNG/PLCG2/INSR/CDCA7/EXTL3/EOMES/HBB/IRF8/HLA-DQB1/LYST/STAT1/MS4A1/FOS/ERCC2/HLA-DRB1/DGCR2/LMNB2/TRAC/DGCR8/SPATA5/HELLS/FADD/ESS2/MED13L/SLC2A1/ITCH/PEPD/FLNA/RPL10/CDK13	30
178	CD8+ T cell (NCF1)	C1739135	Progression of prostate cancer	67/2027	398/21671	1.58E-06	7.36E-05	5.53E-05	IFNG/SOD3/EDN1/FGFR2/HMOX1/LUCAT1/FABP5/MAOA/WWTR1/CST3/MYC/GDF15/MICAL2/GADD45B/TGM2/OSM/PLG/GPX3/BRCA2/AURKA/TEP1/CCND1/CDKN1A/PSAT1/HPGD/ING2/EGR1/NR4A2/PIK3R1/CDKN2A/SENP1/LGALS3/HSPD1/HSPA14/EZH2/VIM/PARVB/S100A4/PCAT1/CD8A/NNMT/ERBB2/TNFSF10/CXCR4/CD24/KDM6B/BCL2/TMEM64/PIK3CA/SERTAD1/GSTP1/ELL2/ACTB/SPP1/F2R/ARIH1/ZFX/SRF/TNFRSF25/IRF9/PCNA/CD82/PIM1/LDHB/SLC2A1/ANXA2/C1orf52	67
179	CD8+ T cell (NCF1)	C4703473	Atherosclerotic lesion	48/2027	253/21671	1.65E-06	7.67E-05	5.77E-05	VCAM1/F2RL1/HMOX1/AGT/PAPPA/AKT1S1/ANGPTL3/CFH/CCR2/OSM/ICAM1/APOE/DAB2/STAT1/AQP1/TXN/FURIN/S100A8/NR4A1/EGLN3/MAPK7/EGR1/NR4A2/DPP4/LGALS3/PECAM1/HSPD1/TNFSF14/DUSP1/HSPA14/SAMD8/CCL5/KLF2/CCR5/ACAT1/ANGPT2/TXNIP/PIK3CA/NCF1/F2R/GSR/ANXA5/S1PR1/UCP2/PCYT1A/XBP1/SLC2A1/CTSC	48
180	CD8+ T cell (NCF1)	C1522378	Leukemia, Large Granular Lymphocytic	22/2027	78/21671	1.67E-06	7.70E-05	5.79E-05	IFNG/CCL4/MYC/IL2RA/KLF6/KLRB1/TSC22D1/HSP90AA1/FOS/FASLG/CDKN2A/CCR6/DUSP2/CCL5/CCR5/TNFAIP3/TNFSF10/MICA/FAS/TCF3/IL2RB/HCST	22
181	CD8+ T cell (NCF1)	C0019189	Hepatitis, Chronic	44/2027	224/21671	1.70E-06	7.78E-05	5.85E-05	IFNG/VCAM1/HSPA1B/ALB/MYC/CD68/GPT/ANGPTL3/HLA-DQA1/LAG3/KRT18/JUN/STAT1/MS4A1/LGALS1/APOM/AREG/CD40LG/CDKN2A/CCR6/MFGE8/ACTA2/PECAM1/CCL5/CKS2/ATP7A/CCR5/HSPA5/CYTOR/S100A9/SOCS3/TNFSF10/APOBEC3G/SATB1/BCL2/ATOX1/ITGA5/FAS/SPP1/CALR/CD81/B2M/COX17/TRPV2	44
182	CD8+ T cell (NCF1)	C1262091	Lymphocytic infiltration	23/2027	84/21671	1.72E-06	7.86E-05	5.91E-05	IFNG/CCL3/THBS1/MS4A1/NEU1/HLA-DPB1/CCND1/EPAS1/TIGIT/CXCR3/RORA/GBP1/APAF1/TLR1/CCL5/CCR7/PDCD1/LTA/CD8A/ERBB2/CXCR4/PCNA/CD247	23
183	CD8+ T cell (NCF1)	C0008497	Choriocarcinoma	71/2027	431/21671	1.76E-06	7.96E-05	5.99E-05	IFNG/SDC1/LIFR/EDN1/FGFR2/PAX8/HMOX1/AGT/FERMT2/CALCRL/FABP3/SLC22A5/IFIT3/INSR/EPCAM/NR2F2/CCR1/MYC/GAPDH/KRT18/ADM/SLC23A2/ENG/ASRGL1/PLIN2/CD9/DAB2/STAT1/SLC5A6/LGALS1/CSF1/CCNB1/JAK2/CYCS/EPAS1/AREG/SULT1B1/DNASE1/CDKN2A/RORA/ZEB2/CCR5/ZFP36L2/BIRC3/HSPA5/DHFR/SLC7A5/PIM3/KRT8/SLC2A3/ERBB2/BBC3/CXCR4/PKM/SATB1/BCL2/MCL1/PIK3CA/ITGB1/SPP1/F2R/ANXA5/HOPX/CALR/HLA-C/S100A11/CCND2/B2M/HLA-A/MGAT4…	71
184	CD8+ T cell (NCF1)	C0007133	Carcinoma, Papillary	44/2027	225/21671	1.92E-06	8.66E-05	6.52E-05	FGFR2/PAX8/PTCH2/PDGFC/INSR/ANXA1/EPCAM/CTSL/LMNA/GAPDH/KLF6/CLDN4/MZB1/HSP90AA1/LGALS1/NEU1/BRCA2/S100A10/TRPS1/CCND1/NUPR1/DPP4/CDKN2A/INTS2/LGALS3/DUSP2/S100A4/ENO2/NNMT/SLC2A3/ERBB2/BCL2/PIK3CA/GSTP1/ACTB/FAS/SRF/GDE1/REXO1/CD82/SLC2A1/TMPO/CREB1/MAD2L1	44
185	CD8+ T cell (NCF1)	C0032533	Polymyalgia Rheumatica	17/2027	51/21671	2.00E-06	8.93E-05	6.72E-05	IFNG/ALB/IL2RA/HLA-DQA1/ICAM1/HLA-DQB1/HLA-DRB1/MX1/ISG20/CCL5/PDCD1/CCR5/ANGPT2/PIK3CA/PTPN22/HLA-A/IL32	17
186	CD8+ T cell (NCF1)	C1334968	Nodular Lymphocyte Predominant Hodgkin Lymphoma	17/2027	51/21671	2.00E-06	8.93E-05	6.72E-05	MME/NFKBIA/SLC22A2/MYC/GATA3/ICAM1/MS4A1/CCND1/JAK2/POU2F2/REL/DUSP2/SGK1/EZH2/JUNB/TNFAIP3/GSTP1	17
187	CD8+ T cell (NCF1)	C1531608	Smoldering myeloma	15/2027	41/21671	2.10E-06	9.29E-05	6.99E-05	SDC1/MSC/ALB/MYC/LAG3/CCND1/CDKN1A/CD38/CDKN2A/LY9/CDKN3/PTP4A3/SLC12A9/B2M/MYOM2	15
188	CD8+ T cell (NCF1)	C0919747	Cytokine storm	25/2027	97/21671	2.10E-06	9.29E-05	6.99E-05	IFNG/IGFBP7/AGT/ALB/SERPING1/GPT/CCR2/OSM/LGALS1/JAK2/CD38/DPP4/LGALS3/CCL5/IFITM3/KLF2/LTA/IFNGR1/SOCS3/SLC40A1/F2R/GSR/ANXA5/GPR174/ABCF1	25
189	CD8+ T cell (NCF1)	C0936223	Metastatic Prostate Carcinoma	62/2027	362/21671	2.14E-06	9.38E-05	7.06E-05	SDC1/GLYATL1/TBX2/EDN1/SERPINF1/PAQR7/FGFR2/MMP7/SPARCL1/EPCAM/ALB/DPEP1/HPN/RMDN2/IFI27/MYC/GDF15/FOSB/CXCR6/KLF6/CLDN4/ICAM1/STMN1/HSP90AA1/VAC14/CAMK2N1/BRCA2/CDKN1A/PSAT1/DPP4/CDKN2A/ICA1/SENP1/SFMBT2/CITED2/EZH2/VIM/CCR5/HSPA5/S100A4/NEAT1/ERBB2/CXCR4/KDM6B/SATB1/IRF1/MSH6/PIK3CA/NDRG1/LIMK1/PYGO2/MTA1/PIP5K1A/BACH1/MUL1/SLC12A9/ECE1/CD63/CD82/ANXA2/MCM7/EEF1A1	62
190	CD8+ T cell (NCF1)	C0263666	Dermatomyositis, Childhood Type	19/2027	62/21671	2.15E-06	9.41E-05	7.08E-05	IFNG/VCAM1/PLCG2/CD83/THBS1/ISG15/IFIT3/CD68/HLA-DQA1/PLCL1/HLA-DRB1/HLA-DMA/S100A8/MX1/HLA-DMB/IRF7/BCL2/SPP1/HLA-A	19
191	CD8+ T cell (NCF1)	C0577631	Carotid Atherosclerosis	43/2027	219/21671	2.24E-06	9.73E-05	7.32E-05	DUOX1/HMOX1/AGT/GSTO2/MMP7/ACE/FABP5/MAOA/ALB/CST3/ALDH2/PHACTR1/PAPPA/GPT/GDF15/CXCR6/KLF6/CCR2/ICAM1/LGMN/ENG/PLIN2/APOE/HSP90AA1/STAT1/FASLG/SOD2/RGS2/DPP4/CDKN2A/LGALS3/PLA2G6/DUSP2/HSP90AB1/SIRT1/LMNB1/PDE4D/GSTP1/SPP1/ANXA5/UCP2/ECE1/PCNA	43
192	CD8+ T cell (NCF1)	C0016059	Fibrosis	38/2027	184/21671	2.43E-06	0.000104995	7.90E-05	IFNG/F2RL1/EDN1/HMOX1/AGT/PDGFC/MMP7/THBS1/ACE/SLC27A2/ALB/ICAM1/STAT1/FASLG/APOM/CCND1/CDKN1A/FURIN/AREG/SOD2/EGR1/GMNN/LGALS3/TYMP/SIRT1/SGK1/VIM/FECH/AQP3/IFNGR1/SOCS3/GSTP1/FAS/TCF3/SPP1/KIF21A/CALR/CCND2	38
193	CD8+ T cell (NCF1)	C0042900	Vitiligo	66/2027	395/21671	2.45E-06	0.000104995	7.90E-05	IFNG/PLCG2/SOD3/EDN1/FGFR2/HMOX1/HSPA1B/ACE/SLC29A3/ALB/CCL20/HSPA1A/LMNA/SLA/CD69/RMDN2/GDF15/IL2RA/NR1H3/HLA-DQA1/CXCR6/GATA3/ICAM1/APOE/HLA-DQB1/NEU1/HLA-DRB1/FASLG/HLA-DPB1/PPARD/HLA-DQA2/SOD2/PIK3R1/CCR6/CCDC88A/CXCR3/DSTYK/CCL5/PDCD1/ARID5B/CCR5/ATXN2/BACH2/LTA/AQP3/NAIP/ZNF410/CXCR4/RNF19A/BCL2/PIK3CA/GSTP1/CD4/FAS/SH2B3/SH2D1A/CALR/IL2RB/XBP1/HLA-C/ABR/NLRP1/PTPN22/HLA-A/TRIM26/STRN3	66
194	CD8+ T cell (NCF1)	C1841972	Glucocorticoid Receptor Deficiency	26/2027	104/21671	2.46E-06	0.000104995	7.90E-05	IFNG/SMARCA1/ADCY9/FOSB/BCL2L11/JUN/MYBBP1A/MS4A1/FOS/S100A8/DUSP1/HSP90AB1/JUND/JUNB/ENO2/S100A9/IL7R/BCL2/NR2C2/MSH6/MCL1/PIK3CA/FKBP5/CDK6/NCOA2/ANXA2	26
195	CD8+ T cell (NCF1)	C0001339	Acute pancreatitis	71/2027	435/21671	2.47E-06	0.000104995	7.90E-05	IFNG/VCAM1/CCL3/KMO/AZIN2/HMOX1/AGT/IFIT1/BTBD8/HSPA1B/ACE/ALB/NFKBIA/CST3/ALDH2/HSPA1A/LMNA/SERPING1/RARRES2/GPT/TP53INP1/GDF15/IL2RA/CCR2/CLDN4/ICAM1/ASRGL1/APOE/PLG/JAK2/P2RX7/RBP4/EGR1/DPP4/SOCS1/ISG20/LGALS3/RIPK3/DUSP1/SIRT1/ERN1/PDCD1/KLF2/TNFAIP3/LTA/ANGPT2/PIM3/S100A9/SOCS3/ERBB2/IL7R/CXCR4/LMF1/RNF19A/CD24/BCL2/PIK3CA/STX2/GSTP1/ACTB/FAS/TCF3/SH2D1A/GSR/UCP2/MLKL/VMP1/RUNX3/IP6K1/SLC2A1…	71
196	CD8+ T cell (NCF1)	C0040028	Thrombocythemia, Essential	43/2027	220/21671	2.54E-06	0.000107386	8.08E-05	IFNG/EDN1/THBS1/ACE/CD69/IFI27/HDAC11/MYC/GDF15/ADM/WDR4/FANCB/SELENOP/STAT1/ERCC2/FASLG/CCND1/JAK2/S100A8/SOCS1/MFGE8/LGALS3/SLC14A1/MVD/EZH2/CISH/S100A9/SOCS3/CXCR4/BAX/BCL2/BCOR/DAAM1/SPP1/SH2B3/ANXA5/TET2/CALR/LDHA/UCP2/CD63/PCNA/MYOM2	43
197	CD8+ T cell (NCF1)	C0022572	keratoacanthoma	21/2027	74/21671	2.57E-06	0.000108132	8.13E-05	SDC1/AFAP1L2/MMP7/THBS1/MYC/GPT/CCND1/CDKN1A/AREG/CDKN2A/DMKN/LTA/S100A9/BCL2/MSH6/PIK3CA/FAS/HIPK2/PCNA/SLC2A1/DERL2	21
198	CD8+ T cell (NCF1)	C0206624	Hepatoblastoma	73/2027	452/21671	2.65E-06	0.000111241	8.37E-05	IFNG/SERPINF1/CADM1/MME/HMOX1/AGT/HNF1A/LUCAT1/C3/INSR/EPCAM/SLC35G1/ALB/WWTR1/CST3/CTSL/DPEP1/ATP6V0A1/HLF/HES1/IFI27/MYC/ICAM1/ENG/ASRGL1/APOE/IGFBP3/POLD1/CDK1/BRCA2/FASLG/APOM/ERRFI1/TEP1/CCND1/CDKN1A/MT1G/DNASE1/FTH1/CDKN2A/SOCS1/KCNQ1OT1/SIRT1/EZH2/THY1/HSPA5/SAV1/NEAT1/PIM3/MAFK/ERBB2/FADD/EIF4EBP1/BAX/TXNIP/MT1F/BCL2/BTRC/CDKN3/PIK3CA/ACTB/CEBPB/FAS/SRF/S100A6/UCP2/DESI1/PCNA/PIM1/GLUL/TM…	73
199	CD8+ T cell (NCF1)	C1332271	Perianal Squamous Intraepithelial Neoplasia	17/2027	52/21671	2.72E-06	0.000113309	8.52E-05	MMP7/PLIN2/APOE/CCND1/CDKN1A/CD40LG/CDKN2A/MAL/SIRT1/S100A4/AQP3/BCL2/PIK3CA/HIPK2/PTTG1/SLC12A9/PCNA	17
200	CD8+ T cell (NCF1)	C3806482	Recurrent respiratory infections	56/2027	318/21671	2.73E-06	0.000113526	8.54E-05	GTF2IRD1/INSR/NFKBIA/NR2F2/CDCA7/IGHM/IL2RA/IRF8/RPGR/HLA-DPA1/HACD1/TECPR2/EDARADD/CACNA1A/LYST/STAT1/MS4A1/SOX4/SPAG1/TRPS1/HLA-DPB1/CD79A/PIK3R1/TRAF3IP2/FBLN5/GMNN/CARMIL2/CTC1/FUCA1/BIRC3/CD8A/CRKL/HELLS/INPPL1/NFKB2/NCF1/LIMK1/MYO9A/EXOSC9/TCF3/SLC25A22/KIAA0586/RFXAP/GNPTAB/IL2RB/CD3D/CD81/CORO1A/MYSM1/PTPN22/UBE2A/B2M/TCTN3/CTSC/PEPD/FLNA	56
201	CD8+ T cell (NCF1)	C0027873	Neuromyelitis Optica	36/2027	171/21671	2.78E-06	0.00011488	8.64E-05	SDC1/CCL3/CADM1/GTF2IRD1/AGT/MSC/ACE/ALB/CST3/TNFSF13B/LGR6/SERPING1/CD68/IL2RA/IRF8/HLA-DQA1/CFH/HLA-DPA1/HLA-DQB1/AQP1/MS4A1/HLA-DRB1/HLA-DPB1/PRDM1/CD40LG/FCRL3/CD27/CISH/HSPA5/IL7R/BCL2/PIK3CA/NFKB2/CSAD/SPP1/PTPN22	36
202	CD8+ T cell (NCF1)	C0031090	Periodontal Diseases	57/2027	326/21671	2.81E-06	0.000115655	8.70E-05	IFNG/VCAM1/F2RL1/EDN1/CCL3/S100A2/MSC/MT2A/ACE/ALDH2/CCL20/CCR1/HPD/RARRES2/IL2RA/HBB/IRF8/CFH/ADM/LYZ/ICAM1/APOE/PLG/HLA-DQB1/IGFBP3/STAT1/RECK/CSF1/TRBC1/HLA-DRB1/P2RX7/SOD2/CD40LG/SOCS1/ISG20/MFGE8/PECAM1/HSPD1/HSPA14/SIRT1/MARK2/CCR5/LTA/SELL/CXCR4/SLAMF7/IRF1/TRAT1/GSTP1/SPP1/F2R/GSR/ECE1/CD81/SLC2A1/CTSC/SLC52A2	57
203	CD8+ T cell (NCF1)	C0007112	Adenocarcinoma of prostate	59/2027	342/21671	2.95E-06	0.000120621	9.07E-05	IFNG/EDN1/PRLR/LARP6/MMP7/MAOA/ANXA1/HPN/LMNA/MYC/GDF15/BCL2L11/KLF6/TGM2/KRT18/GATA3/IGFBP3/PLPP1/AQP1/LIPE/BRCA2/AURKA/CCND1/TLE1/PSAT1/SIN3B/AREG/SOD2/EGR1/CDKN2A/DUSP2/RIDA/S100A4/SOCS3/ERBB2/TNFSF10/CXCR4/BAX/BCL2/MSH6/PIK3CA/GSTP1/PDK1/PYGO2/TCF3/BACH1/ZFX/S100A6/MUL1/CALR/TNFRSF25/IL2RB/DYNLL1/PCNA/SLC2A1/BNIP3/EEF1A1/RPL10/DERL2	59
204	CD8+ T cell (NCF1)	C0338106	Adenocarcinoma of colon	67/2027	406/21671	3.20E-06	0.000130081	9.78E-05	IFNG/FUT6/IGFBP7/LAMB1/MMP7/EPCAM/ALB/WWTR1/FUT7/LGR6/IFI27/BMPR1A/MYC/FOSB/HLA-DQA1/CXCR6/NRP1/TGM2/ADM/JUN/PLIN2/POLD1/FOS/GSN/TULP3/CDKN1A/DPP4/GALNT6/KCNQ1OT1/NFE2L3/LGALS3/HSPH1/HSPD1/HSPA14/SIRT1/JUND/JUNB/FECH/BIRC3/S100A4/RNF123/ERBB2/TNFSF10/ESS2/CD24/BCL2/MSH6/MCL1/PIK3CA/FKBP5/CSAD/ACTB/PPP1R9B/F2R/SRF/ACTG1/LDHA/SLC12A9/MAP3K8/TPT1/PCNA/TMSB4X/SLC2A1/ANXA2/BAP1/FLNA/EEF1A1	67
205	CD8+ T cell (NCF1)	C0398686	Primary immune deficiency disorder	24/2027	93/21671	3.26E-06	0.00013139	9.88E-05	IFNG/SLC35G1/IRF8/CD70/POLD1/CD40LG/PIK3R1/CARMIL2/ICOS/BACH2/IFNGR1/IL7R/CXCR4/IL21R/NBAS/PIK3CA/NFKB2/TCF3/SH2D1A/NFAT5/DESI1/CORO1A/HLA-C/MYSM1	24
206	CD8+ T cell (NCF1)	C0836924	Thrombocytosis	24/2027	93/21671	3.26E-06	0.00013139	9.88E-05	IFNG/LMNA/HBB/HLA-DQA1/HLA-DPA1/FANCB/HLA-DQB1/HSP90AA1/AQP1/JAK2/S100A8/TYMP/CCR7/TUBA1B/ACAT1/RPS19/IFNGR1/CXCR4/BAX/DAAM1/SH2B3/TET2/CALR/RPS14	24
207	CD8+ T cell (NCF1)	C0391861	Plasma cell inflammation	27-Sep	16/21671	3.35E-06	0.000134262	0.000100983	SDC1/ALB/CD68/CCND1/CD38/FBLN5/PCNA/B2M/MYOM2	9
208	CD8+ T cell (NCF1)	C0023646	Lichen Planus	26/2027	106/21671	3.61E-06	0.00014403	0.00010833	IFNG/VCAM1/DUOX1/MIR155HG/GPT/HLA-DQA1/TGM2/ADM/ICAM1/STAT1/HLA-DRB1/JAK2/S100A8/CXCR3/PECAM1/IGFBP4/VIM/MARCKSL1/YME1L1/LTA/S100A9/ERBB2/IRF7/BCL2/HOPX/HLA-A	26
209	CD8+ T cell (NCF1)	C0024790	Paroxysmal nocturnal hemoglobinuria	30/2027	132/21671	3.64E-06	0.000144439	0.000108637	IFNG/MME/C3/NOL3/HLA-DQA1/CFH/PGAP1/CCR2/HACD1/PLG/HLA-DRB1/JAK2/CD38/EGR1/CTC1/RBPJ/THY1/POLR3E/SELL/CXCR4/CD24/CD52/ACTB/FAS/MUL1/ECI2/HLA-C/HLA-A/PIGF/FLNA	30
210	CD8+ T cell (NCF1)	C0014057	Japanese Encephalitis	28/2027	119/21671	3.72E-06	0.000146982	0.00011055	IFNG/CCL3/RSAD2/CCR2/ICAM1/STAT1/HLA-DRB1/CD40LG/CCDC88A/CXCR3/DNAJA1/HSPD1/HSP90AB1/HSPA14/CCL5/VIM/CCR5/HSPA5/SOCS3/BCL2/IRF1/ACTB/IVNS1ABP/MLKL/XBP1/MYOM2/ZC3H12A/DDT	28
211	CD8+ T cell (NCF1)	C0038002	Splenomegaly	59/2027	345/21671	3.92E-06	0.000154067	0.000115879	DCDC2/SLC29A3/CTNS/CA2/RNASEH2A/LMNA/CCR1/KLRC4/IL2RA/HBB/IRF8/LYZ/APOE/HLA-DQB1/LYST/TNFRSF4/TMEM67/MS4A1/FOS/NEU1/HLA-DRB1/FASLG/SLC7A7/CCND1/JAK2/HPGD/CD40LG/PIK3R1/CTC1/ICOS/FUCA1/CD27/ATXN2/BACH2/COG6/IFNGR1/APP/INPPL1/IL7R/BPGM/TBXAS1/BCL2/PIK3CA/NFKB2/NCF1/IDS/FAS/SH2B3/SH2D1A/TET2/CALR/GNPTAB/IL2RB/CD81/NLRP1/B2M/SLC2A1/ITCH/PEPD	59
212	CD8+ T cell (NCF1)	C0043037	Common wart	16/2027	48/21671	3.99E-06	0.000156248	0.000117519	IFNG/IGHM/MYC/BRCA2/HLA-DRB1/CDKN1A/CD79A/PIK3R1/CDKN2A/CARMIL2/ANGPT2/CXCR4/PIK3CA/TCF3/PCNA/MCM7	16
213	CD8+ T cell (NCF1)	C0041234	Chagas Disease	40/2027	202/21671	4.01E-06	0.000156302	0.00011756	IFNG/CCL3/AGT/COLEC11/VIPR2/THBS1/C3/ACE/ALB/CCL4/CTSL/IL2RA/SLC11A1/RRAD/CCR2/HLA-DRB1/HLA-DPB1/CDKN1A/P2RX7/SOD2/ISG20/LGALS3/HSPD1/HSPA14/SDC4/SIRT1/VIM/CCR5/LTA/KRT8/PIK3CA/ACTB/RABEP2/MEF2D/CALR/ATP2B1/PCNA/GLUL/PTPN22/HLA-A	40
214	CD8+ T cell (NCF1)	C0005699	Blast Phase	53/2027	299/21671	4.11E-06	0.000159269	0.000119792	IFNG/HOXA9/MME/COBLL1/GADD45A/HMOX1/AKAP12/CEBPD/ALB/DDX43/CDCA7/HES1/MYC/IL2RA/IRF8/PIK3R4/LYZ/ICAM1/FANCB/ASRGL1/CD9/HSP90AA1/FOS/HLA-DRB1/CCND1/FURIN/JAK2/CDKN2A/MBNL3/APAF1/CCR7/MARCKSL1/BCL11B/ETV6/BACH2/SOCS3/TNFSF10/CXCR4/BAX/BCL2/NCF1/ACTB/FAS/F2R/CDK6/SH2B3/ANXA5/TET2/CALR/PCYT1A/PPP2R2B/CCND2/SET	53
215	CD8+ T cell (NCF1)	C0270715	Degenerative Diseases, Central Nervous System	15/2027	43/21671	4.19E-06	0.00016181	0.000121703	KYNU/HMOX1/FTL/SELENOP/GPX3/SOD2/FTH1/SIRT1/VIM/MGST1/ATXN1/APP/TBCD/CRYAB/GSR	15
216	CD8+ T cell (NCF1)	C0917798	Cerebral Ischemia	28/2027	120/21671	4.42E-06	0.000168749	0.000126922	CCL3/GTF2IRD1/NAGS/ACE/ALB/NFKBIA/CCL4/CCR1/KLRC4/HLA-DPA1/JUN/ICAM1/HLA-DPB1/JAK2/CYCS/SOD2/EGR1/ATXN2/APP/BBC3/PIK3CA/LIMK1/CEBPB/FAS/SH2B3/UCP2/DYNLL1/PTPN22	28
217	CD8+ T cell (NCF1)	C0035222	Respiratory Distress Syndrome, Adult	70/2027	434/21671	4.43E-06	0.000168749	0.000126922	IFNG/EDN1/HMOX1/AGT/IFIT1/BTBD8/ISG15/HSPA1B/MT2A/ACE/ALB/NFKBIA/ADCY9/CST3/HSPA1A/IFI44L/SERPING1/MYC/CD68/GPT/IL2RA/ICAM1/IGFBP3/AQP1/PLCL1/FOS/FASLG/CCNB1/TXN/EPAS1/P2RX7/SOD2/SPATS2L/DNASE1/NFYA/CD40LG/DPP4/FBLN5/KCNQ1OT1/CXCR3/LGALS3/RIPK3/SLC12A2/LY96/SIRT1/MFN1/KLF2/BIRC3/S100A4/LTA/ANGPT2/SERPINH1/ZNF335/S100A9/IL7R/CXCR4/IFRD1/RNF19A/PRDX1/MCL1/CDKN3/PIK3CA/GZMA/FAS/CYB5A/SH2D1A/NSMCE3/A…	70
218	CD8+ T cell (NCF1)	C3241937	Nonalcoholic Steatohepatitis	70/2027	434/21671	4.43E-06	0.000168749	0.000126922	CCL4L2/IFNG/VLDLR/SERPINF1/SMARCA1/AZGP1/PLPP3/GADD45A/ACE/MGAM/ZC4H2/INSR/ANXA1/WWTR1/CCL4/ALDH2/TNFSF13B/RARRES2/GPT/GDF15/TGM2/KRT18/CCR2/JUN/ALDH1A1/APOE/PLG/SELENOP/TNFRSF4/CDKN1A/JAK2/PPARD/CD38/SOD2/BCL2A1/RBP4/CD40LG/DPP4/IRS2/CXCR3/LGALS3/RORA/PLA2G6/RIPK3/SESN3/SIRT1/CCR5/TNFAIP3/HSPA5/ACAT1/NNMT/TNFSF10/GSTA1/CXCR4/IRF7/TXNIP/PKM/PIK3CA/GSTP1/FAS/SPP1/HCFC1/NCOA2/XPO4/UCP2/SLC12A9/MLKL…	70
219	CD8+ T cell (NCF1)	C0015625	Fanconi Anemia	65/2027	394/21671	4.50E-06	0.000170696	0.000128386	IFNG/CLCN5/VCAM1/CCL3/MMP7/MSC/INSR/CTNS/DONSON/ALDH2/HES1/IL17RB/PLK2/CD68/DDX11/LRP2/GATA3/ICAM1/FANCB/ALDH1A1/STMN1/FAM120B/HSP90AA1/STAT1/POLD1/CDK1/BRCA2/ERCC2/HLA-DRB1/PFKFB3/CCNB1/CDKN1A/TXN/JAK2/MX1/CD38/SOD2/EGR1/EZH2/CCR7/NEIL1/ATXN1/DHFR/RPS19/ATR/RFWD3/ERBB2/TNFSF10/CXCR4/RNF19A/BAX/MSH6/GSTP1/GOLGA4/ITGB1/SPP1/SH2B3/BACH1/MUL1/SLC12A9/RUNX3/ZNF276/PCNA/GLRX/RNF8	65
220	CD8+ T cell (NCF1)	C0042164	Uveitis	46/2027	247/21671	4.54E-06	0.000171262	0.000128812	IFNG/SERPINF1/HMOX1/ASS1/ACE/ANXA1/EPCAM/ALB/CCL20/EXTL3/SLC9A3R2/HLA-DQA1/CFH/ADM/IL1RAP/ICAM1/AIF1/MZB1/HLA-DQB1/STAT1/AQP1/HLA-DRB1/FASLG/S100A8/P2RX7/SOD2/SOCS1/ICOS/ZEB2/SIRT1/CCL5/PDCD1/CISH/CCR5/SOCS3/CXCR4/RNF19A/MICA/PIK3CA/FAS/ARIH1/SH2D1A/HLA-C/NLRP1/HLA-A/TRPV2	46
221	CD8+ T cell (NCF1)	C1527349	Ductal Breast Carcinoma	39/2027	196/21671	4.66E-06	0.00017517	0.000131751	SDC1/AZGP1/AFAP1L2/THBS1/MT2A/LMNA/MGLL/MYC/GATA3/PLG/PRKCZ/NEU1/BRCA2/ERCC2/CCND1/TLE1/MFGE8/SMN2/MGAT5/SIRT1/EZH2/VIM/S100A4/ERBB2/SATB1/BCL2/MSH6/PIK3CA/PTTG1/MNAT1/TPT1/RUNX3/PBXIP1/PCNA/CD82/ANXA2/CREB1/EEF1A1/MAD2L1	39
222	CD8+ T cell (NCF1)	C0221056	Adult type dermatomyositis	42/2027	218/21671	4.83E-06	0.000178815	0.000134493	IFNG/FABP3/ISG15/ACE/ALB/IFI6/CTSL/TNFSF13B/TP53INP1/IL2RA/HLA-DQA1/TGM2/CCR2/STAT1/PLCL1/MS4A1/HLA-DRB1/HLA-DPB1/TRIM24/MX1/CD40LG/ISG20/CXCR3/LGALS3/HERC5/HSPD1/HSPA14/CCR7/PDCD1/CKLF/SOCS3/CXCR4/IL21R/PKM/ACTB/SPP1/NFAT5/SRGN/HLA-C/S100A11/PTPN22/HLA-A	42
223	CD8+ T cell (NCF1)	C0018621	Hay fever	27/2027	114/21671	4.83E-06	0.000178815	0.000134493	IFNG/F2RL1/EDN1/CEBPD/TNS1/CCL4/IL17RB/CD69/IL2RA/CCR2/JUN/LYZ/HACD1/CACNA1A/MS4A1/CYSLTR1/DUSP1/TLR1/XKR6/SOCS3/CLEC16A/GSTP1/IKZF3/HLA-C/HLA-A/CREB1/FLNA	27
224	CD8+ T cell (NCF1)	C0027430	Nasal Polyps	76/2027	484/21671	4.83E-06	0.000178815	0.000134493	IFNG/SDC1/VCAM1/SOD3/F2RL1/CD83/CCL3/SLC4A8/ANXA1/CCL4/CCL20/TNFSF13B/CCR1/IL17RB/CD69/CD68/FOSB/HLA-DQA1/RPGR/TGM2/JUN/OSM/HLA-DRA/GATA3/CLDN4/AMT/ICAM1/PLG/LYST/STAT1/LGALS1/FOS/SPAG1/ERCC2/HLA-DRB1/FABP1/TXN/EPAS1/S100A8/AREG/HLA-DQA2/CYSLTR1/CD40LG/SOCS1/TRAF3IP2/LTC4S/SMN2/TLR1/SIRT1/JUND/CCL5/VIM/JUNB/BACH2/ANGPT2/SERPINH1/S100A9/SOCS3/PDE4D/IFRD1/RNF19A/EIF4EBP1/BAX/BCL2/GSTP1/PTGER2/SPP1/…	76
225	CD8+ T cell (NCF1)	C0279671	Cervical Squamous Cell Carcinoma	62/2027	371/21671	4.86E-06	0.000178815	0.000134493	IFNG/DUOX1/TBX2/RIPK4/FGFR2/PAX8/THBS1/EPCAM/CA2/CXCL14/IFI27/MYC/HLA-DQA1/ADM/JUN/ALDH1A1/APOE/HLA-DQB1/STAT1/LGALS1/ERCC2/HLA-DRB1/AURKA/HLA-DPB1/CCND1/ZNF268/P2RX7/CDKN2A/ICOS/MAL/TLR1/RPS6KA4/EZH2/VIM/CD226/CISH/ANGPT2/SERPINH1/S100A9/KRT8/NNMT/ERBB2/RNF19A/BCL2/CDKN3/PIK3CA/MCM5/ACTB/FAS/ITGB1/TCF3/SPP1/CDK6/ANXA5/CALR/HMGB2/PCNA/S100A11/IFITM1/HLA-A/SLC2A1/CD247	62
226	CD8+ T cell (NCF1)	C0042109	Urticaria	35/2027	168/21671	4.87E-06	0.000178815	0.000134493	IFNG/VCAM1/PLCG2/HMOX1/ISG15/ACE/AGXT/ALB/SERPING1/CD68/IL2RA/CAPS/CCR2/ICAM1/CD9/HLA-DQB1/STAT1/ERCC2/HLA-DRB1/FASLG/HLA-DPB1/CD38/SOD2/ISG20/LTC4S/ICOS/LY96/PDCD1/CCR5/IRF1/PIK3CA/FAS/CD63/PCNA/PTPN22	35
227	CD8+ T cell (NCF1)	C0278595	Adult Fibrosarcoma	64/2027	387/21671	4.90E-06	0.000179259	0.000134826	IFNG/SDC1/DPYS/AKAP12/THBS1/HSPA1B/ACE/CST3/ADAMTS1/CDK5R1/HSPA1A/CXCL14/MYC/FOSB/LAG3/JUN/ICAM1/ALDH1A1/PLG/HSP90AA1/STAT1/TTL/FOS/LPAR5/CCND1/CDKN1A/TXN/PRDM1/EGR1/ARHGEF7/CDKN2A/RIPK3/HSPD1/HSPA14/JUND/CCL5/CD226/JUNB/HSPA5/ERBB2/TNFSF10/MTF1/FADD/RNF19A/BCL2/PRDX1/PIK3CA/ITGA5/ACTB/ASCC1/TCF3/ADGRE5/ANXA5/SLC12A9/MLKL/IL2RB/TPT1/IRF9/HLA-C/ARL4C/SLFN5/STAT2/NAMPT/FLNA	64
228	CD8+ T cell (NCF1)	C3828530	Platelet Component Distribution Width Measurement	30/2027	134/21671	5.03E-06	0.000183062	0.000137687	PLCG2/RWDD3/CHRNE/CUBN/TNFSF13B/TUBA4A/CLN3/DOCK7/RTTN/GRK5/TUBA1C/BLOC1S3/MICALL1/ANKRD28/LRCH1/CD226/ATXN2/BRF1/CRKL/MICA/SKI/MARK4/TENT5C/TPM1/F2R/ERI1/ZNF831/TMEM131L/TPM4/TXK	30
229	CD8+ T cell (NCF1)	C0242647	Mucosa-Associated Lymphoid Tissue Lymphoma	48/2027	264/21671	5.64E-06	0.000203758	0.000153253	VCAM1/MME/TNFSF13B/CALD1/IFI27/MYC/IL2RA/HLA-DQA1/CCR2/ICAM1/STMN1/HLA-DQB1/MS4A1/GCSAM/CCND1/CD79A/JAK2/S100A8/ARMH1/ARHGEF7/CD40LG/CDKN2A/CCR6/ISG20/CXCR3/HSPD1/ZEB2/HSPA14/VIM/CCR5/TNFAIP3/BIRC3/NAIP/SELL/TNFSF10/IL7R/CXCR4/SLC35B2/BCL2/MCL1/PIK3CA/GSTP1/ACTB/ASCC1/FAS/PTPN6/PIM1/ZC3H12A	48
230	CD8+ T cell (NCF1)	C1153706	Endometrial adenocarcinoma	41/2027	212/21671	5.64E-06	0.000203758	0.000153253	IFNG/EDN1/FGFR2/MME/LARP6/INSR/CA2/ADAMTS1/CCL20/CD68/NR1H3/ADM/CLDN4/NDC80/GPX3/LGALS1/CSF1/CA12/NEU1/ERRFI1/CCND1/CDKN1A/PPARD/CDKN2A/CCR6/INTS2/CCL5/PTGER4/SLC7A5/ERBB2/CXCR4/BAX/BCL2/IRF1/MSH6/LRIG2/FKBP5/ACTB/SLC12A9/RHOC/PCNA	41
231	CD8+ T cell (NCF1)	C0004763	Barrett Esophagus	75/2027	478/21671	5.73E-06	0.000205754	0.000154754	IFNG/VCAM1/EDN1/FGFR2/IGFBP7/AZIN2/AGT/AKAP12/MIR155HG/MMP7/HNF1A/ANXA1/EPCAM/RFC3/IFI27/MYC/GDF15/HLA-DQA1/TGM2/CLDN4/ICAM1/ENG/IGFBP3/SAT1/GPX3/TMOD1/RNF24/TSPYL2/ERCC2/FASLG/FABP1/CCND1/HPGD/SOD2/DNASE1/DPP4/CDKN2A/SOCS1/TYMP/ZNF569/MAL/ABCC5/VIM/MGST1/MARK2/S100A4/MTR/LTA/S100A9/ERBB2/CXCR4/MICA/BCL2/RPP21/MSH6/MCL1/PIK3CA/SKI/GSTP1/ACTB/PTGER2/THEMIS/ASCC1/FAS/F2R/B3GAT2/RABEP2/CHST11/ROCK2/…	75
232	CD8+ T cell (NCF1)	C2973725	Pulmonary arterial hypertension	67/2027	413/21671	5.78E-06	0.000206137	0.000155043	VCAM1/LIFR/DUOX1/SOD3/EDN1/TPH1/CHDH/MME/AGT/EOGT/THBS1/MIR222HG/ALB/ALDH2/BMPR1A/GDF15/HBB/KRT18/HLA-DPA1/ICAM1/ENG/PTGIR/ASRGL1/PLG/SELENOP/HSP90AA1/STAT1/VAC14/LGALS1/FOS/HLA-DRB1/PFKFB3/JAK2/EPAS1/P2RX7/SOD2/NR4A1/EGR1/CD40LG/CCR6/TAGLN/LGALS3/ACTA2/SIRT1/CCL5/ERN1/EZH2/CCR7/CCR5/RBPJ/KRT8/CXCR4/PIK3CA/ACTB/SPP1/ACTG1/TPT1/RNF213/MAP3K7/DYNLL1/XBP1/PIM1/UBE2A/STIM2/FOSL2/NAMPT/FLNA	67
233	CD8+ T cell (NCF1)	C0342302	Brittle diabetes	15/2027	44/21671	5.81E-06	0.000206137	0.000155043	IFNG/HNF1A/SLC29A3/CCL20/CD69/IL2RA/HLA-DQA1/SLC11A1/HLA-DQB1/HLA-DRB1/BACH2/CTSH/CLEC16A/SH2B3/PTPN22	15
234	CD8+ T cell (NCF1)	C4554117	Diabetes Mellitus, Sudden-Onset	15/2027	44/21671	5.81E-06	0.000206137	0.000155043	IFNG/HNF1A/SLC29A3/CCL20/CD69/IL2RA/HLA-DQA1/SLC11A1/HLA-DQB1/HLA-DRB1/BACH2/CTSH/CLEC16A/SH2B3/PTPN22	15
235	CD8+ T cell (NCF1)	C0022665	Kidney Neoplasm	52/2027	295/21671	5.94E-06	0.000209997	0.000157946	VCAM1/PLCG2/TPH1/IGFBP7/MME/PAX8/HMOX1/RGCC/CTSL/LMNA/ZNF395/AKT1S1/TGM2/ADM/GATA3/CD9/HSP90AA1/CSF1/BRCA2/CD74/AURKA/LRIG1/RAB27B/CCND1/EPAS1/CD38/SOD2/CDKN2A/XAF1/CXCR3/ZNF354A/APAF1/VIM/FOXP4/JAML/S100A4/ERBB2/TNFSF10/HILPDA/CXCR4/EIF4EBP1/BCOR/MSH6/PIK3CA/NDRG1/TESC/TPT1/REXO1/CD82/IL32/BAP1/RPS6	52
236	CD8+ T cell (NCF1)	C0751967	Multiple Sclerosis, Relapsing-Remitting	40/2027	206/21671	6.60E-06	0.000232152	0.00017461	IFNG/SDC1/VCAM1/DUOX1/ALB/RGCC/MYC/IL2RA/HLA-DQA1/ICAM1/APOE/IGFBP3/MS4A1/HLA-DRB1/FASLG/NR4A2/SOCS1/ISG20/CXCR3/PECAM1/SIRT1/CCL5/LTA/DGCR8/TNFSF10/IL7R/CD24/BCL2/CD52/CRYAB/ACTB/SLFN12/FAS/ITGB1/SPP1/S1PR1/ITGA4/NLRP1/FBXW4/HLA-A	40
237	CD8+ T cell (NCF1)	C0022116	Ischemia	25/2027	103/21671	6.74E-06	0.000236075	0.00017756	EDN1/CCL3/HMOX1/THBS1/ANXA1/CD68/GPT/ADM/LGMN/APOE/CYCS/SOD2/EGR1/MFGE8/CXCR3/ACTA2/MAP1LC3A/S100A4/ANGPT2/SERPINH1/SELL/BAX/BCL2/ANXA5/PCNA	25
238	CD8+ T cell (NCF1)	C0585362	Squamous cell carcinoma of mouth	28/2027	123/21671	7.33E-06	0.000255618	0.000192259	P4HA2/HOXA9/ALB/TNFSF13B/CALD1/RMDN2/MYC/CD68/CFH/KRT18/ENG/SAT1/FASLG/CCND1/CDKN2A/KPNA2/GBP1/PECAM1/MLLT3/NEIL1/NNMT/TNFSF10/CXCR4/PIK3CA/ING1/FAS/SPP1/SLC2A1	28
239	CD8+ T cell (NCF1)	C0009447	Common Variable Immunodeficiency	40/2027	207/21671	7.45E-06	0.000257679	0.000193809	IFNG/SDC1/TNFSF13B/CD69/IL2RA/HLA-DQA1/KANTR/CD70/GATA3/HLA-DQB1/MS4A1/HLA-DRB1/CD38/ARHGEF7/CD40LG/DPP4/DUSP5/ISG20/TNFRSF18/ICOS/CD27/CCR7/CLDN15/NEIL1/LTA/IL21R/CLEC16A/BCL2/NFKB2/ACTB/ASCC1/FAS/SH2D1A/CD81/XBP1/HLA-C/TOLLIP/HLA-A/BHLHE40/TCOF1	40
240	CD8+ T cell (NCF1)	C0019061	Hemolytic-Uremic Syndrome	26/2027	110/21671	7.47E-06	0.000257679	0.000193809	EDN1/CADM1/AZIN2/AGT/SLC25A10/C3/SLC35G1/ALB/CCL4/CCL20/IL2RA/CFH/CCR2/PLG/HLA-DRB1/FABP1/CD40LG/CAPG/ZFP36/ANGPT2/CXCR4/RNF19A/PRDX1/STX2/DESI1/MATK	26
241	CD8+ T cell (NCF1)	C3469521	FANCONI ANEMIA, COMPLEMENTATION GROUP A (disorder)	60/2027	360/21671	7.48E-06	0.000257679	0.000193809	IFNG/VCAM1/CCL3/MMP7/MSC/INSR/DONSON/ALDH2/LMNA/HES1/IL17RB/PLK2/CD68/DDX11/GATA3/ICAM1/FANCB/ALDH1A1/STMN1/FAM120B/HSP90AA1/STAT1/POLD1/CDK1/BRCA2/ERCC2/PFKFB3/CCNB1/CDKN1A/TXN/JAK2/CD38/SOD2/EZH2/CCR7/VIM/NEIL1/ATXN1/DHFR/RPS19/ATR/RFWD3/ERBB2/TNFSF10/CXCR4/RNF19A/BAX/MSH6/GOLGA4/ITGB1/SPP1/SH2B3/BACH1/MUL1/SLC12A9/RUNX3/ZNF276/PCNA/GLRX/RNF8	60
242	CD8+ T cell (NCF1)	C0409651	Seropositive rheumatoid arthritis	27-Dec	30/21671	7.54E-06	0.000258668	0.000194553	HMOX1/TNFSF13B/HLA-DQA1/HLA-DQB1/MS4A1/HLA-DRB1/FCRL3/VIM/CCR5/MICA/PTPN22/HLA-A	12
243	CD8+ T cell (NCF1)	C0019621	Histiocytosis, Langerhans-Cell	25/2027	104/21671	8.09E-06	0.000276469	0.000207941	IFNG/CD83/MME/SLC29A3/CD68/LYZ/CSF1/GSN/HLA-DRB1/CCND1/CDKN1A/JAK2/CDKN2A/CCR6/PECAM1/CCR7/IFNGR1/S100A9/FADD/BCL2/PIK3CA/TUBA1A/SPP1/PTPN6/HLA-A	25
244	CD8+ T cell (NCF1)	C0494463	Alzheimer Disease, Late Onset	63/2027	385/21671	8.20E-06	0.000278913	0.00020978	PLCG2/NECTIN2/VLDLR/MME/HMOX1/FERMT2/APOC1/HSPA1B/ACE/MAOA/INSR/CST3/ALDH2/ADAMTS1/HSPA1A/LMNA/GAPDH/CFH/MS4A6A/CCR2/HLA-DRA/APOE/PLG/FRMD4B/POLD1/CDK1/GRK5/BLOC1S3/HLA-DRB1/HLA-DPB1/SOD2/RBP4/IDE/EGR1/PIK3R1/HLA-DRB5/PLA2G6/SLC30A6/SIRT1/CCL5/KIF11/NEIL1/CCR5/ATXN1/APP/BLMH/PCK1/BAX/DCP1B/BCL2/CDKN3/GSTP1/MARK4/FAS/NISCH/ABI3/ACTG1/DYRK1A/ECE1/HLA-A/ADAM10/SET/RPS3A	63
245	CD8+ T cell (NCF1)	C4721698	Metastatic Renal Cell Carcinoma	31/2027	144/21671	8.27E-06	0.000279028	0.000209866	VCAM1/FGFR2/MME/PAX8/AZIN2/CUBN/ANXA1/ALB/IFI27/EOMES/GPT/IL2RA/HLA-DQA1/ICAM1/MS4A1/HLA-DRB1/AURKA/ISG20/SLC12A2/SPATA2/CCR7/VIM/PELI1/PDCD1/HILPDA/CXCR4/EIF4EBP1/PER2/PIK3CA/DYNLL1/GALNT10	31
246	CD8+ T cell (NCF1)	C3887641	Recurrent hepatitis	13/2027	35/21671	8.29E-06	0.000279028	0.000209866	IFNG/CCL3L1/AGT/ACE/IL2RA/APOE/HLA-DQB1/HLA-DRB1/ISG20/CXCR3/CCR5/IFNGR1/NBAS	13
247	CD8+ T cell (NCF1)	C0080178	Spina Bifida	36/2027	179/21671	8.30E-06	0.000279028	0.000209866	FGFR2/FZD3/HMOX1/PTCH2/CUBN/ALDH1L1/SUFU/FOSB/JUN/FANCB/APOE/CD200R1/FOS/SCRIB/BRCA2/ERCC2/PSAT1/CD38/DPP4/CCDC88A/APAF1/JUND/JUNB/LMNB1/BHMT/MTR/DHFR/RFWD3/NNMT/TGIF1/SKI/UCP2/PCYT1A/SLC2A1/TRIM26/RFC1	36
248	CD8+ T cell (NCF1)	C0022548	Keloid	34/2027	165/21671	8.48E-06	0.000283886	0.00021352	EDN1/SERPINF1/AGT/FTL/ACE/ALB/HLA-DQA1/OSM/HLA-DQB1/LGALS1/RTTN/HLA-DRB1/S100A10/CCND1/S100A8/FTH1/DPP4/CDKN2A/TAGLN/SMN2/CAPG/VIM/ATP7A/S100A4/SERPINH1/S100A9/PRDX1/PIK3CA/ITGA5/ACTB/TPM1/SPP1/PFN1/FLNA	34
249	CD8+ T cell (NCF1)	C0032463	Polycythemia Vera	51/2027	291/21671	8.59E-06	0.000286421	0.000215427	IFNG/AGT/NFIB/ACE/BCAM/IFI27/MYC/CD68/GDF15/HBB/FANCB/SELENOP/STAT1/LGALS1/ERCC2/HLA-DRB1/FASLG/JAK2/S100A8/ARHGEF7/CDKN2A/SOCS1/LGALS3/SLC14A1/DUSP1/MVD/EZH2/CCR7/MARCKSL1/JUNB/ETV6/S100A9/SOCS3/TNFSF10/EIF4EBP1/BCL2/MCL1/PIK3CA/ASCC1/PTPN9/FAS/SPP1/SH2B3/TET2/CALR/GDE1/PTPN6/CD63/HLA-C/HLA-A/MYOM2	51
250	CD8+ T cell (NCF1)	C1367654	Marginal Zone B-Cell Lymphoma	28/2027	124/21671	8.63E-06	0.00028661	0.000215569	VCAM1/DSP/MME/MYC/IL2RA/ICAM1/STMN1/MS4A1/GCSAM/CCND1/JAK2/CDKN2A/CXCR3/MGAT5/TLR1/TNFAIP3/BIRC3/IL7R/CXCR4/SLC35B2/BCL2/MCL1/PIK3CA/FAS/RHOH/VMP1/IKZF3/MAD2L1	28
251	CD8+ T cell (NCF1)	C0206687	Carcinoma, Endometrioid	42/2027	223/21671	8.69E-06	0.000286798	0.00021571	SMARCA1/PAX8/HMOX1/ASS1/CXCL14/IFI27/IL2RA/GATA3/CLDN4/ENG/ALDH1A1/CD200R1/IGFBP3/NDC80/AQP1/BRCA2/CCNB1/CDKN2A/GALNT6/TYMP/DUSP1/ENC1/JUNB/S100A4/ENO2/S100A9/ERBB2/CXCR4/CD24/BCL2/IRF1/MSH6/MCL1/PIK3CA/NDRG1/SPP1/SPEN/EML4/S100A6/PCNA/SLC2A1/PTPN7	42
252	CD8+ T cell (NCF1)	C0220756	Niemann-Pick Disease, Type C	39/2027	201/21671	8.72E-06	0.000286798	0.00021571	IFNG/THBS1/ANXA1/ALB/CDK5R1/TMEM97/MYC/FOSB/JUN/OSM/APOE/HSP90AA1/FOS/LPAR5/ERCC2/JAK2/EGR1/CDKN2A/RAB9A/TYMP/SIRT1/JUND/CCL5/VIM/JUNB/GCHFR/APP/SATB1/BCL2/PER2/PIK3CA/REST/ST3GAL5/CALR/GDE1/MNAT1/PTPN6/B2M/HLA-A	39
253	CD8+ T cell (NCF1)	C0200635	Lymphocyte Count measurement	57/2027	338/21671	8.74E-06	0.000286798	0.00021571	PAX8/ALDH7A1/NFKBIA/ADCY9/CMC1/SLC47A1/FUT7/ARHGEF19/CD69/IL2RA/HLA-DQA1/ADTRP/CLDN4/ICAM1/RILPL2/MTX3/SLC7A7/TRERF1/PPARD/CDKN2A/MCM3AP/SH2D3A/ZNF559/LINC01934/CCR7/LY9/ZFP36L2/ATXN2/BACH2/CTSH/LTA/SLC25A16/CLEC16A/BCL2/GOLGB1/ANKRD11/RAB37/SLF1/SH2B3/CNPY4/ODF2L/TET2/S1PR1/TMEM128/PLEK/IKZF3/ARRDC2/ZNF831/PTPN22/HLA-A/MYOM2/PIGF/TRA2A/ZBTB38/LRRC8C/NDUFAF2/ZNF148	57
254	CD8+ T cell (NCF1)	C0002874	Aplastic Anemia	44/2027	238/21671	8.80E-06	0.000287492	0.000216232	IFNG/SMARCA1/MSC/ALDH2/CCL20/HES1/HLA-DQA1/CD70/CCR2/GATA3/HACD1/ICAM1/HLA-DQB1/BRCA2/HLA-DRB1/FASLG/S100A8/CD40LG/CDKN2A/CCR6/CXCR3/SCLY/CD27/SLC25A37/EZH2/SPATA2/PDCD1/ETV6/RPS19/S100A9/TNFSF10/CXCR4/BCL2/GSTP1/ZFP36L1/FAS/SH2D1A/TET2/ECI2/CBLB/PTPN22/B2M/HLA-A/CD247	44
255	CD8+ T cell (NCF1)	C0026691	Mucocutaneous Lymph Node Syndrome	61/2027	370/21671	8.94E-06	0.000290916	0.000218807	CCL4L2/IFNG/SDC1/VCAM1/CCL3L1/HMOX1/AGT/FCN1/ACE/INSR/ALB/CCL4/TNFSF13B/CD68/GPT/IL2RA/GAPDH/IRF8/HLA-DQA1/SLC11A1/ADM/CCR2/GATA3/IL1RAP/ICAM1/AIF1/STAT1/AQP1/TNFRSF4/HLA-DRB1/HLA-DPB1/S100A8/PPARD/CD40LG/NR4A2/ISG20/PECAM1/HSPD1/HSPA14/TLR1/CCL5/SPATA2/PELI1/PDCD1/CCR5/TNFAIP3/HSPA5/LTA/ANGPT2/S100A9/SOCS3/ERBB2/CD24/CD84/TET2/LDHA/UCP2/HLA-C/NLRP1/HLA-A/SUCO	61
256	CD8+ T cell (NCF1)	C0278678	Metastatic Renal Cell Cancer	31/2027	145/21671	9.59E-06	0.000309461	0.000232756	VCAM1/FGFR2/MME/PAX8/AZIN2/CUBN/ANXA1/ALB/IFI27/EOMES/GPT/IL2RA/HLA-DQA1/ICAM1/MS4A1/HLA-DRB1/AURKA/ISG20/SLC12A2/SPATA2/CCR7/VIM/PELI1/PDCD1/HILPDA/CXCR4/EIF4EBP1/PER2/PIK3CA/DYNLL1/GALNT10	31
257	CD8+ T cell (NCF1)	C0740392	Infarction, Middle Cerebral Artery	31/2027	145/21671	9.59E-06	0.000309461	0.000232756	EDN1/SERPINF1/HMOX1/AGT/C3/ACE/EPCAM/NFKBIA/GAPDH/ABCD1/ICAM1/APOE/FOS/SOD2/EGR1/CXCR3/SLC12A2/APAF1/HSPD1/SIRT1/JUNB/SERPINH1/APP/FADD/BAX/BCL2/DYNLL1/STK39/SLC2A1/BNIP3/NAMPT	31
258	CD8+ T cell (NCF1)	C1334274	Invasive Carcinoma	35/2027	173/21671	9.62E-06	0.000309461	0.000232756	SDC1/SERPINF1/AGT/MMP7/LMNA/MYC/KLF6/DUSP4/PLG/RUFY3/STAT1/GSN/NEU1/AURKA/S100A10/CCND1/CDKN1A/CDKN2A/KPNA2/EZH2/VIM/CISH/SLC7A5/EEF2K/ERBB2/PIK3CA/CALR/SLC12A9/CD3D/IP6K1/DYNLL1/PCNA/CD82/BNIP3/CD247	35
259	CD8+ T cell (NCF1)	C3898105	Oligoarticular Juvenile Idiopathic Arthritis	16/2027	51/21671	9.68E-06	0.000310309	0.000233393	IFNG/IL2RA/HLA-DQA1/CXCR6/STAT1/HLA-DRB1/HLA-DPB1/CCL5/TNFAIP3/ATXN2/COG6/ZFP36L1/PRR5L/FAS/SPP1/IL2RB	16
260	CD8+ T cell (NCF1)	C0085409	Polyendocrinopathies, Autoimmune	34/2027	166/21671	9.72E-06	0.000310364	0.000233435	VCAM1/F2RL1/EDN1/LMNA/TNFSF13B/IFI44L/IL2RA/HLA-DQA1/CFH/CAPS/ICAM1/ENG/PLG/STAT1/HLA-DRB1/HLA-DMA/S100A10/HLA-DPB1/ISG20/PLA2G6/SKAP2/VIM/CD226/MARK2/HSPA5/APP/APOBEC3G/PIK3CA/F2R/ANXA5/SLC20A1/HLA-A/ANXA2/SLC52A2	34
261	CD8+ T cell (NCF1)	C0403416	Idiopathic crescentic glomerulonephritis	21/2027	80/21671	9.88E-06	0.000314415	0.000236482	IFNG/CCL3/ACE/BCAM/CD68/FOSB/CCR2/JUN/CD9/MS4A1/FOS/CCR6/TAGLN/JUND/JUNB/CCR5/S100A4/RPS19/RNF19A/SPP1/F2R	21
262	CD8+ T cell (NCF1)	C0014038	Encephalitis	55/2027	324/21671	1.03E-05	0.000324794	0.000244289	IFNG/SDC1/VCAM1/EDN1/CCL3/HMOX1/RAB32/ANXA1/ALB/NFKBIA/ATP6V0A1/TNFSF13B/CCR1/GPT/KLRC4/ADM/CCR2/ABCD1/ICAM1/APOE/PLG/STAT1/MS4A1/GSN/HLA-DRB1/P2RX7/CD38/EGR1/CD40LG/NR4A2/CXCR3/LGALS3/PLA2G6/PELI1/PDCD1/CCR5/YME1L1/PCAT1/ENO2/EEF2K/APP/ELF4/IRF7/BCL2/FAS/SPP1/F2R/RBBP6/SH2D1A/GSR/ATP6V0A2/RFXAP/NLRP1/B2M/OAS2	55
263	CD8+ T cell (NCF1)	C0346957	Disseminated Malignant Neoplasm	43/2027	232/21671	1.04E-05	0.000327164	0.000246071	IFNG/TM4SF5/S100A2/EPCAM/ALB/CTSL/BMPR1A/SLC39A14/NRP1/KLF6/TGM2/ICAM1/STMN1/HSP90AA1/CDKN1A/ALDH6A1/PPARD/BTG2/FTH1/DPP4/CDKN2A/LGALS3/VIM/RIDA/PDCD1/MTMR3/BTG1/KRT8/ERBB2/CXCR4/BCL2/GSTP1/ACTB/SPP1/PIKFYVE/RIOX1/S100A6/IL2RB/XBP1/CD82/LDHB/HLA-A/TRPV2	43
264	CD8+ T cell (NCF1)	C0086981	Sicca Syndrome	29/2027	132/21671	1.06E-05	0.000332681	0.00025022	IFNG/VCAM1/F2RL1/HMOX1/THBS1/ACE/ALB/NFKBIA/TNFSF13B/RORC/IL2RA/HBB/LYZ/ICAM1/ID3/TSPYL2/FASLG/FURIN/PRDM1/RBP4/TRAF3IP2/CCR7/TNFAIP3/IL21R/BCL2/NCF1/FAS/PTTG1/B2M	29
265	CD8+ T cell (NCF1)	C0018939	Hematological Disease	46/2027	255/21671	1.08E-05	0.000338802	0.000254824	IFNG/PBX1/CCL3/HMOX1/SLC25A10/EPCAM/ALB/NFKBIA/CCL4/HBB/CFH/GATA3/ICAM1/ASRGL1/PLG/CSF1/HLA-DRB1/S100A10/FABP1/HLA-DPB1/JAK2/CD38/EGR1/DPP4/ZEB2/BCL11B/ETV6/AHI1/MTR/RPS19/FADD/CXCR4/KDM6B/BCL2/IRF1/MCL1/FAS/SH2B3/GSR/TET2/CALR/PCNA/PTPN22/SAMD9/MCFD2/CD247	46
266	CD8+ T cell (NCF1)	C0200637	Monocyte count procedure	30/2027	139/21671	1.09E-05	0.000338802	0.000254824	HBB/IRF8/BCL2L11/CCR2/PROK2/LYZ/CSF1/TRPS1/HLA-DPB1/CDKN2A/EHD4/JAML/ATXN2/BBC3/BCL2/TADA2B/RAB37/MARK4/TENT5C/CDK6/SH2B3/CTDP1/ITGA4/VMP1/ARRDC2/HLA-A/PAN3/SLC2A1/SMG6/TSPOAP1-AS1	30
267	CD8+ T cell (NCF1)	C0750880	Monocyte count result	30/2027	139/21671	1.09E-05	0.000338802	0.000254824	HBB/IRF8/BCL2L11/CCR2/PROK2/LYZ/CSF1/TRPS1/HLA-DPB1/CDKN2A/EHD4/JAML/ATXN2/BBC3/BCL2/TADA2B/RAB37/MARK4/TENT5C/CDK6/SH2B3/CTDP1/ITGA4/VMP1/ARRDC2/HLA-A/PAN3/SLC2A1/SMG6/TSPOAP1-AS1	30
268	CD8+ T cell (NCF1)	C0003862	Arthralgia	45/2027	248/21671	1.15E-05	0.000356504	0.000268139	PLCG2/F2RL1/GTF2IRD1/COL9A3/FTL/ACE/LMNA/CCR1/KLRC4/IL2RA/PMAIP1/HBB/HLA-DQA1/HLA-DPA1/ENG/HLA-DQB1/MS4A1/ERCC2/HLA-DRB1/TRPS1/HLA-DPB1/JAK2/HPGD/P2RX7/CD40LG/DPP4/CCR6/ICOS/PDCD1/LMNB2/ATXN2/TMEM94/SLC40A1/NFKB2/TRAPPC2/LIMK1/FAS/SPP1/SH2B3/TET2/IL2RB/CD81/PTPN22/IL32/CD247	45
269	CD8+ T cell (NCF1)	C0027022	Myeloproliferative disease	60/2027	365/21671	1.16E-05	0.000356691	0.000268279	IFNG/HOXA9/PTCH2/ACE/NFKBIA/BCAM/IFI27/HDAC11/MYC/GDF15/IL2RA/IRF8/OSM/GATA3/FANCB/AURKA/JAK2/S100A8/ODC1/CDKN2A/ATG2B/SOCS1/ISG20/IRS2/REL/NIN/ZEB2/MVD/EZH2/CCR7/PDCD1/CISH/JUNB/ETV6/FECH/ATXN2/S100A9/SOCS3/RNF19A/PRDX1/GOLGB1/PIK3CA/NFKB2/SKI/GSTP1/NCF1/TCF3/SH2B3/MLLT10/TET2/CALR/PCYT1A/IL2RB/PTPN6/RUNX3/HLA-C/CBLB/FBXW4/SLC2A1/CREB1	60
270	CD8+ T cell (NCF1)	C1847835	VITILIGO-ASSOCIATED MULTIPLE AUTOIMMUNE DISEASE SUSCEPTIBILITY 1 (finding)	52/2027	302/21671	1.18E-05	0.000361852	0.000272161	IFNG/SOD3/EDN1/FGFR2/HMOX1/HSPA1B/ACE/ALB/CCL20/HSPA1A/LMNA/CD69/RMDN2/GDF15/NR1H3/HLA-DQA1/CXCR6/GATA3/ICAM1/HLA-DQB1/HLA-DRB1/FASLG/HLA-DPB1/PPARD/HLA-DQA2/SOD2/CCR6/CCDC88A/CXCR3/CCL5/PDCD1/CCR5/LTA/AQP3/NAIP/ZNF410/RNF19A/BCL2/PIK3CA/GSTP1/CD4/FAS/SH2D1A/CALR/IL2RB/XBP1/HLA-C/ABR/NLRP1/PTPN22/HLA-A/STRN3	52
271	CD8+ T cell (NCF1)	C0242350	Erectile dysfunction	46/2027	256/21671	1.20E-05	0.000368043	0.000276817	SDC1/EDN1/SERPINF1/SLC5A12/AGT/ALDH7A1/DRAIC/DDAH1/MSC/ACE/ALB/SUFU/GPT/IRF8/PROK2/ABCD1/ENG/IGFBP3/DDIT4/CCND1/S100A8/CXCR3/SCLY/SIRT1/LMNB1/SACS/ANGPT2/ENO2/SLC40A1/MIAT/IL7R/BAX/GRAMD1B/BCL2/TTC7A/PIK3CA/LIMK1/ACTB/MYLIP/S1PR2/ROCK2/PCYT1A/DYNLL1/CCND2/SLC2A1/FLNA	46
272	CD8+ T cell (NCF1)	C0020550	Hyperthyroidism	49/2027	279/21671	1.21E-05	0.000368043	0.000276817	IFNG/ENPP2/EDN1/UCP3/AZGP1/PAX8/HMOX1/AGT/ACE/ANXA1/ALB/CST3/CTSL/GDF15/IL2RA/HLA-DQA1/NR1D1/IGFBP3/AQP1/LIPE/HLA-DRB1/HLA-DPB1/SOD2/EGR1/CD40LG/ISG20/ICOS/VIM/PDCD1/BACH2/RPS19/APP/SLC2A3/BCL2/PIK3CA/ACTB/GSR/ANXA5/UCP2/PDE3B/RNF213/HLA-C/GPR174/PTPN22/HLA-A/SLC2A1/ANXA2/NAMPT/MCM7	49
273	CD8+ T cell (NCF1)	C0018798	Congenital Heart Defects	65/2027	406/21671	1.22E-05	0.000372338	0.000280048	TBX2/EDN1/NR2F1/DSP/FGFR2/CHDH/FABP3/ACE/SLC29A3/SNX8/CST3/ALDH2/LMNA/NR2F2/PAPPA/BMPR1A/IRF8/ALG9/LRP2/GATA3/APOE/CRIM1/SOX4/GRK5/FASLG/FKRP/SLC7A7/COL6A2/CCR6/ACTA2/CPLANE1/SMN2/DGCR2/ZEB2/CITED2/SIRT1/MGST1/BHMT/MTR/PHC1/REC8/DGCR8/NNMT/SLC2A3/CRKL/TMEM94/TMEM87B/PIGV/BCOR/PIK3CA/ANKRD11/GSTP1/MED23/ACTB/TPM1/CCNH/DAAM1/MED13L/ECE1/MAP3K7/UBE2A/TCTN3/TCOF1/CDK13/RFC1	65
274	CD8+ T cell (NCF1)	C0266929	Chronic Periodontitis	50/2027	287/21671	1.24E-05	0.000375433	0.000282376	IFNG/VCAM1/F2RL1/EDN1/AGT/POP1/ACE/NR2F2/CXCL14/CD68/IL2RA/BCL2L11/TGM2/OSM/ICAM1/SLC23A2/APOE/PLG/MZB1/CSF1/ERCC2/HLA-DRB1/PSAT1/S100A8/CD38/SOD2/FBXO38/RBP4/NFYA/CDKN2A/SOCS1/TAGLN/CXCR3/RIPK3/NIN/LXN/SIRT1/CCR5/LTA/AQP3/ZNF410/CXCR4/PRDX1/PIK3CA/CD4/F2R/MLKL/HLA-A/IL32/SLC52A2	50
275	CD8+ T cell (NCF1)	C2826323	Refractory Cytopenia of Childhood	47/2027	264/21671	1.25E-05	0.000377225	0.000283724	IFNG/ENPP2/PTPRG/FGFR2/IGFBP7/PAX8/LARP6/EPCAM/ALB/TNFSF13B/MYC/CD68/GPT/CD70/SULF2/ICAM1/PRKCZ/CDK1/EPAS1/CD38/LGALS3/SIRT1/EZH2/SPATA2/PDCD1/ERBB2/CXCR4/EIF4EBP1/CD24/PKM/BCL2/PRDX1/ITGA5/CEBPB/MUL1/TET2/CALR/PCNA/HLA-C/CD82/B2M/HLA-A/PFN1/SAMD9/BNIP3/BAP1/NAMPT	47
276	CD8+ T cell (NCF1)	C0024266	Lymphocytic Choriomeningitis	31/2027	147/21671	1.28E-05	0.000384778	0.000289405	IFNG/CLEC12A/HNF1A/THBS1/SPRY1/ADM/STAT1/MS4A1/HLA-DRB1/CDKN2A/CXCR3/ICOS/DUSP10/CD27/EZH2/PDCD1/CCR5/YME1L1/TOX/IFNGR1/S100A9/SELL/IL7R/IRF7/SLAMF1/FAS/SH2D1A/IRF9/PTPN22/HLA-A/STAT2	31
277	CD8+ T cell (NCF1)	C0858252	Breast adenocarcinoma	41/2027	219/21671	1.28E-05	0.000384778	0.000289405	CADM1/MME/EPCAM/ALB/CD68/GATA3/MZB1/SELENOP/HSP90AA1/LGALS1/BRCA2/CDKN1A/PSAT1/FDXR/EGR1/EPHB6/MFGE8/CXCR3/DHFR/ERBB2/TNFSF10/RNF19A/BAX/TXNIP/BCL2/GABARAPL1/MCL1/PIK3CA/NDRG1/ACTB/MTA1/ANXA5/SLC20A1/SLC12A9/PTPN6/IRF9/PCNA/IPO9/SLC2A1/BAP1/DDT	41
278	CD8+ T cell (NCF1)	C0023290	Leishmaniasis, Visceral	38/2027	197/21671	1.30E-05	0.00038809	0.000291895	IFNG/HMOX1/POP1/HSPA1B/HSPA1A/TNFSF13B/CD69/IFI27/IL2RA/HLA-DQA1/SLC11A1/DUSP4/FAM120B/HSP90AA1/AQP1/LGALS1/SPAG1/HLA-DRB1/PSAT1/ARMH1/ODC1/CD40LG/DPP4/SOCS1/ISG20/SIRT1/CCR7/LTA/MON2/IFNGR1/IRF1/SLAMF1/ACTB/IL2RB/HLA-C/MATK/IL32/DDT	38
279	CD8+ T cell (NCF1)	C1704436	Peripheral Arterial Diseases	54/2027	319/21671	1.33E-05	0.000396768	0.000298423	IFNG/VCAM1/EDN1/OSBPL10/CHDH/FAM20C/HMOX1/AGT/ALDH7A1/THBS1/CUBN/ACE/ALB/CST3/GDF15/YBX3/ENG/RILPL2/APOE/PLG/SELENOP/PAQR8/FOS/ZYG11B/CCND1/CDKN1A/FURIN/JAK2/DPP4/DUSP5/FBLN5/LGALS3/PECAM1/ZEB2/MARK2/ATXN2/ANGPT2/S100A9/TRAM2/BCL2/TRIM5/ADI1/F2R/SH2B3/RBBP6/PCYT1A/NUCB2/MAP3K8/CASP8AP2/SYTL3/NLRP1/B2M/FLNA/SLC52A2	54
280	CD8+ T cell (NCF1)	C0278601	Inflammatory Breast Carcinoma	36/2027	183/21671	1.39E-05	0.000411091	0.000309195	SDC1/IL13RA1/AGT/LMNA/CXCL14/MYC/CD68/PMAIP1/KRT18/ADM/ALDH1A1/GPX3/PRKCZ/MS4A1/CSF1/BRCA2/AREG/ARHGEF7/KCNQ1OT1/EZH2/CCR7/VIM/DGCR8/ERBB2/TNFSF10/CXCR4/BAX/BCL2/MCL1/PIK3CA/NFKB2/ASCC1/F2R/KIAA0100/RHOC/IFITM1	36
281	CD8+ T cell (NCF1)	C0032231	Pleurisy	21/2027	82/21671	1.49E-05	0.000441466	0.000332041	IFNG/HMOX1/AGT/CCR1/RORC/KLRC4/LAG3/HLA-DPA1/ICAM1/STMN1/HLA-DRB1/HLA-DPB1/DNASE1/CDKN2A/CXCR3/SIRT1/RPS19/CD4/FAS/PTPN22/BAP1	21
282	CD8+ T cell (NCF1)	C0311375	Arsenic Poisoning	18/2027	64/21671	1.51E-05	0.000443187	0.000333335	CD83/HSPA1B/CCL4/CCL20/GADD45B/IER3/ZNF331/RUFY3/PFKFB3/SOD2/RGS1/NR4A2/ID2/ATXN7/PELI1/GOLGA4/GSR/TRA2A	18
283	CD8+ T cell (NCF1)	C0001175	Acquired Immunodeficiency Syndrome	44/2027	243/21671	1.51E-05	0.00044361	0.000333654	IFNG/CCL3L1/CCL3/THBS1/C3/CCL4/MYC/CXCR6/TGM2/CCR2/OSM/ICAM1/CD9/APOE/HSP90AA1/LGALS1/HLA-DRB1/FASLG/CD38/ARHGEF7/SOCS1/DUSP5/INTS2/HSPD1/CCL5/CCR5/DHFR/APP/TNFSF10/IL7R/CXCR4/RNF19A/BAX/CD24/MICA/APOBEC3G/BCL2/CD4/ASCC1/FAS/HLA-C/RBL2/B2M/HLA-A	44
284	CD8+ T cell (NCF1)	C1334177	Infiltrating Cervical Carcinoma	20/2027	76/21671	1.53E-05	0.000448506	0.000337336	F2RL1/CD83/CADM1/AZIN2/THBS1/MYC/HLA-DQA1/CCR2/HLA-DQB1/CA12/HLA-DRB1/CDKN2A/ERBB2/BCL2/PIK3CA/GSTP1/ACTB/HLA-C/CD82/SLC2A1	20
285	CD8+ T cell (NCF1)	C0037023	Sialadenitis	14/2027	42/21671	1.59E-05	0.000463952	0.000348954	IFNG/TNFSF13B/IL2RA/OSM/P2RX7/CD40LG/ISG20/LY9/LTA/CXCR4/LTB/CD4/CALR/CD2	14
286	CD8+ T cell (NCF1)	C4552766	Miscarriage	67/2027	426/21671	1.64E-05	0.000474971	0.000357242	IFNG/VCAM1/PRLR/CCL3/FGFR2/HMOX1/CD72/MMP7/HNF1A/FLRT3/ACE/IFI6/CCL20/LMNA/TNFSF13B/CD69/CD68/IL2RA/STMN1/APOE/PLG/HLA-DQB1/IGFBP3/LGALS1/BRCA2/HLA-DRB1/S100A10/JAK2/SOD2/NR4A1/RBP4/ODC1/CCR6/ISG20/LGALS3/HSPD1/HSPA14/ZFP36/SGK1/EZH2/CCR7/PDCD1/CD226/CCR5/CTSH/ANGPT2/MDC1/DHFR/NPDC1/CD8A/TNFSF10/IL7R/BAX/MICA/CD84/PER2/PIK3CA/NDRG1/SLAMF1/ACTB/ANXA5/UCP2/CORO1A/HLA-C/CD82/PIGF/MAD2L1	67
287	CD8+ T cell (NCF1)	C4087436	HIV viraemia	27-Dec	32/21671	1.65E-05	0.000476745	0.000358576	IFNG/ALB/CST3/CD9/HLA-DRB1/CD38/NR4A2/CCR7/PDCD1/CCR5/FAS/HLA-A	12
288	CD8+ T cell (NCF1)	C0011303	Demyelinating Diseases	32/2027	156/21671	1.70E-05	0.000489355	0.00036806	IFNG/SMARCA1/MSC/IRF8/HLA-DPA1/CCR2/ABCD1/ICAM1/HLA-DRB1/HLA-DPB1/PPARD/SOD2/FCRL3/LGALS3/SIRT1/CCL5/GPR183/CISH/LMNB1/CCR5/PIM3/DOCK11/IL7R/CXCR4/CST7/NDRG1/CRYAB/SPP1/MRS2/ITGA4/PTPN6/MAP3K7	32
289	CD8+ T cell (NCF1)	C0220605	Adult Non-Hodgkin Lymphoma	60/2027	370/21671	1.76E-05	0.000506187	0.00038072	MIR155HG/PER3/ACE/INSR/LMNA/TNFSF13B/RMDN2/IFI27/SERPING1/MYC/GPT/IL2RA/IRF8/DHX33/BCL2L11/MS4A1/ERCC2/FASLG/AURKA/CCND1/PSAT1/P2RX7/CD38/CD40LG/CDKN2A/ISG20/RORA/HSPH1/ICOS/HSPD1/EZH2/CCR7/SMC4/MARCKSL1/TNFAIP3/BACH2/MTR/LTA/SOCS3/ERBB2/TNFSF10/CXCR4/LIMD1/BAX/BCL2/MSH6/MCL1/GSTP1/CD52/FAS/TCF3/CDK6/SH2D1A/PTPN6/PCNA/PIM1/CCND2/B2M/DERL2/RPS6	60
290	CD8+ T cell (NCF1)	C0042170	Uveomeningoencephalitic Syndrome	24/2027	102/21671	1.79E-05	0.000512807	0.0003857	IFNG/IL2RA/IRF8/HLA-DQA1/GATA3/DAB2/HLA-DQB1/HLA-DRB1/JAK2/FCRL3/TRAF3IP2/DUSP1/PDCD1/TNFAIP3/BACH2/CLEC16A/BCL2/CYP2R1/FAS/SPP1/HLA-C/NLRP1/PTPN22/HLA-A	24
291	CD8+ T cell (NCF1)	C0276138	Viral myocarditis	28/2027	129/21671	1.89E-05	0.000539449	0.000405738	IFNG/VCAM1/F2RL1/KMO/HMOX1/AGT/CST3/ADAMTS1/SPRY1/CD68/CCR2/STAT1/ARHGEF7/CD40LG/LGALS3/GBP1/S100A4/RNF19A/IL21R/BCL2/ASCC1/F2R/NFAT5/IRF9/PKNOX1/ZC3H12A/SLC52A2/ZNF148	28
292	CD8+ T cell (NCF1)	C0220612	Childhood Non-Hodgkin Lymphoma	60/2027	371/21671	1.91E-05	0.000544227	0.000409331	MIR155HG/PER3/ACE/INSR/LMNA/TNFSF13B/RMDN2/IFI27/SERPING1/MYC/GPT/IL2RA/IRF8/DHX33/BCL2L11/MS4A1/ERCC2/FASLG/AURKA/CCND1/PSAT1/P2RX7/CD38/CD40LG/CDKN2A/ISG20/RORA/HSPH1/ICOS/HSPD1/EZH2/CCR7/SMC4/MARCKSL1/TNFAIP3/BACH2/MTR/LTA/SOCS3/ERBB2/TNFSF10/CXCR4/LIMD1/BAX/BCL2/MSH6/MCL1/GSTP1/CD52/FAS/TCF3/CDK6/SH2D1A/PTPN6/PCNA/PIM1/CCND2/B2M/DERL2/RPS6	60
293	CD8+ T cell (NCF1)	C0037286	Skin Neoplasms	59/2027	363/21671	1.92E-05	0.000545142	0.000410019	IFNG/SDC1/VCAM1/F2RL1/GPR55/FGFR2/MME/AFAP1L2/CEBPD/THBS1/LMNA/BCAM/LGR6/ADM/CCR2/AQP1/ERCC2/AURKA/LRIG1/ERRFI1/CCND1/CDKN1A/S100A8/HPGD/P2RX7/PPARD/SOD2/RBP4/ODC1/DPP4/CDKN2A/CCR6/PERP/CXCR3/LGALS3/TYMP/DUSP1/SIRT1/TSGA10/S100A4/AQP3/S100A9/SOCS3/KRT8/ERBB2/RNF19A/BCL2/IRF1/MSH6/CDKN3/PIK3CA/CDK6/SLC12A9/RUNX3/PCNA/CASP8AP2/XBP1/IL32/BAP1	59
294	CD8+ T cell (NCF1)	C0151332	Active tuberculosis	26/2027	116/21671	2.05E-05	0.000578555	0.000435151	CCL4L2/IFNG/HMOX1/MIR155HG/ISG15/CCL4/HPD/EXTL3/IL2RA/SLC11A1/LAG3/BATF/HLA-DRB1/CD38/SOCS1/ISG20/CD27/CCL5/KLF2/CCR5/SOCS3/PIK3CA/KLRG1/THEMIS/CYP2R1/IL32	26
295	CD8+ T cell (NCF1)	C0007867	Cervix Diseases	14/2027	43/21671	2.16E-05	0.000607678	0.000457055	CADM1/COL9A3/RECK/HLA-DRB1/SOD2/CDKN2A/DGCR2/MAL/APOBEC3G/BCL2/PIK3CA/PCNA/HLA-C/SLC2A1	14
296	CD8+ T cell (NCF1)	C1141957	HIV disease progression	16/2027	54/21671	2.17E-05	0.000608997	0.000458047	IFNG/CCR2/ICAM1/APOE/HLA-DQB1/CD38/CCR6/CCL5/CCR5/IL7R/CXCR4/APOBEC3G/IRF1/ACTG1/HLA-C/SLC2A1	16
297	CD8+ T cell (NCF1)	C0206682	Follicular thyroid carcinoma	50/2027	293/21671	2.20E-05	0.000614274	0.000462016	ENPP2/DUOX1/IGFBP7/PAX8/AQP7/THBS1/ACE/QPRT/CDK5R1/DPEP1/BCAM/CD68/GDF15/FOSB/CLDN4/ICAM1/PLG/HSP90AA1/S100A10/MT1G/NUPR1/SOD2/NR4A1/DPP4/CDKN2A/DUSP5/LGALS3/APLP2/EZH2/VIM/ETV6/APP/NNMT/SLC2A3/ERBB2/TNFSF10/STT3A/PER2/ST6GALNAC4/PIK3CA/CYP2R1/HIPK2/ABI3/TPT1/CORO1A/CCND2/SLC2A1/BNIP3/ANXA2/OGFR	50
298	CD8+ T cell (NCF1)	C0340288	Stable angina	30/2027	144/21671	2.25E-05	0.000626615	0.000471298	IFNG/EDN1/ACE/ALDH2/PAPPA/IL2RA/ADM/ICAM1/APOE/STAT1/APOM/DNASE1/ISG20/LGALS3/PECAM1/TNFSF14/MVD/CCL5/KLF2/S100A4/ANGPT2/DGCR8/SELL/IL7R/CXCR4/SH2D1A/SRGN/PCYT1A/PTPN22/IL32	30
299	CD8+ T cell (NCF1)	C0940937	precancerous lesions	47/2027	270/21671	2.28E-05	0.000631904	0.000475276	IFNG/MMP7/SPARCL1/EPCAM/NFKBIA/ALDH2/HPN/MYC/ICAM1/STMN1/RECK/CSF1/HLA-DRB1/AURKA/CCND1/CDKN1A/S100A8/ODC1/EGR1/CDKN2A/LGALS3/PECAM1/MAL/MVD/XPO5/EZH2/VIM/IFNGR1/ERBB2/RNF19A/BAX/PKM/KDM6B/BCL2/PRDX1/PIK3CA/GSTP1/FAS/ITGB1/MUL1/CALR/ITGA4/SLC12A9/RUNX3/PCNA/CD82/MCM7	47
300	CD8+ T cell (NCF1)	C0020473	Hyperlipidemia	72/2027	472/21671	2.31E-05	0.000639164	0.000480736	SDC1/VCAM1/VLDLR/CHDH/FAM20C/AQP7/HMOX1/AGT/AKAP12/APOC1/FCN1/C3/ACE/MGAM/COL4A2/ALB/PHACTR1/LMNA/RARRES2/CD68/GPT/NR1H3/ANGPTL3/CFH/TGM2/ADM/CCR2/OSM/DOCK7/LYZ/ASRGL1/APOE/PLG/MID1IP1/APOM/FABP1/JAK2/CD38/SOD2/NR4A1/BCL2A1/CD40LG/PIK3R1/ID2/INPP5F/LGALS3/TNFSF14/SIRT1/CCL5/ERN1/CCR7/NEIL1/CCR5/MTR/ACAT1/NNMT/SLC40A1/RNF19A/BAX/TXNIP/PIK3CA/MARK4/BUD13/GSR/NFAT5/TNFRSF25/PLEK/PDE3B/NAMPT/PCSK7/MY…	72
301	CD8+ T cell (NCF1)	C0006079	Bowen's Disease	17/2027	60/21671	2.32E-05	0.000640031	0.000481388	MMP7/PLIN2/APOE/CCND1/CDKN1A/CD40LG/CDKN2A/MAL/SIRT1/S100A4/AQP3/BCL2/PIK3CA/HIPK2/PTTG1/SLC12A9/PCNA	17
302	CD8+ T cell (NCF1)	C0014072	Experimental Autoimmune Encephalomyelitis	23/2027	97/21671	2.33E-05	0.000640031	0.000481388	VCAM1/CCL3/AKAP12/MMP7/C3/ANXA1/CCR1/IL2RA/HLA-DQA1/CCR2/AIF1/APOE/DAB2/HLA-DQB1/CXCR3/SIRT1/CCL5/CCR5/LTA/CD4/ITGA4/CBLB/CTSC	23
303	CD8+ T cell (NCF1)	C0162538	Immunoglobulin A deficiency (disorder)	19/2027	72/21671	2.38E-05	0.000652065	0.000490439	TNFSF13B/HLA-DQA1/TGM2/GATA3/HLA-DQB1/MS4A1/HLA-DRB1/HLA-DPB1/CD79A/PRDM1/CD40LG/FCRL3/AHI1/SPATA5/CLEC16A/IKZF3/XBP1/PTPN22/HLA-A	19
304	CD8+ T cell (NCF1)	C1292754	Mediastinal (Thymic) Large B-Cell Lymphoma	18/2027	66/21671	2.39E-05	0.000652065	0.000490439	CD83/MAOA/SLC22A2/MYC/GATA3/MS4A1/CCND1/JAK2/BCL2A1/SOCS1/POU2F2/REL/MAL/EZH2/PDCD1/TNFAIP3/BCL2/PIK3CA	18
305	CD8+ T cell (NCF1)	C0023896	Alcoholic Liver Diseases	37/2027	195/21671	2.45E-05	0.000667161	0.000501794	VLDLR/ACE/ALDH2/HDAC11/GPT/KRT18/ADM/ABCD1/ALDH1A1/PLIN2/P2RX7/PPARD/SOD2/RBP4/EGR1/CDKN2A/RIPK3/CD27/ZEB2/SIRT1/CCL5/HSPA5/S100A4/YME1L1/KRT8/DOCK11/TBXAS1/PIK3CA/GSTP1/ACTB/SPP1/UCP2/XBP1/HLA-A/MYOM2/NAMPT/DERL2	37
306	CD8+ T cell (NCF1)	C0333516	Tumor necrosis	57/2027	350/21671	2.49E-05	0.000675557	0.000508109	IFNG/SDC1/AZIN2/THBS1/ACE/INSR/NFKBIA/TNFSF13B/CXCL14/BCL2L11/GSTA2/OSM/GATA3/ICAM1/AIF1/APOE/PLG/STAT1/PRKCZ/MS4A1/FOS/CCND1/CDKN1A/NR4A1/CD40LG/CDKN2A/CXCR3/RIPK3/SLC12A2/PECAM1/SIRT1/CCL5/CCR7/VIM/KLF2/CISH/THY1/BIRC3/S100A4/BTG1/ENO2/PPP1R15A/ERBB2/BBC3/TNFSF10/CXCR4/BAX/BCL2/PIK3CA/LTB/PDK1/FAS/IVNS1ABP/ANXA5/MAP3K7/XBP1/BAP1	57
307	CD8+ T cell (NCF1)	C1282496	Metastasis from malignant tumor of prostate	56/2027	342/21671	2.50E-05	0.000675557	0.000508109	SDC1/GLYATL1/EDN1/SERPINF1/PAQR7/FGFR2/SPARCL1/EPCAM/ALB/DPEP1/HPN/RMDN2/IFI27/MYC/GDF15/FOSB/CXCR6/KLF6/CLDN4/ICAM1/HSP90AA1/CAMK2N1/BRCA2/CDKN1A/PSAT1/DPP4/CDKN2A/ICA1/SENP1/SFMBT2/CITED2/EZH2/CCR5/HSPA5/S100A4/NEAT1/ERBB2/CXCR4/KDM6B/SATB1/IRF1/MSH6/PIK3CA/NDRG1/PYGO2/MTA1/PIP5K1A/BACH1/MUL1/SLC12A9/ECE1/CD63/CD82/ANXA2/MCM7/EEF1A1	56
308	CD8+ T cell (NCF1)	C0040147	Thyroiditis	24/2027	104/21671	2.53E-05	0.000681201	0.000512354	TBX2/EDN1/IL2RA/HLA-DQA1/ICAM1/HLA-DQB1/STAT1/HLA-DRB1/FASLG/ISG20/PDCD1/RPS19/SELL/ERBB2/IL7R/CXCR4/BAX/PRDX1/PIK3CA/FAS/CALR/NLRP1/PTPN22/ITCH	24
309	CD8+ T cell (NCF1)	C0920646	Ischemia of kidney	28/2027	131/21671	2.55E-05	0.000684844	0.000515094	SDC1/VCAM1/CCL3/MME/HMOX1/CUBN/ALB/CST3/LRP2/ICAM1/PLG/STAT1/AQP1/FABP1/TXN/EPAS1/P2RX7/DNASE1/EGR1/APAF1/PECAM1/CCL5/SELL/RNF19A/BCL2/PIK3CA/NFAT5/PTPN6	28
310	CD8+ T cell (NCF1)	C0553723	Squamous cell carcinoma of skin	70/2027	458/21671	2.80E-05	0.000749194	0.000563493	SDC1/RIPK4/KYNU/CADM1/HOXA9/MAP3K9/FGFR2/TSPAN1/GADD45A/MMP7/THBS1/ISG15/C3/RAB25/LMNA/LGR6/RMDN2/IFI27/MYC/RARRES2/CD68/HLA-DQA1/CXCR6/G0S2/OSM/CD200R1/IGFBP3/STAT1/MS4A1/SOX4/ERCC2/HLA-DRB1/TRPS1/CCND1/S100A8/PPARD/ODC1/CDKN2A/SCLY/APAF1/CRIP2/MAL/SIRT1/EZH2/VIM/PDCD1/CCR5/RBPJ/S100A4/POLR3E/AQP3/S100A9/KRT8/ERBB2/BAX/STT3A/BCL2/MCL1/PIK3CA/PDK1/LIMK1/FAS/ITGB1/FAM114A2/CDK6/CLEC2D/NLRP1/SLC2A1…	70
311	CD8+ T cell (NCF1)	C0086445	Idiopathic Membranous Glomerulonephritis	20/2027	79/21671	2.84E-05	0.000758018	0.00057013	AGT/C3/ALB/GDF15/GAPDH/HLA-DQA1/CFH/STMN1/HLA-DQB1/HLA-DRB1/HLA-DQA2/SOD2/HLA-DRB5/PLA2G6/SMN2/LTA/SPP1/RABEP2/HLA-C/HLA-A	20
312	CD8+ T cell (NCF1)	C0018188	Granuloma	27-Oct	24/21671	2.87E-05	0.000762414	0.000573437	IFNG/F2RL1/CXCR6/CDKN1A/S100A8/CCR6/CXCR3/TLR1/S100A9/SPP1	10
313	CD8+ T cell (NCF1)	C1301362	Primary Cutaneous Anaplastic Large Cell Lymphoma	27-Oct	24/21671	2.87E-05	0.000762414	0.000573437	TSPYL2/CCND1/CDKN1A/ID2/JUNB/TOX/SOCS3/SATB1/BCL2/SLC12A9	10
314	CD8+ T cell (NCF1)	C0026470	Monoclonal Gammopathy of Undetermined Significance	41/2027	227/21671	3.09E-05	0.000814326	0.000612481	CLEC12A/SDC1/MME/MSC/ALB/CCL20/PLXNB2/TNFSF13B/SERPING1/MYC/GPT/CFH/MS4A1/AURKA/CCND1/CDKN1A/JAK2/CD38/EGLN3/CDKN2A/SOCS1/CXCR3/CD27/CCR7/LY9/HSPA5/PCAT1/LTA/CXCR4/CD24/BCL2/CDKN3/GSTP1/ELL2/ACTB/PTP4A3/TNKS/SLC12A9/PTPN6/MYOM2/BNIP3	41
315	CD8+ T cell (NCF1)	C0017665	Membranous glomerulonephritis	37/2027	197/21671	3.09E-05	0.000814326	0.000612481	IFNG/CLCN5/AGT/PDGFC/C3/ACE/ALB/CST3/CTSL/TNFSF13B/CD69/IFI27/MYC/HLA-DQA1/CFH/LRP2/STMN1/APOE/PLG/HLA-DQB1/MS4A1/HLA-DRB1/HLA-DMA/SLC7A7/HLA-DQA2/CCR6/HLA-DMB/PLA2G6/PECAM1/SMN2/THY1/NEAT1/TBXAS1/PER2/ACTB/RABEP2/HLA-A	37
316	CD8+ T cell (NCF1)	C0162534	Prion Diseases	34/2027	175/21671	3.11E-05	0.000815811	0.000613598	CHN1/AKT1S1/CFH/LAG3/SARM1/CD9/APOE/AQP1/LGALS1/GSN/BRCA2/BLOC1S3/SOD2/CD40LG/MFGE8/XAF1/HSPD1/PDCD1/THY1/HSPA5/MTR/APP/ERBB2/CST7/EPHA1-AS1/PIK3CA/PDK1/CRYAB/MARK4/ACTB/MUL1/GDE1/PLK3/ADAM10	34
317	CD8+ T cell (NCF1)	C4721555	Autoimmune hepatitis	36/2027	190/21671	3.24E-05	0.000846632	0.00063678	IFNG/MSC/ALB/RORC/GPT/IL2RA/GATA3/HLA-DQB1/MS4A1/HLA-DRB1/FASLG/CD74/HLA-DPB1/DNASE1/CD40LG/FCRL3/ISG20/RIPK3/ICOS/HSPD1/SYCE1L/CCR7/PDCD1/TNFAIP3/SLC2A3/IL7R/CD24/NR2C2/ACTB/FAS/SH2B3/MLKL/MAP3K7/HLA-C/PTPN22/HLA-A	36
318	CD8+ T cell (NCF1)	C0399440	Hereditary gingival fibromatosis	21/2027	86/21671	3.25E-05	0.000846632	0.00063678	IFNG/MSC/ALB/HPN/HES1/GPT/ICAM1/PIK3R1/CDKN2A/SOCS1/SMN2/SLC25A37/EZH2/MARK2/SERPINH1/PIK3CA/ACTB/REST/F2R/PCNA/SLC52A2	21
319	CD8+ T cell (NCF1)	C0494261	Combined immunodeficiency	21/2027	86/21671	3.25E-05	0.000846632	0.00063678	IFNG/NFKBIA/IL2RA/CD70/STAT1/TNFRSF4/ERCC2/PIK3R1/CARMIL2/ICOS/CD27/BCL11B/TRAC/IL21R/TTC7A/RHOH/CORO1A/HLA-C/B2M/HLA-A/DOCK2	21
320	CD8+ T cell (NCF1)	C0334037	Intestinal metaplasia	46/2027	266/21671	3.28E-05	0.000849952	0.000639277	THBS1/FTL/HSPA1B/MT2A/ANXA1/ALDH2/HSPA1A/NR2F2/HES1/IFI27/GDF15/HLA-DQA1/IGFBP3/LGALS1/HLA-DRB1/FASLG/CCND1/CDKN1A/S100A8/ING2/ODC1/CDKN2A/TLR1/CCL5/CCR7/MGST1/CCR5/HSPA5/CD8A/ERBB2/CD24/SATB1/BCL2/TRAT1/GSTP1/ACTB/FAS/SPP1/ZBTB20/SLC12A9/TPT1/RUNX3/XBP1/CD82/SLFN5/LLGL2	46
321	CD8+ T cell (NCF1)	C1562585	Leprosy, Multibacillary	27-Dec	34/21671	3.35E-05	0.000866968	0.000652076	IFNG/VCAM1/CUBN/HLA-DQA1/GATA3/ICAM1/APOE/HLA-DRB1/CXCR3/MICA/LTB/HLA-A	12
322	CD8+ T cell (NCF1)	C0028945	oligodendroglioma	48/2027	282/21671	3.40E-05	0.000875828	0.000658739	PTCH2/THBS1/ANXA1/HES1/GDF15/KLF6/ADM/TSC22D1/STMN1/PLG/NDC80/LGALS1/ATAD3B/ERCC2/AURKA/LRIG1/RAB3D/CCND1/EPAS1/BTG2/DNASE1/CDKN2A/LGALS3/DUSP2/EZH2/VIM/S100A4/ENO2/MAFK/BCL2/MSH6/LRIG2/PIK3CA/GSTP1/ACTB/REST/MXD4/MAP3K8/IL2RB/PDE3B/PTPN6/DYRK1A/CD63/PCNA/GLUL/ATAD2B/SLC2A1/CREB1	48
323	CD8+ T cell (NCF1)	C0153014	Non-arthropod borne lymphocytic choriomeningitis	28/2027	133/21671	3.41E-05	0.000876019	0.000658883	IFNG/CLEC12A/HNF1A/THBS1/SPRY1/ADM/STAT1/MS4A1/CDKN2A/CXCR3/ICOS/DUSP10/CD27/EZH2/PDCD1/YME1L1/TOX/S100A9/SELL/IL7R/IRF7/SLAMF1/FAS/SH2D1A/IRF9/PTPN22/HLA-A/STAT2	28
324	CD8+ T cell (NCF1)	C1411966	Clostridium; difficile (disorder)	24/2027	106/21671	3.53E-05	0.000903315	0.000679413	IFNG/ACE/ALB/GAPDH/FOSB/CCR2/JUN/LYZ/HACD1/HSP90AA1/FOS/BRCA2/S100A10/CD40LG/HSPD1/JUND/RIDA/JUNB/TSC22D3/TOX/PER2/CRYL1/ACTB/SUCO	24
325	CD8+ T cell (NCF1)	C0149521	Pancreatitis, Chronic	60/2027	379/21671	3.64E-05	0.0009311	0.000700311	IFNG/SDC1/EDN1/MMP7/SPARCL1/ACE/ALDH2/CCL20/CXCL14/IFI27/MYC/GDF15/IL2RA/GAPDH/ADM/IL1RAP/ICAM1/SLC26A6/APOE/PLG/LGALS1/BRCA2/HLA-DRB1/FASLG/CCND1/CDKN1A/TXN/SOD2/NR4A1/RBP4/NFYA/CDKN2A/CCR6/ISG20/CXCR3/LGALS3/SMN2/DUSP1/SIRT1/HSPA5/BACH2/TK1/KRT8/ERBB2/TNFSF10/MIAT/CD24/BCL2/GSTP1/ACTB/FAS/TCF3/SPP1/SLC12A9/GDE1/IL2RB/XBP1/TPST2/HLA-A/ADAM10	60
326	CD8+ T cell (NCF1)	C0274861	Arsenic Poisoning, Inorganic	17/2027	62/21671	3.70E-05	0.000933982	0.000702479	CD83/HSPA1B/CCL4/CCL20/GADD45B/IER3/ZNF331/RUFY3/PFKFB3/SOD2/RGS1/NR4A2/ID2/ATXN7/PELI1/GOLGA4/TRA2A	17
327	CD8+ T cell (NCF1)	C0274862	Nervous System, Organic Arsenic Poisoning	17/2027	62/21671	3.70E-05	0.000933982	0.000702479	CD83/HSPA1B/CCL4/CCL20/GADD45B/IER3/ZNF331/RUFY3/PFKFB3/SOD2/RGS1/NR4A2/ID2/ATXN7/PELI1/GOLGA4/TRA2A	17
328	CD8+ T cell (NCF1)	C0751851	Arsenic Encephalopathy	17/2027	62/21671	3.70E-05	0.000933982	0.000702479	CD83/HSPA1B/CCL4/CCL20/GADD45B/IER3/ZNF331/RUFY3/PFKFB3/SOD2/RGS1/NR4A2/ID2/ATXN7/PELI1/GOLGA4/TRA2A	17
329	CD8+ T cell (NCF1)	C0751852	Arsenic Induced Polyneuropathy	17/2027	62/21671	3.70E-05	0.000933982	0.000702479	CD83/HSPA1B/CCL4/CCL20/GADD45B/IER3/ZNF331/RUFY3/PFKFB3/SOD2/RGS1/NR4A2/ID2/ATXN7/PELI1/GOLGA4/TRA2A	17
330	CD8+ T cell (NCF1)	C1512981	Mammary Tumorigenesis	32/2027	162/21671	3.74E-05	0.000939792	0.000706848	PRLR/CEBPD/FABP5/MYC/GATA3/HSP90AA1/CSF1/NEU1/BRCA2/ITM2A/CCND1/JAK2/AREG/EGR1/CDKN2A/INTS6/IRS2/CCR7/ATXN1/S100A4/BRF1/ACAT1/TSHZ2/ERBB2/BCL2/PER2/PIK3CA/PTTG1/PCNA/SLC2A1/BNIP3/RNF8	32
331	CD8+ T cell (NCF1)	C0030805	Bullous pemphigoid	27/2027	127/21671	3.90E-05	0.000977252	0.000735024	IFNG/VCAM1/DSP/C3/IL17RB/GPT/IL2RA/HLA-DQA1/ICAM1/PLG/HLA-DQB1/HSP90AA1/MS4A1/HLA-DRB1/S100A8/DPP4/ISG20/PDCD1/AQP3/S100A9/SELL/BCL2/FAS/ITGB1/PLEC/HLA-C/ADAM10	27
332	CD8+ T cell (NCF1)	C0340629	Aortic aneurysm without mention of rupture NOS	23/2027	100/21671	3.91E-05	0.000977892	0.000735505	AGT/THBS1/MIR222HG/BTBD8/MSC/ACE/APOE/EGR1/CDKN2A/TAGLN/ACTA2/PECAM1/HSPD1/SLC25A37/ANGPT2/S100A9/SKI/ACTB/SPP1/SPATC1L/UCP2/PCYT1A/XBP1	23
333	CD8+ T cell (NCF1)	C1266043	Sarcomatoid Renal Cell Carcinoma	28/2027	134/21671	3.93E-05	0.000979636	0.000736817	PAX8/HNF1A/TGM2/ALDH1A1/EPAS1/SOD2/ANXA4/APAF1/HSPD1/CAPG/ZNF765/VIM/PDCD1/AHNAK/KRT8/ERBB2/TNFSF10/SLC5A3/PIK3CA/NDRG1/GSTP1/CRYAB/MLLT10/TET2/SYNE2/LDHB/SLC2A1/BAP1	28
334	CD8+ T cell (NCF1)	C0020443	Hypercholesterolemia	73/2027	489/21671	4.21E-05	0.001045388	0.000786271	VCAM1/EDN1/UCP3/VLDLR/CHDH/MME/GPD1/HMOX1/AGT/HNF1A/THBS1/HSPA1B/C3/ACE/MGAM/INSR/ALB/HSPA1A/LMNA/TNFSF13B/RARRES2/CD68/GPT/GDF15/NR1H3/ANGPTL3/GAPDH/CXCR6/LRP2/CCR2/ICAM1/ENG/APOE/DAB2/HSP90AA1/CSF1/DDIT4/HLA-DRB1/APOM/SLC7A7/S100A8/SOD2/NR4A1/CD40LG/DPP4/RAB9A/ID2/LGALS3/PLA2G6/TNFSF14/CAPG/SYCE1L/SIRT1/CCL5/KLF2/HSPA5/ACAT1/APP/LMF1/MICA/BCL2/SQLE/PIK3CA/NCF1/BUD13/MYLIP/SH2B3/GSR/TET2/TMSB4X/…	73
335	CD8+ T cell (NCF1)	C0553694	Oropharyngeal disorders	32/2027	163/21671	4.24E-05	0.001050182	0.000789877	DSP/LAMB1/BTBD8/RMDN2/CD68/FOSB/JUN/DAB2/SAT1/STAT1/FOS/CCND1/S100A8/CDKN2A/TYMP/HSPD1/JUND/EZH2/PDCD1/CISH/JUNB/S100A4/ERBB2/BCL2/MSH6/PIK3CA/NDRG1/CALR/PCNA/MATK/SLC2A1/FLNA	32
336	CD8+ T cell (NCF1)	C0007140	Carcinosarcoma	22/2027	94/21671	4.30E-05	0.001063486	0.000799883	CADM1/FGFR2/MME/PAX8/DCDC2/EPCAM/GATA3/CLDN4/BRCA2/CCND1/CDKN2A/VIM/PDCD1/HPS5/ANGPT2/ERBB2/BCL2/PIK3CA/ACTB/F2R/PCNA/IFITM1	22
337	CD8+ T cell (NCF1)	C0002171	Alopecia Areata	25/2027	114/21671	4.32E-05	0.001064661	0.000800767	IFNG/HSPA1B/IFNG-AS1/ACE/ALB/IL2RA/GATA3/ICAM1/HLA-DQB1/STAT1/HLA-DRB1/FASLG/TRPS1/MX1/FCRL3/CXCR3/TLR1/ATXN2/SOCS3/SPATA5/CLEC16A/FAS/SPP1/HLA-C/PTPN22	25
338	CD8+ T cell (NCF1)	C0280803	Primary central nervous system lymphoma	31/2027	156/21671	4.35E-05	0.001068558	0.000803698	MME/AZIN2/TNFSF13B/MYC/CD68/PASK/MS4A1/S100A10/CDKN1A/CD79A/BTG2/PRDM1/CDKN2A/PECAM1/CCR7/PDCD1/ETV6/TNFAIP3/MTR/TOX/DHFR/EIF4EBP1/BCL2/PIK3CA/FAS/SPP1/PTPN6/PIM1/B2M/SLC2A1/RFC1	31
339	CD8+ T cell (NCF1)	C0235782	Gallbladder Carcinoma	74/2027	498/21671	4.36E-05	0.0010688	0.00080388	SDC1/LIFR/SOD3/VLDLR/AGT/THBS1/EPCAM/ALB/CTSL/IFI27/MYC/AKT1S1/TGM2/ALDH1A1/STMN1/HSP90AA1/STAT1/FOS/ERCC2/FASLG/CCNB1/CCND1/CDKN1A/JAK2/S100A8/CDKN2A/SOCS1/TAGLN/KPNA2/TYMP/PECAM1/HSPD1/SKAP2/SYCE1L/DUSP1/EZH2/CCR7/VIM/MARCKSL1/CCR5/BIRC3/NEAT1/CYTOR/ERBB2/BBC3/TNFSF10/CXCR4/IRF7/PKM/BCL2/PIK3CA/NDRG1/GSTP1/PDK1/TESC/ACTB/FAS/SLC25A22/CDK6/ANXA5/ZFX/LDHA/UCP2/SLC12A9/TPT1/PCNA/HLA-C/PIM1/B2M/HLA…	74
340	CD8+ T cell (NCF1)	C0027059	Myocarditis	48/2027	285/21671	4.48E-05	0.001092706	0.00082186	IFNG/CA4/F2RL1/EDN1/HMOX1/AGT/SLC22A5/ISG15/ACE/HDAC11/CD68/HLA-DQA1/LAG3/KLRB1/CCR2/IGHMBP2/ABCD1/HLA-DQB1/CSF1/FASLG/TXN/JAK2/S100A8/CXCR3/LGALS3/RIPK3/ICOS/SMN2/PDCD1/KLF2/MARK2/TNFAIP3/THY1/IFNGR1/S100A9/RNF19A/EIF4EBP1/IL21R/IRF1/IDS/FAS/SPP1/F2R/GSR/GDE1/MAP3K7/SLC2A1/SLC52A2	48
341	CD8+ T cell (NCF1)	C0010606	Adenoid Cystic Carcinoma	53/2027	325/21671	4.55E-05	0.001104052	0.000830394	SDC1/CENPF/SERPINF1/SMARCA1/PCSK1N/MMP7/NFIB/EPCAM/LMNA/HES1/IFI27/MYC/SLC9A3R2/LYZ/AQP1/PDZK1/SOX4/RECK/MIER2/CCND1/TXN/BCL2A1/ARMH1/CDKN2A/MYBL1/LGALS3/PECAM1/ZEB2/VIM/MARK2/ARID5B/CCR5/AQP3/NNMT/ERBB2/BBC3/TNFSF10/CXCR4/KDM6B/BCL2/BCOR/PIK3CA/CMTR2/BRD1/MAML2/PTP4A3/PPP2R2B/RUNX3/PCNA/PIM1/SLC2A1/BNIP3/ADAM10	53
342	CD8+ T cell (NCF1)	C3837958	Diabetes Mellitus, Ketosis-Prone	16/2027	57/21671	4.55E-05	0.001104052	0.000830394	IFNG/HNF1A/SLC29A3/CCL20/CD69/IL2RA/HLA-DQA1/SLC11A1/HLA-DQB1/HLA-DRB1/BACH2/CTSH/CLEC16A/SH2B3/GLUL/PTPN22	16
343	CD8+ T cell (NCF1)	C0025281	Meniere Disease	18/2027	69/21671	4.58E-05	0.001107896	0.000833286	IFNG/COCH/HSPA1B/HSPA1A/CLDN4/AQP1/HLA-DRB1/PLXNA3/SOD2/SLC12A2/CCL5/MTR/FAM136A/MICA/HCFC1/HLA-C/PTPN22/SLC2A1	18
344	CD8+ T cell (NCF1)	C0206623	Adenosquamous carcinoma	23/2027	101/21671	4.62E-05	0.001112629	0.000836845	DSP/PAX8/MMP7/PTMS/HES1/MGLL/KRT18/ARMH1/NR4A2/CDKN2A/LMO4/VIM/ERBB2/SATB1/PIK3CA/TCF3/NACC1/MAML2/EML4/CALR/IL2RB/CD82/IFITM1	23
345	CD8+ T cell (NCF1)	C0023530	Leukopenia	67/2027	440/21671	4.62E-05	0.001112629	0.000836845	IFNG/GADD45A/HMOX1/EOGT/BTBD8/MSC/C3/AOC1/IFIT3/ALB/ALDH2/CXCL14/MT1E/GPT/GADD45B/MYH11/ADM/ICAM1/FANCB/ENG/HLA-DQB1/LYST/STAT1/MS4A1/CSF1/UGT2B7/BRCA2/ERCC2/HLA-DRB1/DLEU2/SLC7A7/JAK2/CYCS/S100A8/FDXR/DNASE1/CD40LG/FCRL3/SMN2/ABCC5/MARCKSL1/PDCD1/RBPJ/MTR/YME1L1/DHFR/SLC7A5/SOCS3/RFWD3/SELL/ERBB2/TNFSF10/GSTA1/CXCR4/BCL2/BCOR/MSH6/MCL1/PIK3CA/GSTP1/ACTB/SH2D1A/NABP1/MYSM1/PTPN22/STAT2/RPS14	67
346	CD8+ T cell (NCF1)	C0002170	Alopecia	73/2027	491/21671	4.81E-05	0.0011547	0.000868489	IFNG/DSP/LRMDA/APOC1/EOGT/FTL/DRAIC/HSPA1B/ACE/SLC29A3/ALB/LMNA/GPT/IL2RA/HLA-DQA1/HLA-DRA/GATA3/ABCD1/ICAM1/EDARADD/HLA-DQB1/STAT1/POLD1/AUTS2/C2orf42/ERCC2/HLA-DRB1/FASLG/TRPS1/MX1/ODC1/PIK3R1/NINJ1/FCRL3/ISG20/PERP/RORA/CTC1/ZFP36/TLR1/BCL11B/EXOC2/RBPJ/ACAT1/ANGPT2/ATR/ABHD5/SOCS3/SPATA5/ERBB2/IL7R/TTC27/BCL2/LPAR6/THADA/TTC7A/NFKB2/FAS/PEX14/SPP1/ARIH1/NSF/PLEC/ATP6V0A2/PCYT1A/RUNX3/HLA-C/PT…	73
347	CD8+ T cell (NCF1)	C3665419	intracranial glioma	24/2027	108/21671	4.86E-05	0.001163882	0.000875394	IFNG/TMEM97/HES1/GAPDH/KLF6/TNFRSF4/ERCC2/FASLG/CDKN1A/P2RX7/UBE2S/CAPG/EZH2/PDCD1/COTL1/TNFSF10/FADD/BAX/BCL2/PIK3CA/FAS/PYGO2/SLC12A9/TMEM140	24
348	CD8+ T cell (NCF1)	C0240066	Iron deficiency	34/2027	179/21671	5.02E-05	0.001197405	0.000900608	IFNG/EDN1/CENPF/HMOX1/NOL3/ALB/CTSL/PARP3/CLN3/SLC11A1/NCKIPSD/AIF1/SLC31A1/SAT1/EPAS1/CDKN2A/ZFP36/SLC25A37/FECH/AHI1/S100A9/ETV3/SLC40A1/RNF19A/BDH2/TCF3/NUP43/BACH1/MLLT10/NUCB2/SLC39A10/IL2RB/SLC2A1/COX19	34
349	CD8+ T cell (NCF1)	C1333782	Gastric Mucosa-Associated Lymphoid Tissue Lymphoma	14/2027	46/21671	5.05E-05	0.001200139	0.000902664	EPCAM/TNFSF13B/IL2RA/HLA-DQA1/MS4A1/S100A8/CDKN2A/ISG20/CXCR3/ICOS/BIRC3/CXCR4/BCL2/GSTP1	14
350	CD8+ T cell (NCF1)	C0085096	Peripheral Vascular Diseases	30/2027	150/21671	5.06E-05	0.001200139	0.000902664	VCAM1/OSBPL10/CHDH/AGT/ALDH7A1/THBS1/ACE/ALB/CST3/SERPING1/YBX3/ADM/ICAM1/APOE/PLG/HLA-DQB1/SELENOP/CCND1/TXN/JAK2/PPARD/CD40LG/DPP4/ATXN2/SPP1/SH2B3/CALR/PCYT1A/NLRP1/B2M	30
351	CD8+ T cell (NCF1)	C0023443	Hairy Cell Leukemia	29/2027	143/21671	5.15E-05	0.001210328	0.000910328	IFNG/MME/ANXA1/IFI27/IL2RA/BCL2L11/MS4A1/HLA-DRB1/CCND1/CD38/CDKN2A/ISG20/CXCR3/ENC1/MARCKSL1/KLF2/PCAT1/LTA/ERBB2/BCL2/SYNJ2/MCL1/PIK3CA/GSTP1/F2R/RHOH/ANXA5/CD81/DOK2	29
352	CD8+ T cell (NCF1)	C0520680	Sleep Apnea, Central	26/2027	122/21671	5.15E-05	0.001210328	0.000910328	CCL3/HMOX1/ALDH2/IL2RA/TECPR2/APOE/ERCC2/CDKN1A/CD38/CEP290/ISG20/PECAM1/SMN2/AHI1/NADK2/SLC5A3/IL7R/PKM/MYO9A/NACC1/ANXA5/SLC12A9/PCYT1A/IL2RB/TSEN54/SLC2A1	26
353	CD8+ T cell (NCF1)	C2937358	Cerebral Hemorrhage	26/2027	122/21671	5.15E-05	0.001210328	0.000910328	HMOX1/THBS1/MT2A/C3/ACE/COL4A2/ANXA1/NFKBIA/CST3/SUFU/CFH/ENG/APOE/IGFBP3/SLC25A44/JAK2/PARVB/MAP1LC3A/APP/TMEM94/CXCR4/BAX/BCL2/NFKB2/SPP1/SH2B3	26
354	CD8+ T cell (NCF1)	C0001925	Albuminuria	19/2027	76/21671	5.38E-05	0.001260163	0.000947811	EDN1/LRMDA/AQP7/AGT/CUBN/ACE/ALB/CTSL/LRP2/ICA1L/CSF1/CD38/SOD2/CCL5/AK5/SBF2/SPP1/SH2B3/FBXL20	19
355	CD8+ T cell (NCF1)	C0007682	CNS disorder	52/2027	319/21671	5.40E-05	0.001260163	0.000947811	IFNG/F2RL1/MME/HMOX1/AGT/ALDH7A1/ACE/CST3/IGHM/TMEM97/LGR6/SERPING1/MGLL/CXCR6/CCR2/ICAM1/FANCB/LGMN/APOE/CD200R1/CSF1/ERCC2/HLA-DRB1/PSAT1/TXN/P2RX7/CD38/SOD2/NR4A1/CYSLTR1/CXCR3/RIPK3/ZFP36/ERN1/VIM/CCR5/TSC22D3/SOCS3/APP/PDE4D/ERBB2/CXCR4/TGIF1/BCL2/ACTB/IDS/SPP1/F2R/ROCK2/PTPN6/MYOM2/OAS2	52
356	CD8+ T cell (NCF1)	C0334579	Anaplastic astrocytoma	37/2027	202/21671	5.40E-05	0.001260163	0.000947811	RASD1/FGFR2/THBS1/TMEM97/CD68/CD70/KLF6/DUSP4/ADM/TSC22D1/CDCA7L/CD74/CCND1/AREG/SOD2/CDKN2A/TYMP/VIM/MARCKSL1/S100A4/ERBB2/BCL2/PRDX1/PIK3CA/NDRG1/GSTP1/ITGA5/CRYAB/PYGO2/SPP1/CDK6/ADGRE5/SLC20A1/PCNA/ABR/CCND2/ANXA2	37
357	CD8+ T cell (NCF1)	C0346163	Endometrioid carcinoma ovary	15/2027	52/21671	5.52E-05	0.001279454	0.00096232	FGFR2/PLK2/IGFBP3/BRCA2/TUBA1C/CCND1/ATXN2/KRT8/ERBB2/BAX/FRY/MSH6/PIK3CA/SPP1/SH2B3	15
358	CD8+ T cell (NCF1)	C1262313	Invasive Fungal Infections	15/2027	52/21671	5.52E-05	0.001279454	0.00096232	IFNG/ALB/FBP1/MYC/GPT/PLG/HSP90AA1/MS4A1/JAK2/CD40LG/CCR6/RIPK3/ACTB/PTPN6/HCST	15
359	CD8+ T cell (NCF1)	C0018916	Hemangioma	44/2027	256/21671	5.58E-05	0.001291361	0.000971276	IFNG/LIFR/SERPINF1/PAX8/AGT/THBS1/SUFU/BMPR1A/MYC/FOSB/HOMER1/AIF1/IGFBP3/NDC80/AQP1/FOS/CCND1/JAK2/CDKN2A/DUSP5/SCLY/PECAM1/SIRT1/VIM/THY1/NEAT1/ANGPT2/CYTOR/TMEM94/BAX/TGIF1/KDM6B/BCL2/PIK3CA/NDRG1/ACTB/ITGB1/TET2/ROCK2/CALR/RNF213/PCNA/PIGF/SLC2A1	44
360	CD8+ T cell (NCF1)	C0007820	Cerebrovascular Disorders	41/2027	233/21671	5.72E-05	0.001319442	0.000992396	VCAM1/EDN1/CYP4A11/CHDH/HMOX1/AGT/THBS1/ACE/COL4A2/ALB/CST3/PAPPA/GPT/GDF15/NRP1/ABCD1/ICAM1/APOE/PLG/CLDND1/CCND1/DPP4/MFGE8/LTC4S/LGALS3/ACTA2/PECAM1/SIRT1/CCR5/ANGPT2/APP/PDE4D/ALOX5AP/PER2/ACTB/SPP1/ACTG1/ECE1/RNF213/MAP3K7/SAMD9	41
361	CD8+ T cell (NCF1)	C1266119	Solitary fibrous tumor	16/2027	58/21671	5.74E-05	0.001320045	0.00099285	SMARCA1/PAX8/NAB2/CSF1/CCND1/CD38/EGR1/CDKN2A/DSTYK/APAF1/VIM/RNF19A/BCL2/BCOR/ACTB/NCOA2	16
362	CD8+ T cell (NCF1)	C1510885	Angiogenic Switch	22/2027	96/21671	6.05E-05	0.001388319	0.001044201	F2RL1/HMOX1/THBS1/CXCR6/ADM/EPAS1/SOD2/EGR1/CDKN2A/LGALS3/IGFBP4/ZFP36/ANGPT2/ERBB2/CXCR4/RNF19A/PIK3CA/CEBPB/F2R/BHLHE40/NAMPT/SLC52A2	22
363	CD8+ T cell (NCF1)	C0023787	Lipodystrophy	40/2027	226/21671	6.13E-05	0.00140205	0.001054528	IFNG/CCL3/GADD45A/FERMT2/SLC29A3/INSR/ALB/RNASEH2A/LMNA/RARRES2/CD68/ANGPTL3/APOE/SAT1/POLD1/FOS/LIPE/HLA-DPB1/CD38/PIK3R1/GMNN/FUCA1/LMNB2/TAF1A/IL7R/LMF1/PCK1/PIK3CA/CRYAB/ACTB/TPM1/FAS/ATP6V0A2/PCYT1A/NUCB2/SYNE2/PTPN6/PTPN22/TMPO/FLNA	40
364	CD8+ T cell (NCF1)	C0032181	Platelet Count measurement	45/2027	265/21671	6.23E-05	0.001421844	0.001069416	PDGFC/CHRNE/ALDH2/TBC1D22B/TNFSF13B/HBB/CLN3/TECPR2/APOE/PAQR8/BLOC1S3/TRPS1/ZSWIM6/JAK2/MIR181A1HG/CDKN2A/ABCC5/ATP13A1/EHD4/ZFP36L2/ATXN2/BRF1/RCL1/ZC3HC1/GSTA1/BCL2/IRF1/THADA/BTBD2/MARK4/TRIM5/REST/TPM1/BUD13/SH2B3/SLC35D2/MEF2D/CAPN12/PLEC/SH2D2A/HLA-A/SMG6/TPM4/RNF145/CAPZA1	45
365	CD8+ T cell (NCF1)	C0030354	Papilloma	46/2027	273/21671	6.31E-05	0.001434904	0.001079239	IFNG/SDC1/GPR55/HOXA9/THBS1/NFIB/CCL20/CD69/IFI27/MYC/CD68/IL2RA/ICAM1/ALDH1A1/APOE/CD200R1/IGFBP3/SCRIB/DDIT4/ERCC2/AURKA/CCND1/CDKN1A/TXN/S100A8/SOD2/ODC1/CDKN2A/ISG20/INTS2/CISH/CCR5/ATXN1/ERBB2/IL7R/BCL2/MCL1/CDKN3/PIK3CA/ACTB/CDK6/MUL1/ROCK2/CALR/MAP3K8/SLC2A1	46
366	CD8+ T cell (NCF1)	C0740394	Hyperuricemia	36/2027	196/21671	6.38E-05	0.001442157	0.001084695	EDN1/SLC22A6/SLC2A9/MAOA/ALB/CST3/ALDH2/SLC22A2/DPEP1/SLC47A1/FBP1/MYC/RARRES2/GPT/SLC2A6/LRP2/KHK/APOE/LRIG1/JAK2/P2RX7/POU2F2/RIPK3/ACTA2/SIRT1/CCL5/EZH2/RIDA/KLF2/ACAT1/ALDOB/NFAT5/UCP2/RRBP1/PRPSAP1/B2M	36
367	CD8+ T cell (NCF1)	C1096584	Chlamydia pneumoniae Infections	27-Jul	13/21671	6.40E-05	0.001442157	0.001084695	IFNG/IL2RA/CFH/ISG20/RIPK3/HSPD1/APP	7
368	CD8+ T cell (NCF1)	C1704378	Heymann Nephritis	27-Jul	13/21671	6.40E-05	0.001442157	0.001084695	IFNG/C3/ALB/HLA-DQA1/LRP2/HLA-DRB1/CD40LG	7
369	CD8+ T cell (NCF1)	C0020455	Hypergammaglobulinemia	27-Dec	36/21671	6.41E-05	0.001442157	0.001084695	IFNG/ACE/ALB/GPT/CD40LG/IFNGR1/BCL2/TTC7A/FAS/CALR/B2M/ZC3H12A	12
370	CD8+ T cell (NCF1)	C1860320	Bone marrow hypercellularity	27-Oct	26/21671	6.54E-05	0.001455953	0.00109507	FASLG/SLC7A7/JAK2/CXCR4/BCOR/FAS/TET2/CALR/NABP1/RPS14	10
371	CD8+ T cell (NCF1)	C2931171	Juvenile pauciarticular chronic arthritis	27-Oct	26/21671	6.54E-05	0.001455953	0.00109507	IL2RA/STAT1/ATXN2/COG6/ZFP36L1/PRR5L/FAS/IL2RB/PTPN22/CD247	10
372	CD8+ T cell (NCF1)	C0017574	Gingivitis	30/2027	152/21671	6.54E-05	0.001455953	0.00109507	IFNG/CCL3/S100A2/ANXA1/CST3/CDK5R1/IL2RA/TGM2/LYZ/PLG/LYST/CSF1/TRBC1/CD40LG/CCR6/ISG20/HSPD1/HSPA14/LTA/GCHFR/S100A9/GOLGB1/APOBEC3C/NCF1/MNAT1/ECE1/SAMD9/BHLHE40/SLC2A1/CTSC	30
373	CD8+ T cell (NCF1)	C0036323	Schistosomiasis	30/2027	152/21671	6.54E-05	0.001455953	0.00109507	IFNG/COLEC11/GAPDH/HLA-DPA1/APOE/PLG/HLA-DQB1/HLA-DRB1/TXN/CD38/CDKN2A/LGALS3/TNFRSF18/ICOS/HSPD1/HSPA14/PDCD1/CCR5/ERBB2/TXNIP/MICA/BCL2/PRDX1/MTA1/SPP1/RRBP1/CD63/PCNA/HLA-A/SUCO	30
374	CD8+ T cell (NCF1)	C0023484	Leukemia, Plasma Cell	14/2027	47/21671	6.58E-05	0.001460991	0.00109886	MYC/ICAM1/PLIN2/SAT1/CCND1/CD79A/CD40LG/CDKN2A/SOCS3/CXCR4/BCL2/HLA-A/TMSB4X/PHF19	14
375	CD8+ T cell (NCF1)	C0020615	Hypoglycemia	64/2027	420/21671	6.62E-05	0.001466307	0.001102858	IFNG/VCAM1/AQP7/HNF1A/SLC22A5/C3/ACE/MGAM/INSR/ALB/SLC3A1/CALD1/ARID3A/FBP1/GK/RORC/GPT/CXCR6/SLC39A14/TGM2/GYS1/AIF1/KHK/APOE/IGFBP3/LGALS1/FOS/LIPE/PFKFB3/TXN/PCCA/PPARD/SOD2/DPP4/IRS2/PECAM1/ATP7A/CYB561/ACAT1/PPP2R5D/ENO2/SOCS3/APP/SLC2A3/PCK1/TXNIP/VPS13C/CRIP1/CRYL1/NBAS/PIK3CA/NFKB2/CREM/F2R/ALDOB/GSR/CTDP1/UCP2/NUCB2/CCND2/SUCLG1/SAMD9/SLC2A1/NDUFAF2	64
376	CD8+ T cell (NCF1)	C1704377	Bright Disease	27-Nov	31/21671	6.73E-05	0.001486758	0.00111824	IFNG/CCL3/AGT/ALB/CCL4/IL2RA/ADM/CXCR3/JUND/CCL5/FAS	11
377	CD8+ T cell (NCF1)	C0037221	Situs Inversus	28/2027	138/21671	6.81E-05	0.001495978	0.001125175	CCL4L2/CCL3/KMO/CCL4/TNFSF13B/CXCR6/DPP4/CITED2/ZFP36/SIRT1/CCL5/IFITM3/CCR5/APP/CXCR4/IL21R/CD24/BCL2/LTB/TRIM5/ACTB/CD4/SPP1/ANKS3/IVNS1ABP/ANXA5/HLA-C/CD247	28
378	CD8+ T cell (NCF1)	C0235989	Renal interstitial fibrosis	28/2027	138/21671	6.81E-05	0.001495978	0.001125175	AGT/THBS1/C3/RGCC/CST3/ADAMTS1/CD68/LRP2/AIF1/LGMN/PLG/CDKN1A/TXN/EGR1/SOCS1/CCL5/VIM/CCR5/SOCS3/PKM/BCL2/NR2C2/PIK3CA/ACTB/SPP1/F2R/MAP3K7/SLC52A2	28
379	CD8+ T cell (NCF1)	C4025272	Peripheral arterial stenosis	26/2027	124/21671	6.87E-05	0.001505234	0.001132136	VCAM1/EDN1/CHDH/CUBN/ACE/AGXT/ALB/LMNA/GDF15/MYH11/ENG/APOE/FURIN/JAK2/DUSP5/FBLN5/LGALS3/ACTA2/MARK2/ANGPT2/S100A9/BCL2/F2R/RBBP6/NUCB2/SLC52A2	26
380	CD8+ T cell (NCF1)	C0020541	Portal Hypertension	32/2027	167/21671	6.92E-05	0.00151104	0.001136504	EDN1/SERPINF1/HMOX1/AGT/DCDC2/EOGT/DDAH1/ACE/ALB/CST3/NANOS1/RARRES2/GPT/ENG/NR1D1/HSP90AA1/TMEM67/HLA-DRB1/JAK2/RBP4/PIK3R1/LGALS3/DUSP1/KLF2/RBPJ/ANGPT2/ANKRD11/SPP1/TET2/CALR/PCNA/ITCH	32
381	CD8+ T cell (NCF1)	C0162557	Liver Failure, Acute	47/2027	282/21671	6.96E-05	0.001515891	0.001140152	IFNG/SDC1/EVA1A/HMOX1/THBS1/BTBD8/MSC/ALB/CCL4/FBP1/GPT/BCL2L11/KLF6/KRT18/ASRGL1/STAT1/UGT2B7/FASLG/CD74/S100A10/FABP1/TXN/JAK2/RBP4/CYSLTR1/CD40LG/SOCS1/CXCR3/LTC4S/SLC12A2/SIRT1/SLC25A37/CCR5/TNFAIP3/HSPA5/PIM3/KRT8/TXNIP/BCL2/NBAS/PIK3CA/FAS/ALDOB/UCP2/MAP3K7/PIM1/ITCH	47
382	CD8+ T cell (NCF1)	C0017185	Gastrointestinal Neoplasms	34/2027	182/21671	7.10E-05	0.001541315	0.001159274	HMOX1/GADD45G/GDF15/ADM/CLDN4/ICAM1/LGALS1/ACVR2A/AURKA/RAB27B/MAPK7/SPATA2/PDCD1/MARK2/MAP1LC3A/NEAT1/GNL3L/ERBB2/HMGB3/FADD/CXCR4/BAX/SATB1/MSH6/PIK3CA/F2R/ADGRE5/EML4/CALR/HMGB2/RUNX3/BNIP3/CREB1/SLC52A2	34
383	CD8+ T cell (NCF1)	C0035435	Rheumatism	36/2027	197/21671	7.12E-05	0.001541315	0.001159274	IFNG/VCAM1/F2RL1/FSTL3/HMOX1/BTBD8/C3/ALB/TNFSF13B/LGR6/CD69/RARRES2/IL2RA/CFH/NRP1/HLA-DQB1/MS4A1/HLA-DRB1/HLA-DMA/ISG20/HLA-DMB/CXCR3/ICOS/CISH/TNFAIP3/SELL/RNF19A/GOLGB1/NCF1/FAS/CALR/MAP3K7/HLA-C/PTPN22/IL32/AKNA	36
384	CD8+ T cell (NCF1)	C0162323	Polyarthritis	17/2027	65/21671	7.13E-05	0.001541315	0.001159274	CD69/IL2RA/HLA-DQA1/HLA-DRB1/CD40LG/HSPD1/HSPA14/ZFP36/PDCD1/LTA/RPS19/IL2RB/HLA-C/NLRP1/PTPN22/HLA-A/CD247	17
385	CD8+ T cell (NCF1)	C0023267	Fibroid Tumor	63/2027	413/21671	7.29E-05	0.001569056	0.001180139	EDN1/PRLR/IGFBP7/LAMB1/MME/AZIN2/FERMT2/SLC7A8/THBS1/HSPA1B/ACE/INSR/CA2/CTSL/HSPA1A/CALD1/IFI27/MYC/GAPDH/ALDH1A1/PLIN2/IGFBP3/RECK/ERCC2/CCND1/CDKN1A/TXN/HPGD/EGR1/CDKN2A/LGALS3/PECAM1/SMN2/EFNA4/EZH2/S100A4/ANGPT2/SLC7A5/ERBB2/TNFSF10/SLC5A3/BAX/CD24/SATB1/BCL2/MCL1/PIK3CA/ACTB/REST/CEBPB/ITGB1/NACC1/NFAT5/NCOA2/HMGN2/ACTG1/PTTG1/PCNA/S100A11/CCND2/PTPN22/IFITM1/SLC2A1	63
386	CD8+ T cell (NCF1)	C0037928	Spinal Cord Diseases	20/2027	84/21671	7.30E-05	0.001569056	0.001180139	IFNG/CHDH/THBS1/ADM/ABCD1/CD9/APOE/HLA-DRB1/CD38/CDKN2A/LTA/SERPINH1/APP/AMN/SPP1/F2R/GNPTAB/IL2RB/HLA-C/SLC52A2	20
387	CD8+ T cell (NCF1)	C0079745	Lymphoma, Large-Cell, Follicular	30/2027	153/21671	7.42E-05	0.001591783	0.001197233	NECTIN2/ANXA1/CDK5R1/IFI27/MYC/CD70/CCR2/ALDH1A1/MS4A1/CCND1/ARMH1/CD40LG/CDKN2A/TIGIT/LGALS3/TLR1/EZH2/CCR5/TNFAIP3/MTR/MAFK/GCHFR/RNF19A/BCL2/GSTP1/FAS/ANXA5/MNAT1/PCNA/PIM1	30
388	CD8+ T cell (NCF1)	C0220620	Gastrointestinal Carcinoid Tumor	52/2027	323/21671	7.53E-05	0.001607313	0.001208914	EDN1/FGFR2/AZIN2/ACE/EPCAM/CMPK2/PAPPA/BMPR1A/CD68/GATA3/ASRGL1/SELENOP/STAT1/POLD1/FOS/CDK1/BRCA2/CCNB1/PRDM1/CD40LG/PIK3R1/CDKN2A/APAF1/IGFBP4/EZH2/VIM/CISH/KRT8/SLC2A3/ERBB2/TNFSF10/CXCR4/BAX/SLAMF7/BCL2/MSH6/PIK3CA/GSTP1/METTL8/CEBPB/FAS/SPP1/F2R/MYLIP/CDK6/ACTG1/GDE1/RHOC/RUNX3/PCNA/CASP8AP2/CCND2	52
389	CD8+ T cell (NCF1)	C1654637	androgen independent prostate cancer	35/2027	190/21671	7.53E-05	0.001607313	0.001208914	EDN1/PBX1/MME/HPD/FOSB/JUN/CLK2/IGFBP3/HSP90AA1/FOS/BRCA2/CCND1/CDKN1A/PSAT1/AREG/EGR1/RGS2/PLA2G6/DUSP1/JUND/EZH2/VIM/JUNB/BIRC3/ERBB2/TNFSF10/BCL2/MCL1/GOLGB1/PIK3CA/GSTP1/RIOX1/IVNS1ABP/SLC12A9/PIM1	35
390	CD8+ T cell (NCF1)	C1332965	Congenital Mesoblastic Nephroma	13/2027	42/21671	7.68E-05	0.001634332	0.001229235	SMARCA1/PAX8/THBS1/NAB2/CALD1/MYC/CCND1/CDKN1A/ACTA2/ETV6/ACTB/EML4/SLC12A9	13
391	CD8+ T cell (NCF1)	C1168327	High-Grade Prostatic Intraepithelial Neoplasia	24/2027	111/21671	7.73E-05	0.001642309	0.001235236	IGFBP7/HMOX1/ANXA1/LMNA/MYC/GDF15/ALDH1A1/IGFBP3/BRCA2/SENP1/DUSP1/SIRT1/CTSH/ERBB2/GSTA1/BCL2/CDKN3/PIK3CA/GSTP1/ACTB/FAS/SPP1/DYNLL1/PIM1	24
392	CD8+ T cell (NCF1)	C0027533	Neck Neoplasms	27/2027	132/21671	7.88E-05	0.001669099	0.001255385	AZIN2/MMP7/LGR6/LGALS1/FOS/BRCA2/CCND1/AREG/CDKN2A/SMN2/FUCA1/MAL/TLR1/BCL11B/BIRC3/S100A4/ERBB2/FADD/BCL2/PIK3CA/ING1/NCOA2/MAML2/MAP3K8/RNF213/PCNA/BAP1	27
393	CD8+ T cell (NCF1)	C0033626	Protein Deficiency	26/2027	125/21671	7.92E-05	0.001670409	0.001256371	IFNG/ASS1/COLEC11/INSR/ALB/LMNA/CFH/IGHMBP2/ABCD1/ALDH1A1/STMN1/STAT1/CD38/CDKN2A/APAF1/SMN2/ERN1/ABHD5/APP/HIP1R/PIK3CA/CEBPB/FAS/GSR/SMCHD1/SLC2A1	26
394	CD8+ T cell (NCF1)	C0205647	Follicular adenoma	34/2027	183/21671	7.95E-05	0.001670409	0.001256371	FGFR2/PAX8/MMP7/ACE/QPRT/DPEP1/BCAM/CD68/GDF15/GAPDH/SELENOP/LGALS1/CD74/CDKN1A/MT1G/NR4A1/DPP4/CDKN2A/LGALS3/S100A4/SELL/ERBB2/BCL2/PRDX1/NDRG1/ACTB/RXRB/HIPK2/SRF/TPT1/PCNA/CCND2/SLC2A1/NAMPT	34
395	CD8+ T cell (NCF1)	C1609538	Latent Tuberculosis	34/2027	183/21671	7.95E-05	0.001670409	0.001256371	IFNG/ISG15/ANXA1/CDK5R1/TNFSF13B/HPD/IL2RA/HLA-DQA1/SLC11A1/CFH/LAG3/BATF/HLA-DRA/SAT1/HLA-DRB1/FASLG/SOCS1/ISG20/TNFSF14/TLR1/SPATA2/PDCD1/CISH/CCR5/SOCS3/CXCR4/TRAT1/KLRG1/THEMIS/SPP1/NLRC3/TOLLIP/HLA-A/IL32	34
396	CD8+ T cell (NCF1)	C0020557	Hypertriglyceridemia	54/2027	340/21671	8.00E-05	0.001677008	0.001261333	VCAM1/VLDLR/GPD1/AGT/APOC1/HNF1A/SLC22A5/C3/ACE/SLC29A3/ALB/CST3/LMNA/CD69/RMDN2/GK/GPT/NR1H3/ANGPTL3/G0S2/TGM2/OSM/DOCK7/AMT/ICAM1/ASRGL1/APOE/IGFBP3/PRKCZ/POLD1/FOS/LIPE/DDIT4/SLC7A7/RBP4/DPP4/SLC25A40/FBLN5/TNFSF14/INSIG1/FECH/HSPA5/MTR/LTA/ABHD5/SOCS3/LMF1/TXNIP/FKBP5/BUD13/ATP6V0A2/SYNE2/BTN2A1/RPS12	54
397	CD8+ T cell (NCF1)	C0920350	Autoimmune thyroiditis	31/2027	161/21671	8.11E-05	0.00169604	0.001275648	IFNG/C3/CD68/IL2RA/IKZF2/HLA-DQA1/ICAM1/HLA-DQB1/SELENOP/STAT1/HLA-DRB1/HLA-DPB1/TIGIT/FCRL3/ISG20/SMN2/CCR5/BACH2/LTA/ERBB2/TNFSF10/BCL2/PIK3CA/SLAMF1/FAS/TNFRSF25/CD81/HLA-C/GLUL/PTPN22/HLA-A	31
398	CD8+ T cell (NCF1)	C0006287	Bronchopulmonary Dysplasia	64/2027	423/21671	8.19E-05	0.001708871	0.001285299	IFNG/SOD3/F2RL1/EDN1/TPH1/FGFR2/CHDH/HMOX1/AGT/THBS1/DDAH1/MSC/ACE/ANXA1/ALB/NFKBIA/RMDN2/CXCR6/TGM2/DGKH/ENG/APOE/PLG/MZB1/HSP90AA1/LGALS1/SOX4/CDKN1A/TXN/EPAS1/P2RX7/SOD2/ARHGEF7/NR4A2/CDKN2A/DUSP5/ID2/RIPK3/PECAM1/DUSP1/SIRT1/EZH2/THY1/S100A9/ZNF410/SELL/CXCR4/SYNJ1/BAX/BCL2/PER2/FKBP5/GSTP1/ACTB/ASCC1/BRD1/ACTG1/LDHA/PCNA/XBP1/HLA-A/PFN1/FLNA/DDT	64
399	CD8+ T cell (NCF1)	C0022680	Polycystic Kidney Diseases	46/2027	276/21671	8.26E-05	0.001719071	0.00129297	EDN1/AGT/ACE/WWTR1/LGR6/MYC/FOSB/CXCR6/ALG9/LRP2/JUN/GATA3/AQP1/TMEM67/FOS/FABP1/TULP3/CDKN1A/JAK2/EPAS1/P2RX7/CEP290/MAPK7/JUND/JUNB/TUBA1B/IFT88/CTSH/ANGPT2/AQP3/ERBB2/EIF4EBP1/BCL2/PIK3CA/MARK4/PTGER2/SPP1/CEMIP2/CALR/KIAA0586/ZDHHC24/PRKD2/PCNA/PTPN22/B2M/KIF3A	46
400	CD8+ T cell (NCF1)	C0853112	Chronic infection with HIV	14/2027	48/21671	8.50E-05	0.001763765	0.001326586	IFNG/LAG3/CD9/FASLG/CD40LG/CDKN2A/PDCD1/CCR5/TNFSF10/IL7R/CXCR4/SLAMF7/FAS/HLA-C	14
401	CD8+ T cell (NCF1)	C0010403	Cryoglobulinemia	27-Dec	37/21671	8.68E-05	0.001797828	0.001352206	IFNG/VCAM1/TNFSF13B/MYC/GPT/LAG3/HLA-DRB1/SMN2/CCR5/BCL2/IVNS1ABP/HLA-A	12
402	CD8+ T cell (NCF1)	C1292753	Primary Effusion Lymphoma	32/2027	169/21671	8.76E-05	0.001809443	0.001360942	SDC1/THBS1/MSC/SLC22A2/MYC/CXCR6/ICAM1/PRKCZ/MS4A1/LGALS1/CDK1/PRDM1/DNASE1/CDKN2A/POU2F2/SIRT1/CCR5/DHFR/BBC3/FADD/RNF19A/BCL2/MCL1/CDKN3/NFKB2/CALR/IKZF3/PCNA/XBP1/HLA-C/NLRP1/CCND2	32
403	CD8+ T cell (NCF1)	C0887898	Experimental Lung Inflammation	15/2027	54/21671	8.91E-05	0.00183463	0.001379886	IFNG/HMOX1/AGT/CCL4/CCL20/CCR1/CCR2/EGR1/CD40LG/CCR6/CXCR3/SIRT1/SPP1/IL2RB/ABCF1	15
404	CD8+ T cell (NCF1)	C0002152	Alloxan Diabetes	24/2027	112/21671	8.98E-05	0.001841465	0.001385027	IFNG/EDN1/CYP4A11/HMOX1/AGT/ACE/INSR/CCL20/CD68/ICAM1/GPD2/SOD2/MFGE8/IRS2/SIRT1/PCK1/BAX/BCL2/NCF1/FAS/GSR/S1PR2/S100A6/UCP2	24
405	CD8+ T cell (NCF1)	C0038433	Streptozotocin Diabetes	24/2027	112/21671	8.98E-05	0.001841465	0.001385027	IFNG/EDN1/CYP4A11/HMOX1/AGT/ACE/INSR/CCL20/CD68/ICAM1/GPD2/SOD2/MFGE8/IRS2/SIRT1/PCK1/BAX/BCL2/NCF1/FAS/GSR/S1PR2/S100A6/UCP2	24
406	CD8+ T cell (NCF1)	C3495801	Granulomatosis with polyangiitis	26/2027	126/21671	9.10E-05	0.001860537	0.001399372	IFNG/VCAM1/F2RL1/AGT/ACE/TNFSF13B/HLA-DQA1/KLRB1/HLA-DPA1/TNFRSF4/MS4A1/HLA-DRB1/HLA-DPB1/CYCS/DPP4/TNFRSF18/PDCD1/CD226/CCR5/TNFAIP3/KDM6B/RXRB/CDK6/PTPN22/HLA-A/CTSC	26
407	CD8+ T cell (NCF1)	C0153349	Malignant neoplasm of tongue	30/2027	155/21671	9.50E-05	0.00193347	0.001454227	RIPK4/CADM1/IGFBP7/ISG15/EPCAM/IER3/FASLG/CCND1/SOD2/CDKN2A/KCNQ1OT1/LGALS3/EZH2/VIM/RBPJ/ANGPT2/AQP3/ERBB2/KIF20B/PRDX1/MCL1/PIK3CA/CRYAB/FAS/ENDOG/MUL1/CALR/RUNX3/ARL4C/HLA-A	30
408	CD8+ T cell (NCF1)	C4477095	Increased lactate dehydrogenase activity	27-Oct	27/21671	9.51E-05	0.00193347	0.001454227	MYC/HBB/CFH/SLC7A7/JAK2/SPP1/TET2/PLEC/CALR/RPS14	10
409	CD8+ T cell (NCF1)	C4525297	Stage 0 Gallbladder Cancer AJCC v8	57/2027	367/21671	9.62E-05	0.00193347	0.001454227	LIFR/SOD3/VLDLR/AGT/THBS1/EPCAM/ALB/MYC/AKT1S1/TGM2/ALDH1A1/STMN1/HSP90AA1/ERCC2/FASLG/CCNB1/CDKN1A/JAK2/S100A8/CDKN2A/SOCS1/TAGLN/KPNA2/TYMP/HSPD1/SKAP2/DUSP1/EZH2/CCR7/VIM/CCR5/BIRC3/CYTOR/ERBB2/BBC3/PKM/BCL2/PIK3CA/NDRG1/GSTP1/PDK1/ACTB/FAS/SLC25A22/CDK6/ZFX/LDHA/UCP2/SLC12A9/TPT1/HLA-C/PIM1/B2M/HLA-A/IL32/ANXA2/BAP1	57
410	CD8+ T cell (NCF1)	C4525300	Stage IIA Gallbladder Cancer AJCC v8	57/2027	367/21671	9.62E-05	0.00193347	0.001454227	LIFR/SOD3/VLDLR/AGT/THBS1/EPCAM/ALB/MYC/AKT1S1/TGM2/ALDH1A1/STMN1/HSP90AA1/ERCC2/FASLG/CCNB1/CDKN1A/JAK2/S100A8/CDKN2A/SOCS1/TAGLN/KPNA2/TYMP/HSPD1/SKAP2/DUSP1/EZH2/CCR7/VIM/CCR5/BIRC3/CYTOR/ERBB2/BBC3/PKM/BCL2/PIK3CA/NDRG1/GSTP1/PDK1/ACTB/FAS/SLC25A22/CDK6/ZFX/LDHA/UCP2/SLC12A9/TPT1/HLA-C/PIM1/B2M/HLA-A/IL32/ANXA2/BAP1	57
411	CD8+ T cell (NCF1)	C4525301	Stage IIB Gallbladder Cancer AJCC v8	57/2027	367/21671	9.62E-05	0.00193347	0.001454227	LIFR/SOD3/VLDLR/AGT/THBS1/EPCAM/ALB/MYC/AKT1S1/TGM2/ALDH1A1/STMN1/HSP90AA1/ERCC2/FASLG/CCNB1/CDKN1A/JAK2/S100A8/CDKN2A/SOCS1/TAGLN/KPNA2/TYMP/HSPD1/SKAP2/DUSP1/EZH2/CCR7/VIM/CCR5/BIRC3/CYTOR/ERBB2/BBC3/PKM/BCL2/PIK3CA/NDRG1/GSTP1/PDK1/ACTB/FAS/SLC25A22/CDK6/ZFX/LDHA/UCP2/SLC12A9/TPT1/HLA-C/PIM1/B2M/HLA-A/IL32/ANXA2/BAP1	57
412	CD8+ T cell (NCF1)	C4525302	Stage III Gallbladder Cancer AJCC v8	57/2027	367/21671	9.62E-05	0.00193347	0.001454227	LIFR/SOD3/VLDLR/AGT/THBS1/EPCAM/ALB/MYC/AKT1S1/TGM2/ALDH1A1/STMN1/HSP90AA1/ERCC2/FASLG/CCNB1/CDKN1A/JAK2/S100A8/CDKN2A/SOCS1/TAGLN/KPNA2/TYMP/HSPD1/SKAP2/DUSP1/EZH2/CCR7/VIM/CCR5/BIRC3/CYTOR/ERBB2/BBC3/PKM/BCL2/PIK3CA/NDRG1/GSTP1/PDK1/ACTB/FAS/SLC25A22/CDK6/ZFX/LDHA/UCP2/SLC12A9/TPT1/HLA-C/PIM1/B2M/HLA-A/IL32/ANXA2/BAP1	57
413	CD8+ T cell (NCF1)	C4525305	Stage IV Gallbladder Cancer AJCC v8	57/2027	367/21671	9.62E-05	0.00193347	0.001454227	LIFR/SOD3/VLDLR/AGT/THBS1/EPCAM/ALB/MYC/AKT1S1/TGM2/ALDH1A1/STMN1/HSP90AA1/ERCC2/FASLG/CCNB1/CDKN1A/JAK2/S100A8/CDKN2A/SOCS1/TAGLN/KPNA2/TYMP/HSPD1/SKAP2/DUSP1/EZH2/CCR7/VIM/CCR5/BIRC3/CYTOR/ERBB2/BBC3/PKM/BCL2/PIK3CA/NDRG1/GSTP1/PDK1/ACTB/FAS/SLC25A22/CDK6/ZFX/LDHA/UCP2/SLC12A9/TPT1/HLA-C/PIM1/B2M/HLA-A/IL32/ANXA2/BAP1	57
414	CD8+ T cell (NCF1)	C0751396	Well Differentiated Oligodendroglioma	45/2027	270/21671	9.81E-05	0.001967795	0.001480044	PTCH2/THBS1/ANXA1/HES1/GDF15/KLF6/ADM/TSC22D1/PLG/NDC80/LGALS1/ERCC2/AURKA/LRIG1/RAB3D/CCND1/EPAS1/BTG2/DNASE1/CDKN2A/LGALS3/DUSP2/EZH2/VIM/S100A4/ENO2/MAFK/BCL2/MSH6/LRIG2/PIK3CA/ACTB/REST/MXD4/MAP3K8/IL2RB/PDE3B/PTPN6/DYRK1A/CD63/PCNA/GLUL/ATAD2B/SLC2A1/CREB1	45
415	CD8+ T cell (NCF1)	C0153633	Malignant neoplasm of brain	48/2027	294/21671	9.86E-05	0.001971995	0.001483203	HOXA9/HSPA1B/INSR/HSPA1A/EXTL3/MYC/KLF6/SULF2/TGM2/ICAM1/HSP90AA1/STAT1/BRCA2/CCND1/SOD2/BCL2A1/ING2/RHBDD1/CDKN2A/SLC12A2/DUSP2/TNFSF14/ZFP36/SIRT1/EZH2/VIM/BRMS1L/PDCD1/TUBA1B/RBPJ/DTX2/ATR/CD8A/ERBB2/CXCR4/BCL2/MSH6/MCL1/PIK3CA/GSTP1/REST/SPP1/ADGRE5/EML4/MNAT1/DYRK1A/PCNA/ANXA2	48
416	CD8+ T cell (NCF1)	C1266042	Chromophobe Renal Cell Carcinoma	34/2027	185/21671	9.93E-05	0.001974043	0.001484743	SDC1/HOXA9/HNF1A/ACE/TGM2/ALDH1A1/CCND1/PSAT1/EPAS1/SOD2/ANXA4/LGALS3/APAF1/HSPD1/CAPG/ZNF765/ACAT1/AHNAK/KRT8/ERBB2/TNFSF10/SLC5A3/CD24/PIK3CA/NDRG1/GSTP1/CRYAB/MLLT10/TET2/SYNE2/CD82/LDHB/SLC2A1/BAP1	34
417	CD8+ T cell (NCF1)	C0677932	Progressive Neoplastic Disease	59/2027	384/21671	9.94E-05	0.001974043	0.001484743	IFNG/SDC1/AZIN2/CEBPD/ALB/NFKBIA/CCL4/MYC/GPT/GDF15/NR1H3/HBB/CFH/LAG3/BCL2L11/OSM/STMN1/APOE/HLA-DQB1/MS4A1/HLA-DRB1/CD74/CYCS/AREG/CD38/CDKN2A/TYMP/RIPK3/PECAM1/ZFP36/TLR1/CCL5/KLF2/ATXN1/BIRC3/HSPA5/ANGPT2/MDC1/IFNGR1/APP/TK1/ERBB2/SLC35B2/BCL2/IRF1/MCL1/PIK3CA/GSTP1/HIPK2/ITGA4/TNFRSF25/HLA-C/NLRP1/B2M/HLA-A/MYOM2/IL32/CD247/DDT	59
418	CD8+ T cell (NCF1)	C3539781	Progressive cGVHD	59/2027	384/21671	9.94E-05	0.001974043	0.001484743	IFNG/SDC1/AZIN2/CEBPD/ALB/NFKBIA/CCL4/MYC/GPT/GDF15/NR1H3/HBB/CFH/LAG3/BCL2L11/OSM/STMN1/APOE/HLA-DQB1/MS4A1/HLA-DRB1/CD74/CYCS/AREG/CD38/CDKN2A/TYMP/RIPK3/PECAM1/ZFP36/TLR1/CCL5/KLF2/ATXN1/BIRC3/HSPA5/ANGPT2/MDC1/IFNGR1/APP/TK1/ERBB2/SLC35B2/BCL2/IRF1/MCL1/PIK3CA/GSTP1/HIPK2/ITGA4/TNFRSF25/HLA-C/NLRP1/B2M/HLA-A/MYOM2/IL32/CD247/DDT	59
419	CD8+ T cell (NCF1)	C0586989	Varicella Zoster Virus Infection	27-Jun	10/21671	0.000100182	0.001980829	0.001489848	IFNG/HLA-DQB1/MS4A1/HLA-DRB1/IDE/SOCS3	6
420	CD8+ T cell (NCF1)	C0001768	Agammaglobulinemia	13/2027	43/21671	0.000100688	0.001980829	0.001489848	NFKBIA/CDCA7/IGHM/CD79A/CD40LG/PIK3R1/POLR3E/IFNGR1/HELLS/CXCR4/TCF3/SH2D1A/RFXAP	13
421	CD8+ T cell (NCF1)	C0235896	Pulmonary Infiltrate	13/2027	43/21671	0.000100688	0.001980829	0.001489848	CCR1/KLRC4/HLA-DPA1/APOE/HLA-DRB1/FASLG/HLA-DPB1/CCR6/BIRC3/BACH2/IFNGR1/FAS/PTPN22	13
422	CD8+ T cell (NCF1)	C0343055	Generalized pustular psoriasis	13/2027	43/21671	0.000100688	0.001980829	0.001489848	IFNG/DSP/PIPOX/AP1S3/APOE/HLA-DQB1/SELENOP/CCR6/TNFAIP3/LTA/HLA-C/NLRP1/HLA-A	13
423	CD8+ T cell (NCF1)	C0086565	Liver Dysfunction	18/2027	73/21671	0.000101716	0.001996326	0.001501503	HMOX1/ENO3/DDAH1/HSPA1A/CCR1/GPT/NRP1/CCR2/IL1RAP/GRK5/RNASE6/TXN/ST8SIA1/SOCS1/ACTA2/SOCS3/ALOX5AP/CD3D	18
424	CD8+ T cell (NCF1)	C0011875	Diabetic Angiopathies	23/2027	106/21671	0.000102119	0.001999504	0.001503894	EDN1/SERPINF1/IGFBP7/HMOX1/AGT/ASS1/THBS1/ACE/IFIT3/ALB/ADM/ICAM1/APOE/PLG/FASLG/SOD2/MAPK7/DPP4/LGALS3/SGK1/SELL/CREM/RNF10	23
425	CD8+ T cell (NCF1)	C0033687	Proteinuria	41/2027	239/21671	0.000102691	0.002005972	0.001508758	IFNG/SDC1/CLCN5/GTF2IRD1/HMOX1/AGT/CUBN/C3/ACE/INSR/CTNS/ALB/CTSL/HLA-DQA1/CFH/LRP2/HLA-DPA1/ADM/GATA3/LYZ/WDR4/ICAM1/APOE/GSN/NEU1/HLA-DRB1/SLC7A7/HLA-DPB1/NR4A1/DNASE1/DPP4/MGAT5/LMNB2/AMN/ALOX5AP/PRDX1/LIMK1/FAS/SPP1/PTPN22/B2M	41
426	CD8+ T cell (NCF1)	C2717865	Anti-Neutrophil Cytoplasmic Antibody-Associated Vasculitis	20/2027	86/21671	0.000103651	0.002019987	0.001519299	ACE/ANXA1/ALB/CCL20/TNFSF13B/IL2RA/PLG/MS4A1/HLA-DRB1/HLA-DPB1/CYCS/S100A8/MX1/CD40LG/DPP4/PDCD1/KDM6B/NCF1/S1PR1/PTPN22	20
427	CD8+ T cell (NCF1)	C0019214	Hepatosplenomegaly	26/2027	127/21671	0.00010438	0.002025694	0.001523592	FGFR2/SLC29A3/CA2/RNASEH2A/IL2RA/HBB/ALG9/STAT1/MS4A1/BRCA2/SLC7A7/JAK2/CD40LG/CDKN2A/CCR7/IFNGR1/IL7R/FAS/SH2D1A/TET2/CALR/CD3D/MYOM2/SLC2A1/ITCH/CD247	26
428	CD8+ T cell (NCF1)	C0282160	Aplasia Cutis Congenita	60/2027	393/21671	0.000104432	0.002025694	0.001523592	DSP/SMARCA1/AZIN2/AGT/EOGT/NFIB/EPCAM/IFI27/MYC/RARRES2/SLC9A3R2/PMAIP1/FOSB/JUN/STMN1/HSP90AA1/AQP1/SOX4/FOS/CDK1/BRCA2/CCNB1/CCND1/BCL2A1/CDKN2A/MYBL1/PECAM1/HSPD1/ZEB2/LY96/JUND/EZH2/VIM/JUNB/ETV6/RBPJ/BIRC3/AQP3/ERBB2/BBC3/SLC40A1/CXCR4/EIF4EBP1/BCL2/NBAS/PIK3CA/GSTP1/SPP1/CTBS/MAML2/SPEN/ACTG1/PTTG1/PLEC/RUNX3/PCNA/PIM1/SLC2A1/BNIP3/DDT	60
429	CD8+ T cell (NCF1)	C0008479	Chondrosarcoma	59/2027	385/21671	0.000106905	0.002068819	0.001556028	VCAM1/EDN1/UCP3/FGFR2/FERMT2/MMP7/CHN1/MYC/CD68/RRAD/ICAM1/ENG/IGFBP3/HSP90AA1/SOX4/ACVR2A/SRGAP2/CCND1/CDKN1A/CYCS/EPAS1/AREG/CDKN2A/LRCH1/TLR1/SIRT1/CCL5/EZH2/CCR7/PDCD1/JUNB/TUBA1B/CCR5/IFT88/ANGPT2/ATR/SOCS3/ERBB2/TNFSF10/SLC25A16/CXCR4/RNF19A/CD24/KDM6B/BCL2/BCOR/PIK3CA/ACTB/SPP1/NCOA2/ANXA5/LDHA/UCP2/SLC12A9/GDE1/RUNX3/TMSB4X/NAMPT/LBH	59
430	CD8+ T cell (NCF1)	C1827293	Carcinoma of urinary bladder, invasive	47/2027	287/21671	0.000107519	0.002075866	0.001561328	TBX2/EDN1/CENPF/HOXA9/HMOX1/GSTO2/ASS1/HSPA1B/ACE/INSR/EPCAM/ALB/HSPA1A/CALD1/IFI27/S100A16/NR1H3/SLC11A1/GATA3/ICAM1/C16orf74/STMN1/ERCC2/FASLG/AURKA/LRIG1/CCNB1/CCND1/CDKN1A/S100A8/EGR1/CDKN2A/IPO11/DGCR2/EZH2/VIM/PDCD1/CISH/ERBB2/GSTA1/BCL2/RHOB/CDKN3/PIK3CA/FAS/ARIH1/RUNX3	47
431	CD8+ T cell (NCF1)	C0549463	X-Linked Lymphoproliferative Disorder	14/2027	49/21671	0.000108815	0.002096012	0.001576481	IFNG/HLA-DQB1/LYST/CD40LG/ICOS/CD27/PDCD1/IL7R/CD84/SLAMF1/NCF1/SH2D1A/CD2/PTPN6	14
432	CD8+ T cell (NCF1)	C2945695	Limb ischemia	32/2027	171/21671	0.000110394	0.002121499	0.00159565	EDN1/FSTL3/HMOX1/MSC/ACE/ALB/GDF15/PROK2/AIF1/APOE/FURIN/TRERF1/EPAS1/EGLN3/DUSP5/ACTA2/EZH2/KLF2/ATXN1/CXCR4/TXNIP/PIK3CA/ATOX1/TCF3/SPP1/RBBP6/BACH1/ACTG1/GDE1/IL2RB/NLRP1/GLRX	32
433	CD8+ T cell (NCF1)	C0085084	Motor Neuron Disease	34/2027	186/21671	0.000110747	0.002123376	0.001597062	DSP/DCDC2/ANXA1/CDK5R1/SLC9A3R2/SARM1/RRAD/IGHMBP2/TECPR2/AIF1/STMN1/APOE/SOD2/NIPA1/SMN2/ZEB2/SIRT1/VIM/ATP7A/ATXN2/PPP1R15A/GCHFR/NAIP/APP/VPS54/BCL2/GSTP1/ACTB/MNAT1/CHCHD10/HLA-A/PFN1/GLRX/RPS6	34
434	CD8+ T cell (NCF1)	C0278701	Gastric Adenocarcinoma	67/2027	453/21671	0.000113012	0.002161806	0.001625966	MAP3K9/FGFR2/TSPAN1/HMOX1/MMP7/DRAIC/INSR/ANXA1/BMPR1A/MYC/CD68/IL2RA/HLA-DQA1/CXCR6/GATA3/STMN1/HLA-DQB1/IGFBP3/AQP1/LGALS1/ACVR2A/HLA-DRB1/FASLG/CCNB1/CCND1/CDKN1A/EPAS1/CCNG2/S100A8/HPGD/PPARD/CDKN2A/ISG20/KPNA2/LGALS3/MGAT5/ZEB2/SIRT1/ERN1/CCR7/HSPA5/LTA/AQP3/S100A9/ERBB2/CXCR4/LIMS1/SBK1/CD24/BCL2/MCL1/PIK3CA/MCM5/ACTB/FAS/SLC12A9/MLKL/SRSF7/MAP3K8/DOK2/PRKD2/PCNA/B2M/HLA-A/BAP1/MCM7/CD247	67
435	CD8+ T cell (NCF1)	C0242852	Proliferative vitreoretinopathy	28/2027	142/21671	0.0001147	0.002189065	0.001646469	IFNG/EDN1/ACE/TGM2/ADM/PLG/LGALS1/FOS/CCND1/CDKN1A/RBP4/LGALS3/PLA2G6/SMN2/CD226/LTA/ANGPT2/TNFSF10/BAX/BCL2/PIK3CA/ITGA5/F2R/TNFRSF25/SLC12A9/PCNA/SLC52A2/RPS6	28
436	CD8+ T cell (NCF1)	C1636149	Macular dystrophy, corneal type 1	22/2027	100/21671	0.000115534	0.002199921	0.001654633	ANXA1/ALB/HDAC11/GPT/IL2RA/KIF5C/MZB1/SOD2/NPRL2/CD40LG/ISG20/CD27/CCL5/PDCD1/TUBA1B/HSPA5/S100A4/RNF19A/BCL2/TUBA1A/XBP1/MYOM2	22
437	CD8+ T cell (NCF1)	C0042344	Varicose Ulcer	27-Dec	38/21671	0.000116182	0.0022072	0.001660109	MYC/GADD45B/NRP1/ENG/FASLG/S100A8/SDC4/SLC40A1/BAX/BCL2/ZFP36L1/FAS	12
438	CD8+ T cell (NCF1)	C4703633	Increased level of L-fucose in urine	27-Jul	14/21671	0.000117677	0.002230495	0.001677629	FGFR2/KLF6/KRT18/KRT8/ERBB2/IRF1/PIK3CA	7
439	CD8+ T cell (NCF1)	C0238190	Inclusion Body Myositis (disorder)	20/2027	87/21671	0.000122907	0.002324321	0.001748199	IFNG/SDC1/THBS1/CST3/LMNA/HLA-DQA1/CCR2/APOE/MS4A1/GSN/HLA-DRB1/CHMP1B/CD38/MAP1LC3A/APP/BCL2/KLRG1/ACTB/NFAT5/HLA-C	20
440	CD8+ T cell (NCF1)	C0033375	Prolactinoma	34/2027	187/21671	0.000123404	0.002328417	0.00175128	LIFR/PRLR/CEBPD/RWDD3/MGAM/ZC4H2/IFI27/MYC/GAPDH/LRP2/TGM2/ALDH1A1/TMEM67/FOS/CCND1/CDKN1A/HPGD/EGR1/CDKN2A/LGALS3/RIPK3/MACROD1/NPDC1/ERBB2/EIF4EBP1/MSH6/PIK3CA/SLC20A1/PTTG1/MLKL/TPT1/PCNA/XBP1/FLNA	34
441	CD8+ T cell (NCF1)	C4082937	Necrotizing enterocolitis in fetus OR newborn	37/2027	210/21671	0.000124954	0.002352301	0.001769244	IFNG/TPH1/CCL3/CHDH/HMOX1/DCDC2/SLC25A10/MSC/FCN1/ACE/ALB/NFKBIA/RORC/CLDN4/ICAM1/AIF1/FABP1/SOD2/DNASE1/MFGE8/LXN/LY96/PDCD1/TNFAIP3/SELL/BCL2/PIK3CA/GSTP1/ACTB/PTGER2/SPP1/PCNA/XBP1/TOLLIP/BANP/BNIP3/GLRX	37
442	CD8+ T cell (NCF1)	C0206139	Lichen Planus, Oral	43/2027	257/21671	0.000126632	0.002378497	0.001788947	IFNG/SDC1/VCAM1/ALB/HES1/PLK2/MYC/CD68/IL2RA/CCR2/GATA3/CLDN4/ICAM1/STAT1/MS4A1/SOX4/DDIT4/SRGAP2/CCND1/CDKN1A/CDKN2A/ISG20/CXCR3/LGALS3/CCL5/VIM/MARCKSL1/PDCD1/COTL1/CCR5/LTA/S100A9/BBC3/EIF4EBP1/BAX/BCL2/PER2/ACTB/SPP1/ITGA4/SLC12A9/PCNA/HLA-C	43
443	CD8+ T cell (NCF1)	C0007113	Rectal Carcinoma	69/2027	472/21671	0.00012864	0.002410771	0.001813221	IFNG/SERPINF1/FGFR2/AZIN2/ALDH7A1/MMP7/ACE/ANXA1/EPCAM/ALB/ALDH2/CCL20/ARID3A/IFI27/BMPR1A/IRF8/NRP1/ALDH1A1/APOE/PLG/HLA-DQB1/GPX3/FOS/BRCA2/ERCC2/CCND1/CDKN1A/APBB3/EPAS1/AREG/PPARD/SOD2/DPP4/CDKN2A/GMNN/CCDC88A/TYMP/DUSP1/SIRT1/VIM/PDCD1/HSPA5/ACAT1/PIM3/IFNGR1/ERBB2/CXCR4/RNF19A/MICA/SATB1/BCL2/ALOX5AP/MSH6/PRDX1/PIK3CA/NDRG1/GSTP1/PDK1/PTGER2/PPP1R16B/ALDOB/CALR/UCP2/SLC12A9/RUNX3/NLRP1/SLC2…	69
444	CD8+ T cell (NCF1)	C0023348	Leprosy, Lepromatous	21/2027	94/21671	0.00012998	0.002430383	0.001827972	IFNG/VCAM1/HMOX1/MIF-AS1/FCN1/DPEP1/CD68/IL2RA/HLA-DQA1/ICAM1/PLIN2/HLA-DRB1/CD74/ARMH1/CD40LG/ISG20/HSPA5/IFNGR1/SLAMF1/NLRP1/FLNA	21
445	CD8+ T cell (NCF1)	C4050064	ROSE Cluster 5	27-Sep	23/21671	0.000130334	0.002431528	0.001828833	CXCR6/ACSM2A/CCL5/KLF2/CCR5/CXCR4/CD4/CTBS/ATAD2	9
446	CD8+ T cell (NCF1)	C0153392	Malignant neoplasm of nasopharynx	27/2027	136/21671	0.000133754	0.002489739	0.001872616	TBX2/MT2A/EPCAM/NFKBIA/HSP90AA1/ERCC2/RAB27B/CCND1/EGR1/CDKN2A/EZH2/MARCKSL1/BTG1/MDC1/NNMT/ERBB2/BBC3/CXCR4/IRF7/BCL2/PIK3CA/GSTP1/SPP1/RBL2/ANXA2/BAP1/FLNA	27
447	CD8+ T cell (NCF1)	C0742343	Acute Chest Syndrome	61/2027	405/21671	0.000135062	0.002508464	0.0018867	IFNG/VCAM1/EDN1/SERPINF1/CHDH/HMOX1/AGT/FABP3/HNF1A/THBS1/CUBN/ACE/ANXA1/ALB/CST3/ALDH2/HSPA1A/NANOS1/PAPPA/GPT/GDF15/IL2RA/LRP2/ICAM1/APOE/TNFRSF4/MS4A1/HLA-DRB1/JAK2/S100A8/CD40LG/SOCS1/ISG20/LGALS3/PLA2G6/PECAM1/IGFBP4/HSPD1/HSPA14/MVD/SIRT1/CCL5/KLF2/CCR5/RBPJ/ANGPT2/S100A9/DGCR8/SELL/BCL2/ALOX5AP/IRF1/FAS/SPP1/UCP2/PCYT1A/GDE1/HLA-C/PTPN22/HLA-A/ZC3H12A	61
448	CD8+ T cell (NCF1)	C0024535	Malaria, Falciparum	30/2027	158/21671	0.000136181	0.002523601	0.001898084	IFNG/HMOX1/HSPA1B/HSPA1A/HBB/ICAM1/GRK5/HLA-DRB1/CD40LG/PECAM1/SMN2/SYCE1L/CD27/TLR1/CCL5/CCR5/ANGPT2/DNAJB1/DHFR/IFNGR1/IL7R/IRF7/IRF1/GSTP1/NCF1/FAS/GSR/ACTG1/HLA-C/HLA-A	30
449	CD8+ T cell (NCF1)	C0266483	Pachygyria	26/2027	129/21671	0.000136558	0.002524948	0.001899098	VLDLR/LAMB1/POMGNT2/KIF5C/WDR4/TUBB2A/TCTN1/VAC14/RTTN/FKRP/CEP152/PSAT1/CCDC88A/TUBGCP6/PHC1/ATR/B3GALNT2/ACTB/NCAPD3/TUBA1A/SLC25A22/CDK6/CEP135/POMGNT1/ACTG1/ATP6V0A2	26
450	CD8+ T cell (NCF1)	C0040411	Tongue Neoplasms	16/2027	62/21671	0.000136945	0.002526479	0.001900249	IGFBP7/MT1E/SUFU/FOS/FASLG/CCND1/SOD2/CDKN2A/PDCD1/JUNB/AQP3/ERBB2/BCL2/CRYAB/FAS/FOSL2	16
451	CD8+ T cell (NCF1)	C0282488	Interstitial Cystitis	25/2027	122/21671	0.000138303	0.002545874	0.001914836	IFNG/BTBD8/MSC/MGLL/NRP1/KLF6/MZB1/MS4A1/CCND1/CDKN1A/DPP4/CXCR3/PLA2G6/DUSP2/PECAM1/TNFSF14/VIM/MAP1LC3A/BCL2/CDKN3/PIK3CA/AOAH/SLC12A9/IL32/TRPV2	25
452	CD8+ T cell (NCF1)	C4284013	Primary cholangiocarcinoma of intrahepatic biliary tract	45/2027	274/21671	0.000139224	0.002557169	0.001923332	SDC1/FGFR2/AZIN2/FABP5/EPCAM/ALB/MYC/CD68/PDZK1IP1/HOMER1/BRCA2/ERCC2/CCND1/P2RX7/CDKN2A/IRS2/PECAM1/EZH2/CCR7/VIM/THY1/SLC7A5/ERBB2/CXCR4/BAX/PKM/SATB1/BCL2/PIK3CA/GSTP1/ACTB/TPM1/SPP1/ADGRE5/S100A6/LDHA/PCYT1A/RUNX3/S100A11/GLUL/CBLB/BHLHE40/BAP1/ZC3H12A/PCSK7	45
453	CD8+ T cell (NCF1)	C0042749	Viremia	15/2027	56/21671	0.000139826	0.002562545	0.001927375	IFNG/ALB/GPT/HLA-DQA1/LAG3/CD9/CD38/SOCS1/PDCD1/CCR5/BACH2/IL7R/ACTG1/HLA-C/FLNA	15
454	CD8+ T cell (NCF1)	C0032227	Pleural effusion disorder	39/2027	227/21671	0.000144772	0.002647344	0.001991156	CD83/AZIN2/ACE/EPCAM/ALB/LMNA/CCR1/KLRC4/CFH/LAG3/HACD1/PLG/LGALS1/HLA-DRB1/CCND1/S100A8/CDKN2A/INTS2/CXCR3/PDCD1/CCR5/ENO2/S100A9/TK1/ERBB2/RNF19A/CD24/BCL2/ACTB/THEMIS/FAS/TCF3/SPP1/EML4/CALR/LDHA/IL2RB/S100A11/BAP1	39
455	CD8+ T cell (NCF1)	C4733092	estrogen receptor-negative breast cancer	55/2027	356/21671	0.000145359	0.002650552	0.001993569	PBX1/FGFR2/NFIB/EPCAM/RGCC/MT1E/MYC/G0S2/DUSP4/OSM/GATA3/ALDH1A1/STMN1/DAB2/HSP90AA1/STAT1/BRCA2/RAB27B/CCND1/PSAT1/CLIC3/EPAS1/AREG/ST8SIA1/PHLDA1/CDKN2A/TYMP/RIPK3/HSP90AB1/SIRT1/EZH2/CCR7/VIM/HSPA5/ANGPT2/TK1/PDE4D/ERBB2/TNFSF10/CXCR4/RNF19A/CD24/WDR7/PKM/BCL2/PRDX1/PIK3CA/GSTP1/ACTB/SPP1/S1PR2/TPT1/PCNA/CD82/WDR43	55
456	CD8+ T cell (NCF1)	C2747816	Complicated malaria	31/2027	166/21671	0.000145804	0.002650552	0.001993569	IFNG/SDC1/VCAM1/CCL3L1/HMOX1/EPCAM/ALB/ADCY9/LGALS2/ICAM1/AIF1/HLA-DRB1/ARMH1/RGS2/FTH1/CD40LG/CXCR3/PECAM1/SMN2/TLR1/CCL5/USP38/LTA/ANGPT2/DNAJB1/IFNGR1/IRF1/GSTP1/TPT1/CD2/HLA-A	31
457	CD8+ T cell (NCF1)	C1719672	Severe Sepsis	33/2027	181/21671	0.000145921	0.002650552	0.001993569	IFNG/SDC1/HMOX1/BTBD8/HSPA1B/ACE/ALB/HSPA1A/CD69/BCL2L11/ADM/HLA-DRA/APOE/PLG/TNFRSF4/APOM/TXN/P2RX7/SPECC1/CD27/TLR1/SIRT1/PDCD1/HSPA5/LTA/ANGPT2/BCL2/F2R/SH2D1A/UCP2/TMSB4X/ADAM10/DDT	33
458	CD8+ T cell (NCF1)	C0685938	Malignant neoplasm of gastrointestinal tract	63/2027	423/21671	0.000146224	0.002650552	0.001993569	SDC1/FGFR2/AGT/MMP7/ACE/RGS16/ANXA1/ALB/ALDH2/MYC/GDF15/KRT18/ZNF331/SELENOP/HSP90AA1/GPR68/LGALS1/ACVR2A/BRCA2/AURKA/HPGD/AREG/DNAJC27/ODC1/CDKN2A/ZSCAN18/XAF1/NELL2/TYMP/SYCE1L/ZEB2/MAL/SIRT1/EZH2/MARCKSL1/PDCD1/HSPA5/S100A4/PCAT1/S100A9/TK1/ERBB2/CRKL/DOCK11/FADD/CXCR4/BAX/TXNIP/CD24/SATB1/BCL2/IRF1/MSH6/PIK3CA/GSTP1/TCF3/PTTG1/MUL1/IL2RB/RUNX3/CD82/BNIP3/RPL13	63
459	CD8+ T cell (NCF1)	C1136382	Sclerocystic Ovaries	28/2027	144/21671	0.000147321	0.002664622	0.002004151	LIFR/BBOF1/AZGP1/CNTROB/LMNA/FUT7/CLDN4/HACD1/ZSWIM9/BLOC1S3/ERRFI1/CCNB1/RBP4/MYBL1/TAB1/CKS2/ODF3B/HELLS/BAX/BCL2/ADARB1/CMTR2/PDE3B/RUNX3/REXO1/PRKD2/DDX54/MAD2L1	28
460	CD8+ T cell (NCF1)	C0039101	synovial sarcoma	48/2027	299/21671	0.000149381	0.002695996	0.002027749	IFNG/VCAM1/F2RL1/SMARCA1/FGFR2/PAX8/ACE/ALB/TNFSF13B/SLC3A1/CD68/HBB/ICAM1/ALDH1A1/TSPYL2/FASLG/CCND1/CDKN1A/TLE1/NUPR1/CD38/RBP4/EGR1/CDKN2A/TAGLN/SMN2/SIRT1/EZH2/VIM/PDCD1/S100A4/ENO2/ATR/ERBB2/CXCR4/RNF19A/BCL2/BCOR/CDKN3/PIK3CA/MLLT10/SLC12A9/PCNA/HLA-C/HLA-A/LBH/MCM7/RPL34	48
461	CD8+ T cell (NCF1)	C0152021	Congenital heart disease	44/2027	267/21671	0.000151704	0.002731981	0.002054814	TBX2/EDN1/PBX1/SMARCA1/FGFR2/CHDH/IGFBP7/MME/AKAP12/ACE/COL4A2/ALB/CST3/ALDH2/BMPR1A/GPT/GDF15/PTGIR/EPAS1/SOD2/EGR1/CDKN2A/TAGLN/LGALS3/ZEB2/CITED2/S100A4/MTR/PHC1/REC8/ENO2/SOCS3/DGCR8/CRKL/CXCR4/RNF19A/BCOR/ADARB1/GSTP1/SPP1/ZDHHC24/ECE1/UBE2A/FLNA	44
462	CD8+ T cell (NCF1)	C0751781	Dentatorubral-Pallidoluysian Atrophy	21/2027	95/21671	0.000152357	0.002737817	0.002059203	EDN1/HMOX1/PRDM8/ALB/CST3/GAPDH/ADM/CACNA1A/NEU1/FABP1/CDKN2A/ATXN7/EZH2/LMNB2/ATXN1/ATXN2/SACS/BCL2/NBAS/TK2/PPP2R2B	21
463	CD8+ T cell (NCF1)	C0023051	Laryngeal Diseases	30/2027	159/21671	0.000153083	0.002744906	0.002064535	CCL4L2/IFNG/MSC/EPCAM/ALB/CCL4/GADD45G/SERPING1/MYC/ENTPD5/KRT18/BRCA2/CCND1/CDKN1A/S100A8/CD38/SOD2/EGR1/DPP4/CDKN2A/EZH2/ERBB2/BCL2/MCL1/GSTP1/PTP4A3/CALR/SLC12A9/MLKL/PCNA	30
464	CD8+ T cell (NCF1)	C0750901	Alzheimer Disease, Early Onset	32/2027	174/21671	0.000154595	0.002766056	0.002080443	PLCG2/NECTIN2/MME/HMOX1/APOC1/ACE/INSR/ANXA1/CST3/ADAMTS1/CDK5R1/JUN/APOE/IGFBP3/AQP1/FOS/BRCA2/SOD2/IDE/HLA-DRB5/SLC30A6/GCHFR/APP/BAX/BCL2/FAS/ABI3/RIN3/MNAT1/NLRP1/HLA-A/ADAM10	32
465	CD8+ T cell (NCF1)	C1844383	Recurrent bacterial infection	17/2027	69/21671	0.000158731	0.002833949	0.002131507	C3/IGHM/IL2RA/HBB/CFH/MS4A1/SLC7A7/CD79A/CD40LG/PIK3R1/ICOS/CD8A/CXCR4/TCF3/RFXAP/CD81/SAMD9	17
466	CD8+ T cell (NCF1)	C0007107	Malignant neoplasm of larynx	54/2027	349/21671	0.000159801	0.002843443	0.002138648	CADM1/MT1X/LARP6/S100A2/ISG15/MT2A/ACE/ANXA1/EPCAM/ALDH2/CCL20/MT1E/PLK2/IFI27/MT1H/IL2RA/GAPDH/LGALS1/FOS/BRCA2/ERCC2/CCND1/MT1G/S100A8/SOD2/PIK3R1/CDKN2A/CCR6/ISG20/INTS2/APAF1/XPO5/S100A4/MTR/SLC7A5/SLC2A3/ERBB2/INPPL1/CXCR4/BAX/MT1F/BCL2/MCL1/PIK3CA/GSTP1/ITGB1/ANXA5/PTTG1/GDE1/RUNX3/SLC2A1/ANXA2/CREB1/UBE2Q1	54
467	CD8+ T cell (NCF1)	C0442874	Neuropathy	70/2027	484/21671	0.000159948	0.002843443	0.002138648	F2RL1/EDN1/DSP/MME/KMO/HNF1A/TNS1/C3/TRIM2/ALB/ALDH2/CTSL/SLC47A1/LMNA/CCR1/IGHM/SERPING1/MGLL/RARRES2/GPT/SARM1/TGM2/ADM/CCR2/JUN/IGHMBP2/LYZ/CSGALNACT1/STMN1/APOE/TUBB2A/HSP90AA1/VAC14/MS4A1/SOX4/CSF1/GSN/CHMP1B/BCL2A1/FDXR/MCM3AP/FBLN5/CXCR3/TYMP/SMN2/CCL5/PIAS2/CCR5/ATXN1/ZBTB17/ATXN2/RPS19/ENO2/S100A9/RNF19A/TXNIP/PER2/PIK3CA/NDRG1/GSTP1/SBF2/ACTB/REST/GART/PLEC/RUNX3/MYOM2/TMPO/ATL3/DERL2	70
468	CD8+ T cell (NCF1)	C0393819	Polyradiculoneuropathy, Chronic Inflammatory Demyelinating	19/2027	82/21671	0.000161011	0.002850128	0.002143676	IFNG/EDN1/DSP/MMP7/ALB/CST3/TNFSF13B/CD69/CD68/IL2RA/AIF1/HLA-DQB1/HLA-DRB1/ISG20/MLLT3/CST7/ITGA4/SH2D2A/HLA-A	19
469	CD8+ T cell (NCF1)	C4317089	Infantile hemangioma	19/2027	82/21671	0.000161011	0.002850128	0.002143676	IFNG/SERPINF1/AGT/THBS1/ACE/MS4A1/CDKN2A/PECAM1/PDCD1/THY1/ANGPT2/CYTOR/EIF4EBP1/MCL1/PIK3CA/NDRG1/MAP3K3/SLC2A1/RPS6	19
470	CD8+ T cell (NCF1)	C0017152	Gastritis	47/2027	292/21671	0.000163412	0.002886474	0.002171013	IFNG/DUOX1/HMOX1/AGT/S100A2/MMP7/FTL/MSC/ACE/ANXA1/NFKBIA/CCL20/CD69/TP53INP1/FOSB/TGM2/HLA-DPA1/JUN/LYZ/ICAM1/STAT1/LGALS1/FOS/HLA-DRB1/FASLG/HLA-DPB1/TXN/S100A8/SOD2/ODC1/CDKN2A/CCR6/HSPD1/CAPG/HSPA14/JUND/CCL5/JUNB/HSPA5/S100A9/SOCS3/SELL/NFKB2/FAS/SPP1/RABEP2/IL32	47
471	CD8+ T cell (NCF1)	C2931852	Clear-cell metastatic renal cell carcinoma	43/2027	260/21671	0.000165199	0.002911845	0.002190095	VCAM1/SMARCA1/MME/PAX8/FERMT2/GSTO2/LUCAT1/CUBN/INSR/EPCAM/ALB/IFI27/CD70/GATA3/PLIN2/KHK/IGFBP3/CCND1/EPAS1/SOD2/CDKN2A/CCR6/KPNA2/APLP2/VIM/PDCD1/EHD4/ACAT1/ANGPT2/SLC7A5/NNMT/ERBB2/HILPDA/CXCR4/PKM/BCL2/KIF20B/MUL1/MAP3K8/SLC39A10/CD82/ANXA2/BAP1	43
472	CD8+ T cell (NCF1)	C0153452	Malignant neoplasm of gallbladder	63/2027	425/21671	0.000167234	0.002941479	0.002212384	LIFR/SOD3/VLDLR/AGT/THBS1/ACE/EPCAM/ALB/MYC/AKT1S1/TGM2/CLDN4/ALDH1A1/STMN1/APOE/HSP90AA1/GPX3/ERCC2/FASLG/CCNB1/CDKN1A/JAK2/S100A8/CDKN2A/SOCS1/TAGLN/KPNA2/TYMP/HSPD1/SKAP2/DUSP1/EZH2/CCR7/VIM/CCR5/BIRC3/CYTOR/ERBB2/BBC3/PKM/BCL2/PRDX1/PIK3CA/NDRG1/GSTP1/PDK1/ACTB/FAS/SLC25A22/CDK6/ZFX/LDHA/UCP2/SLC12A9/TPT1/HLA-C/PIM1/IFITM1/B2M/HLA-A/IL32/ANXA2/BAP1	63
473	CD8+ T cell (NCF1)	C0001849	AIDS Dementia Complex	13/2027	45/21671	0.000168276	0.002947322	0.002216779	CCL4L2/EDN1/CCL3/MMP7/CCL4/CCR2/APOE/CCR5/CXCR4/RRP8/PCNA/HLA-C/GLUL	13
474	CD8+ T cell (NCF1)	C4721444	Burkitt Leukemia	13/2027	45/21671	0.000168276	0.002947322	0.002216779	PBX1/MME/HLF/S100A16/MYC/BCL2L11/FANCB/ID3/MS4A1/PIK3R1/BBC3/CXCR4/TCF3	13
475	CD8+ T cell (NCF1)	C4722099	High grade glioma	34/2027	190/21671	0.000169557	0.002963494	0.002228942	F2RL1/SERPINF1/HOXA9/AZIN2/GADD45A/ALB/WWTR1/NFKBIA/CXCL14/MYC/BCL2L11/ICAM1/RAB27B/EPAS1/EGR1/CDKN2A/DUSP5/PECAM1/UBE2S/CCL5/BRMS1L/PDCD1/RBPJ/THY1/NEAT1/CYTOR/ERBB2/CXCR4/KDM6B/SATB1/PIK3CA/TCF3/IL2RB/ANXA2	34
476	CD8+ T cell (NCF1)	C0178664	Glomerulosclerosis (disorder)	38/2027	221/21671	0.000171921	0.002998497	0.00225527	CLCN5/F2RL1/EDN1/AGT/APOC1/MMP7/C3/ACE/ALB/TNFSF13B/ANGPTL3/NRP1/ADM/CCR2/ICAM1/ENG/DROSHA/APOE/PLG/CCNG2/S100A8/SOD2/RGS2/CD40LG/CDKN2A/TAGLN/SIRT1/VIM/S100A4/ANGPT2/CXCR4/RNF19A/BCL2/NBAS/ACTB/SPP1/PLEC/SLC2A1	38
477	CD8+ T cell (NCF1)	C0162429	Malnutrition	62/2027	417/21671	0.000172479	0.002999556	0.002256066	IFNG/VCAM1/SMARCA1/MARS2/HMOX1/AGT/PCSK1N/CHRNE/ACE/MAOA/ALB/CA2/ALDH2/ARHGAP29/SERPING1/GPT/ANGPTL3/HBB/CLN3/CFH/BCL2L11/ICAM1/APOE/DAB2/PLG/IGFBP3/GPX3/BRCA2/ERCC2/GRK5/SLC7A7/RGS2/CDKN2A/LGALS3/TYMP/PECAM1/DLG1/ZFP36/SIRT1/MTR/ACAT1/ANGPT2/SOCS3/GATM/EIF4EBP1/PER2/MCL1/LRIG2/PIK3CA/CSAD/FAS/ALDOB/ACTG1/CALR/LDHA/RFXAP/NUCB2/MAP3K3/HLA-C/UBE2A/B2M/SLC2A1	62
478	CD8+ T cell (NCF1)	C0013264	Muscular Dystrophy, Duchenne	57/2027	375/21671	0.000172704	0.002999556	0.002256066	IFNG/VCAM1/HMOX1/AGT/MMP7/THBS1/ACE/FABP5/MAOA/INSR/CTSL/DPEP1/RMDN2/GK/MYC/CD68/HLA-DQA1/TGM2/ADM/CCR2/HIVEP1/SELENOP/AQP1/GPX3/LGALS1/BRCA2/HLA-DRB1/P2RX7/PPARD/CD38/DPP4/LGALS3/SMN2/DTNB/EZH2/VIM/CCR5/DHFR/APP/ERBB2/RNF19A/KDM6B/BCL2/CDKN3/ITGA5/ACTB/CD4/SPP1/ACTG1/ITGA4/RNF213/CORO1A/HLA-C/FAM168B/HLA-A/CTSC/TRPV2	57
479	CD8+ T cell (NCF1)	C0263313	Pemphigus Foliaceus	14/2027	51/21671	0.000174293	0.003020839	0.002272073	NKG7/C3/TNFSF13B/HLA-DQA1/ENG/MS4A1/HLA-DRB1/CD40LG/ICOS/CD226/LTA/KLRG1/HLA-C/HLA-A	14
480	CD8+ T cell (NCF1)	C0278660	Adult Synovial Sarcoma	35/2027	198/21671	0.000175713	0.003027643	0.002277191	IFNG/SMARCA1/FGFR2/PAX8/SLC3A1/CD68/CCND1/CDKN1A/TLE1/NUPR1/CD38/EGR1/CDKN2A/TAGLN/SMN2/SIRT1/EZH2/VIM/PDCD1/S100A4/ENO2/ERBB2/CXCR4/RNF19A/BCL2/BCOR/CDKN3/PIK3CA/MLLT10/SLC12A9/PCNA/HLA-C/HLA-A/LBH/RPL34	35
481	CD8+ T cell (NCF1)	C0279982	Childhood Synovial Sarcoma	35/2027	198/21671	0.000175713	0.003027643	0.002277191	IFNG/SMARCA1/FGFR2/PAX8/SLC3A1/CD68/CCND1/CDKN1A/TLE1/NUPR1/CD38/EGR1/CDKN2A/TAGLN/SMN2/SIRT1/EZH2/VIM/PDCD1/S100A4/ENO2/ERBB2/CXCR4/RNF19A/BCL2/BCOR/CDKN3/PIK3CA/MLLT10/SLC12A9/PCNA/HLA-C/HLA-A/LBH/RPL34	35
482	CD8+ T cell (NCF1)	C0220650	Metastatic malignant neoplasm to brain	59/2027	392/21671	0.00017578	0.003027643	0.002277191	SDC1/VCAM1/FGFR2/AZIN2/MMP7/ANXA1/ALB/CST3/S100A16/CAVIN3/MYC/CD68/RRAD/CCR2/PLG/IGFBP3/AQP1/NEU1/BRCA2/CD74/AURKA/JAK2/AREG/CD38/EGR1/CDKN2A/SOCS1/PCBD2/CXCR3/GBP1/HERC5/ZEB2/ZFP36/SIRT1/EZH2/BRMS1L/PDCD1/ABL2/ANGPT2/ENO2/SLC2A3/ERBB2/TNFSF10/CXCR4/BAX/CD24/BCL2/LPAR6/PIK3CA/PDK1/ACTB/SPP1/EML4/CALR/LDHA/GDE1/PKNOX1/PTPN22/CREB1	59
483	CD8+ T cell (NCF1)	C0086438	Hypogammaglobulinemia	18/2027	76/21671	0.000176719	0.003037515	0.002284616	CDCA7/IGHM/CD70/MS4A1/CD79A/CD40LG/PIK3R1/ICOS/CD27/BACH2/CXCR4/NBAS/NFKB2/SLAMF1/TCF3/SH2D1A/CD81/HLA-A	18
484	CD8+ T cell (NCF1)	C0018671	Head and Neck Neoplasms	25/2027	124/21671	0.000181044	0.003105434	0.002335701	FGFR2/S100A2/TMEM97/IL2RA/ALDH1A1/IGFBP3/CCND1/FURIN/CYCS/EPAS1/AREG/MAL/VIM/MTR/ERBB2/BBC3/BCL2/PIK3CA/GSTP1/CD4/PCYT1A/HLA-C/IFITM1/B2M/BAP1	25
485	CD8+ T cell (NCF1)	C3665593	Melanocytic nevus of skin	22/2027	103/21671	0.000182199	0.003112381	0.002340925	EDN1/CADM1/ESPN/MAOA/MYC/ICAM1/PLIN2/HSP90AA1/AQP1/CCND1/CDKN1A/PHLDA1/CDKN2A/SOCS1/XAF1/MCM3AP/EZH2/AQP3/BCL2/SLC12A9/SLC2A1/BAP1	22
486	CD8+ T cell (NCF1)	C1368683	Epithelioma	51/2027	326/21671	0.000182199	0.003112381	0.002340925	SDC1/FGFR2/IGFBP7/PAX8/NFIB/EPCAM/CXCL14/LGR6/MYC/CD68/LAG3/BCL2L11/CD70/MS4A1/LGALS1/CSF1/NEU1/BRCA2/CD74/CDKN1A/HPGD/MAPK7/ODC1/CDKN2A/HEATR6/LMO4/SGK1/EZH2/VIM/BIRC3/SLC7A5/S100A9/ELF4/ERBB2/CXCR4/BAX/MICA/BCL2/PIK3CA/ACTB/FAS/HIPK2/MTA1/SPP1/F2R/SLC12A9/PTPN6/RUNX3/PCNA/CD82/ANXA2	51
487	CD8+ T cell (NCF1)	C1302401	Adenoma of large intestine	66/2027	452/21671	0.000184343	0.003137775	0.002360025	MMP7/SLC6A18/COL4A2/INSR/EPCAM/ALDH2/MYC/RARRES2/CD68/GPT/MZF1-AS1/SLC23A2/ALDH1A1/APOE/PLG/AGAP3/SELENOP/LGALS1/POLD1/ERCC2/PFKFB3/CD74/AURKA/CCND1/HPGD/PPARD/SOD2/NPRL2/ODC1/CDKN2A/INTS6/IRS2/LGALS3/PLA2G6/MAL/OSBPL1A/SIRT1/EZH2/VIM/BHMT/ATXN2/MTR/PCAT1/SOCS3/GSTA1/CXCR4/CD24/BCL2/MSH6/FKBP5/NDRG1/GSTP1/ACTB/SPP1/PTTG1/TET2/CALR/ITGA4/RUNX3/PCNA/XBP1/CCND2/IFITM1/HLA-A/SLC2A1/NAMPT	66
488	CD8+ T cell (NCF1)	C0038436	Post-Traumatic Stress Disorder	62/2027	418/21671	0.000184442	0.003137775	0.002360025	CCL4L2/IFNG/VCAM1/TPH1/CCL3/DPYS/HMOX1/VIPR2/FABP3/ACE/MAOA/ZC4H2/NOL3/CCL4/LMNA/RMDN2/PMAIP1/GAPDH/HLA-DQA1/CAPS/KLF6/LYZ/ICAM1/STMN1/APOE/MZB1/HLA-DQB1/HSP90AA1/HLA-DRB1/S100A10/HLA-DPB1/P2RX7/RGS2/MFGE8/RORA/DUSP2/SCLY/SIRT1/ERN1/SGK1/HSPA5/ATXN2/TSC22D3/ANGPT2/RPS19/ETV3/BAX/BCL2/PRDX1/FKBP5/ACTB/IDS/GSR/ZCCHC10/CALR/HLA-C/SLC2A1/CREB1/CAMK2G/DOCK2/SET/RPS6	62
489	CD8+ T cell (NCF1)	C0025289	Meningitis	34/2027	191/21671	0.000188073	0.003193004	0.002401565	IFNG/CCL3/CADM1/THBS1/MSC/CCR1/IGHM/KLRC4/SLC11A1/CFH/BATF/HLA-DPA1/LYZ/ICAM1/NEU1/HLA-DRB1/HLA-DPB1/CD79A/PIK3R1/ICOS/VIM/ERBB2/TNFSF10/CXCR4/BCL2/PER2/NCF1/FAS/TCF3/SH2D1A/UBAC1/PTPN22/HLA-A/OAS2	34
490	CD8+ T cell (NCF1)	C0025945	Microangiopathy, Diabetic	27-Oct	29/21671	0.000189772	0.003201747	0.002408141	EDN1/SERPINF1/HMOX1/ASS1/THBS1/ACE/ALB/RARRES2/FASLG/CREM	10
491	CD8+ T cell (NCF1)	C0042847	Vitamin B 12 Deficiency	27-Oct	29/21671	0.000189772	0.003201747	0.002408141	CUBN/LRP2/CD40LG/MTR/AMN/HCFC1/CALR/ZDHHC24/NUCB2/CD320	10
492	CD8+ T cell (NCF1)	C1709527	B Acute Lymphoblastic Leukemia with t(9;22)(q34.1;q11.2); BCR-ABL1	19/2027	83/21671	0.000190739	0.003201747	0.002408141	EDN1/MME/TNFSF13B/IL2RA/GAPDH/FANCB/HSP90AA1/MS4A1/JAK2/CD38/CDKN2A/ISG20/HSP90AB1/BCL2/PIK3CA/CDK6/HERPUD1/PIM1/CCND2	19
493	CD8+ T cell (NCF1)	C3899278	Early Rheumatoid Arthritis	19/2027	83/21671	0.000190739	0.003201747	0.002408141	IFNG/VCAM1/DPEP1/TNFSF13B/RORC/HLA-DQA1/KLRB1/HLA-DRB1/DPP4/CCR6/CXCR3/LGALS3/VIM/CCR5/IL21R/ACTB/GDE1/IL2RB/PTPN22	19
494	CD8+ T cell (NCF1)	C0042167	Uveitis, Posterior	27-Sep	24/21671	0.000191287	0.003201747	0.002408141	ACE/HLA-DQA1/CFH/HLA-DRA/ICAM1/HLA-DRB1/CCL5/BIRC3/HLA-A	9
495	CD8+ T cell (NCF1)	C0162568	Erythropoietic Protoporphyria	27-Sep	24/21671	0.000191287	0.003201747	0.002408141	HMOX1/GDF15/TXN/AREG/CD38/TNFSF14/SLC25A37/FECH/CLPX	9
496	CD8+ T cell (NCF1)	C0275911	Tuberculosis of intestines	27-Sep	24/21671	0.000191287	0.003201747	0.002408141	IFNG/SDC1/MSC/IL2RA/CDKN2A/ISG20/THY1/THEMIS/ITGB1	9
497	CD8+ T cell (NCF1)	C1862382	SVEINSSON CHORIORETINAL ATROPHY	27/2027	139/21671	0.00019517	0.003260165	0.002452079	IFNG/CCL3/HSPA1B/IL2RA/HLA-DQA1/NRP1/HLA-DQB1/STAT1/GPX3/HLA-DRB1/CCNB1/PSAT1/ODC1/CDKN2A/IGFBP4/CCL5/ENO2/ERBB2/PIK3CA/SBF2/NCF1/ACTB/IDS/FAS/SPP1/PTPN22/PCSK7	27
498	CD8+ T cell (NCF1)	C0018553	Hamartoma Syndrome, Multiple	44/2027	270/21671	0.000196157	0.003270071	0.002459529	IFNG/SDC1/SGCE/FGFR2/ACE/MAOA/EPCAM/ALB/CCL20/BMPR1A/GDF15/GAPDH/HLA-DQA1/SLC11A1/TGM2/ALDH1A1/HLA-DQB1/GPR68/BRCA2/ERCC2/HLA-DPB1/TEP1/PSAT1/JAK2/HLA-DQA2/ARMH1/DGCR2/VIM/TAGAP/ACAT1/LTA/SERPINH1/RNF19A/BAX/TXNIP/BCL2/PIK3CA/FKBP5/TESC/CCNH/SLC38A2/PTPN22/SLC2A1/KIF3A	44
499	CD8+ T cell (NCF1)	C1336076	Sporadic Breast Carcinoma	33/2027	184/21671	0.000200873	0.003329241	0.002504033	IFNG/FGFR2/DIXDC1/MME/GADD45A/CEBPD/NFKBIA/MYC/CD70/ALDH1A1/CA12/BRCA2/ERCC2/TRPS1/TEP1/CCND1/CDKN2A/ATG2B/MCM3AP/ICOS/CD27/ZNF410/ERBB2/CXCR4/BCL2/IRF1/MSH6/PIK3CA/GSTP1/ING1/ACTB/CCND2/B2M	33
500	CD8+ T cell (NCF1)	C0235950	Zinc deficiency	20/2027	90/21671	0.000200909	0.003329241	0.002504033	HMOX1/HSPA1B/MT2A/ALB/HSPA1A/GAPDH/FOSB/JUN/GATA3/STAT1/FOS/S100A8/CD40LG/SKAP2/ZNF569/JUND/JUNB/S100A9/RNF19A/ACTB	20
501	CD8+ T cell (NCF1)	C1384600	Systemic onset juvenile chronic arthritis	20/2027	90/21671	0.000200909	0.003329241	0.002504033	IFNG/IL2RA/HLA-DQA1/CAPS/HLA-DQB1/IGFBP3/STAT1/HLA-DRB1/CD74/S100A8/SOCS1/PDCD1/ATXN2/COG6/GZMK/S100A9/ZFP36L1/PRR5L/FAS/IL2RB	20
502	CD8+ T cell (NCF1)	C0235618	Proliferative glomerulonephritis	27-Jul	15/21671	0.000202824	0.003342295	0.002513851	IFNG/HLA-DQA1/CFH/GATA3/HSPA5/BCL2/PER2	7
503	CD8+ T cell (NCF1)	C0029077	Ophthalmia, Sympathetic	27-Jun	11/21671	0.000202905	0.003342295	0.002513851	HLA-DQA1/HLA-DRB1/HLA-DPB1/PDCD1/CRYAB/HLA-C	6
504	CD8+ T cell (NCF1)	C4476477	Human Granulocytic Anaplasmosis	27-Jun	11/21671	0.000202905	0.003342295	0.002513851	CCL4L2/IFNG/CCL4/CCL20/HSPD1/CALR	6
505	CD8+ T cell (NCF1)	C1867441	Pterygium Of Conjunctiva And Cornea	31/2027	169/21671	0.000203928	0.003345864	0.002516536	RIPK4/ACE/MYC/PMAIP1/FOSB/JUN/CLDN4/IGFBP3/CRIM1/SAT1/FOS/S100A8/CDKN2A/FBLN5/PECAM1/SMN2/ZEB2/JUND/VIM/JUNB/S100A9/CXCR4/RNF19A/BCL2/PRDX1/PIK3CA/ACTB/S100A6/PCYT1A/PCNA/S100A11	31
506	CD8+ T cell (NCF1)	C4520843	Pterygium of eye	31/2027	169/21671	0.000203928	0.003345864	0.002516536	RIPK4/ACE/MYC/PMAIP1/FOSB/JUN/CLDN4/IGFBP3/CRIM1/SAT1/FOS/S100A8/CDKN2A/FBLN5/PECAM1/SMN2/ZEB2/JUND/VIM/JUNB/S100A9/CXCR4/RNF19A/BCL2/PRDX1/PIK3CA/ACTB/S100A6/PCYT1A/PCNA/S100A11	31
507	CD8+ T cell (NCF1)	C0036472	Scrub Typhus	15/2027	58/21671	0.000214027	0.003497742	0.002630768	IFNG/SLC25A10/ALB/GPT/GAPDH/FOSB/JUN/FOS/HSPD1/HSPA14/JUND/JUNB/RNF19A/HLA-C/HLA-A	15
508	CD8+ T cell (NCF1)	C0333641	Atrophic	15/2027	58/21671	0.000214027	0.003497742	0.002630768	IFNG/MME/LMNA/CFH/TGM2/APOE/CACNA1A/FASLG/PLA2G6/SMN2/VIM/ATXN1/BCL2/GSTP1/FAS	15
509	CD8+ T cell (NCF1)	C0018923	Hemangiosarcoma	30/2027	162/21671	0.000215604	0.003516591	0.002644945	THBS1/WWTR1/MYC/JUN/CLDN4/ICAM1/ENG/HSP90AA1/BRCA2/ERRFI1/CCND1/CDKN2A/MFGE8/ADAM19/PECAM1/SIRT1/TNFAIP3/ANGPT2/SLC7A5/S100A9/ERBB2/CRKL/PIK3CA/PDK1/CDK6/ROCK2/S1PR1/SLC2A1/ANXA2/RPS6	30
510	CD8+ T cell (NCF1)	C0022104	Irritable Bowel Syndrome	63/2027	429/21671	0.000217694	0.003543719	0.002665349	IFNG/CLCN5/F2RL1/TPH1/CADM1/MME/IFNG-AS1/C3/ACE/NFKBIA/CTSL/TNFSF13B/LGR6/PLK2/RARRES2/CD68/IL2RA/SLC11A1/CXCR6/GATA3/PROK2/AIF1/AQP1/MS4A1/HLA-DRB1/S100A10/S100A8/FDXR/EGR1/FCRL3/ISG20/TRAF3IP2/CXCR3/GSDMB/HSPD1/HSPA14/SIRT1/PELI1/APOL2/NEAT1/AQP3/S100A9/SPATA5/KRT8/CXCR4/PKM/BCL2/PER2/PRDX1/CDKN3/TESK1/PIK3CA/ING1/F2R/TNFRSF25/PLEK/GDE1/RUNX3/XBP1/GLUL/PTPN22/PEPD/SLC52A2	63
511	CD8+ T cell (NCF1)	C2609414	Acute kidney injury	33/2027	185/21671	0.000222932	0.003621875	0.002724133	EDN1/HMOX1/C3/ACE/ANXA1/ALB/CST3/SLC22A2/HSPA1A/HES1/SLC11A1/CFH/LRP2/ICAM1/PLG/CCND1/EPAS1/EGLN3/LGALS3/SIRT1/MFN1/CCR5/PTGER4/GSTA1/GATM/AMN/BAX/BCL2/GSTP1/SPP1/GSR/ECE1/B2M	33
512	CD8+ T cell (NCF1)	C0005956	Bone Marrow Diseases	19/2027	84/21671	0.000225169	0.003651072	0.002746093	CHDH/THBS1/ADM/CD9/APOE/HLA-DRB1/CD38/CDKN2A/PDCD1/LTA/SERPINH1/SOCS3/CXCR4/AMN/SPP1/F2R/IL2RB/HLA-C/SLC52A2	19
513	CD8+ T cell (NCF1)	C0280313	Squamous cell carcinoma of oropharynx	29/2027	155/21671	0.000227143	0.003673869	0.002763239	CADM1/AZGP1/AZIN2/MMP7/RAB25/CD70/STAT1/MYBBP1A/ERCC2/FASLG/CCND1/CDKN1A/CDKN2A/ERN1/HSPA5/S100A4/ATR/S100A9/ERBB2/HELLS/BCL2/NDRG1/GSTP1/ING1/ACTB/FAS/CALR/RUNX3/XBP1	29
514	CD8+ T cell (NCF1)	C0026269	Mitral Valve Stenosis	31/2027	170/21671	0.000227459	0.003673869	0.002763239	IFNG/HMOX1/SPARCL1/C3/ACE/ALB/CCL20/CD68/IL2RA/HLA-DQA1/LAG3/KLRB1/GATA3/APOE/HLA-DRB1/HLA-DPB1/MX1/DPP4/HLA-DRB5/ISG20/SIRT1/CISH/CCR5/MTR/CD24/CYP2R1/ITGA4/UBE2A/B2M/PEPD/ZNF148	31
515	CD8+ T cell (NCF1)	C0023524	Leukoencephalopathy, Progressive Multifocal	40/2027	240/21671	0.000232329	0.00374323	0.002815408	IFNG/SMARCA1/ISG15/IFI27/HBB/IRF8/IGHMBP2/NCKIPSD/WDR4/CD9/PLG/STAT1/MS4A1/DDIT4/HLA-DRB1/CCND1/EGR1/SOCS1/SENP1/PDCD1/CISH/LMNB1/CCR5/AHI1/ATR/APP/TNFSF10/RNF19A/BCL2/CEBPB/FAS/HIPK2/CDK6/MXD4/MUL1/TET2/MNAT1/PCNA/HLA-A/ANXA2	40
516	CD8+ T cell (NCF1)	C0151480	Anti-nuclear factor positive	27-Nov	35/21671	0.000233557	0.00374323	0.002815408	IL2RA/ENG/FASLG/SLC7A7/DNASE1/FAS/SPP1/IL2RB/NLRP1/PTPN22/CD247	11
517	CD8+ T cell (NCF1)	C0281784	Benign Meningioma	27-Nov	35/21671	0.000233557	0.00374323	0.002815408	CST3/CTSL/HES1/MYC/STMN1/CCNB1/CDKN2A/LGALS3/MLLT10/PCNA/BAP1	11
518	CD8+ T cell (NCF1)	C4543926	Narcolepsy type 1	27-Nov	35/21671	0.000233557	0.00374323	0.002815408	IFNG/CD69/IL2RA/HLA-DQB1/HLA-DRB1/HLA-DRB5/ISG20/TNFRSF18/ICOS/SELL/HLA-C	11
519	CD8+ T cell (NCF1)	C0018378	Guillain-Barre Syndrome	30/2027	163/21671	0.000241007	0.003843148	0.002890559	IFNG/CADM1/MIF-AS1/ALB/CST3/SERPING1/IL2RA/HLA-DQA1/CSGALNACT1/ICAM1/APOE/HLA-DQB1/CACNA1A/HLA-DRB1/FASLG/FCRL3/ISG20/ICOS/HSPD1/VIM/PDCD1/ENO2/CXCR4/RNF19A/ST6GALNAC4/GOLGA4/FAS/SPP1/F2R/IVNS1ABP	30
520	CD8+ T cell (NCF1)	C0410158	Muscle damage	30/2027	163/21671	0.000241007	0.003843148	0.002890559	HMOX1/AGT/HSPA1B/MSC/SPARCL1/MGAM/ZC4H2/CTSL/HSPA1A/GPT/CCR2/STMN1/ASRGL1/APOE/HLA-DRB1/CCND1/PPARD/PHLDA1/TAGLN/SMN2/FBXO32/HSPA5/TNFSF10/HMGB3/RNF19A/CRYAB/ACTB/FAS/SPP1/HLA-A	30
521	CD8+ T cell (NCF1)	C0917805	Transient Cerebral Ischemia	21/2027	98/21671	0.00024118	0.003843148	0.002890559	EDN1/CADM1/MSC/FCN1/MT2A/C3/ACE/ALB/RRAD/APOE/GPX3/CD74/JAK2/CYCS/SOD2/PDCD11/BBC3/PER2/PIK3CA/SPP1/NSF	21
522	CD8+ T cell (NCF1)	C0013238	Dry Eye Syndromes	29/2027	156/21671	0.000254509	0.004047764	0.003044458	IFNG/CCL3/THBS1/ACE/ALB/RMDN2/GPT/TGM2/OSM/HLA-DRA/ICAM1/MZB1/IGFBP3/HSP90AA1/HLA-DRB1/DNASE1/LGALS3/CCR7/LEAP2/CCR5/ACAT1/SERPINH1/PPP1R15A/BCL2/GSTP1/HCFC1/NFAT5/HLA-C/TMSB4X	29
523	CD8+ T cell (NCF1)	C0035344	Retinopathy of Prematurity	35/2027	202/21671	0.000261529	0.004151453	0.003122446	CCL4L2/IFNG/SOD3/EDN1/SERPINF1/SIAE/HMOX1/AGT/C3/ACE/ANXA1/CCL4/CDK5R1/HLF/NRP1/TGM2/ICAM1/IGFBP3/AQP1/LGALS1/EPAS1/SOD2/CDKN2A/CCL5/CCR7/ANGPT2/MAFK/GCHFR/S100A9/PIK3CA/ACTB/TUBA1A/UCP2/MNAT1/SLC2A1	35
524	CD8+ T cell (NCF1)	C1096184	West Nile viral infection	30/2027	164/21671	0.000269039	0.004262522	0.003205985	IFNG/CCL3/TRIM6/RSAD2/PZP/CCR2/AIF1/STAT1/SLFN11/HLA-DRB1/MX1/CD40LG/CDKN2A/RIPK3/CCL5/CCR7/PELI1/IFITM3/CCR5/SOCS3/ELF4/DOCK11/IRF7/PIK3CA/ACTB/SPP1/IVNS1ABP/XBP1/PYM1/HLA-A	30
525	CD8+ T cell (NCF1)	C0221228	Comedone	14/2027	53/21671	0.000271246	0.004278162	0.003217748	P4HA2/LGMN/CCND1/CD79A/INTS2/LGALS3/NEK9/CISH/ERBB2/TXNIP/BCL2/LPAR6/DYNLL1/SET	14
526	CD8+ T cell (NCF1)	C0221232	Welts	14/2027	53/21671	0.000271246	0.004278162	0.003217748	HMOX1/ISG15/ACE/AGXT/SERPING1/CD68/CD9/STAT1/CD38/LY96/IRF1/PIK3CA/CD63/PCNA	14
527	CD8+ T cell (NCF1)	C1739405	CML progression	13/2027	47/21671	0.000271572	0.004278162	0.003217748	IFNG/HOXA9/GADD45A/HMOX1/DDX43/MYC/PIK3R4/HPGD/SOCS1/APAF1/EZH2/CXCR4/TET2	13
528	CD8+ T cell (NCF1)	C0035243	Respiratory Tract Infections	33/2027	187/21671	0.000273641	0.004302583	0.003236116	CCL4L2/IFNG/SDC1/HSPA1B/FABP5/CMPK2/CCL4/HSPA1A/RPGR/PLG/STAT1/GSN/NUPR1/PIK3R1/DPP4/FBLN5/LGALS3/ICOS/SMN2/IFITM3/CD8A/SELL/IL7R/CXCR4/MICA/PIK3CA/KLRG1/GSTP1/IDS/ARIH1/HLA-A/STAT2/GLRX	33
529	CD8+ T cell (NCF1)	C4275242	Sudden sensorineural hearing loss	17/2027	72/21671	0.000275456	0.004322946	0.003251432	VCAM1/EDN1/AGT/C3/CFH/ICAM1/APOE/GPX3/HLA-DRB1/SOD2/FCRL3/DUSP1/MTR/LTA/PDE4D/NFKB2/HLA-A	17
530	CD8+ T cell (NCF1)	C3160909	Autoimmune arthritis	23/2027	113/21671	0.000278693	0.004365482	0.003283424	IFNG/VCAM1/HMOX1/MSC/TNFSF13B/IL2RA/GATA3/TNFRSF4/MS4A1/HLA-DRB1/P2RX7/CD38/NR4A1/CD40LG/CCR6/ISG20/PECAM1/HSPD1/TNFSF14/HSPA14/RNF19A/IL21R/IL32	23
531	CD8+ T cell (NCF1)	C0042341	Varicocele	21/2027	99/21671	0.000279535	0.004370435	0.003287149	IGFBP7/HMOX1/GSTO2/MGLL/PROK2/HSP90AA1/STAT1/FASLG/CCND1/DNASE1/HSPD1/SIRT1/MAP1LC3A/BAX/BCL2/PIK3CA/ACTB/FAS/MTA1/BNIP3/ANXA2	21
532	CD8+ T cell (NCF1)	C1527390	Neoplasms, Intracranial	29/2027	157/21671	0.000284764	0.004443817	0.003342343	IFNG/IGFBP7/AZIN2/DCDC2/NDC1/ALB/MYC/GDF15/TGM2/ADM/PLG/POLD1/CDK1/CCND1/SOD2/BCL2A1/CDKN2A/KCTD2/SIRT1/PDCD1/DTX2/ERBB2/BCL2/PIK3CA/GSTP1/SPP1/EML4/PCNA/HLA-A	29
533	CD8+ T cell (NCF1)	C0029134	Optic Neuritis	18/2027	79/21671	0.000296208	0.00460509	0.003463642	IFNG/SDC1/EDN1/RASD1/HLA-DQA1/APOE/HLA-DQB1/STAT1/HLA-DRB1/HLA-DRB5/PLA2G6/CD27/CISH/CCR5/NFKB2/FAS/TK2/HLA-A	18
534	CD8+ T cell (NCF1)	C0042721	Viral hepatitis	18/2027	79/21671	0.000296208	0.00460509	0.003463642	IFNG/CCL3L1/AGT/GPT/GDF15/APOE/HLA-DPB1/CDKN1A/DNASE1/PDCD1/LTA/TNFSF10/MICA/BCL2/FAS/SLC12A9/RFXAP/HLA-A	18
535	CD8+ T cell (NCF1)	C0011644	Scleroderma	49/2027	316/21671	0.000297905	0.004622822	0.003476979	IFNG/ENPP2/IL13RA1/EDN1/THBS1/SLC29A3/LMNA/TNFSF13B/CD69/MYC/GDF15/HLA-DQA1/CCR2/ICAM1/ENG/HLA-DQB1/MS4A1/POLD1/CSF1/HLA-DRB1/HLA-DPB1/TXN/CYCS/P2RX7/EGR1/HLA-DRB5/LGALS3/SCLY/TNFSF14/SIRT1/CCL5/EZH2/TNFAIP3/THY1/SERPINH1/S100A9/TNFSF10/RNF19A/BCL2/ALOX5AP/PIK3CA/CSAD/ITGA5/GZMA/SRF/HLA-A/UBE4A/UTP14A/CD247	49
536	CD8+ T cell (NCF1)	C0022354	Jaundice, Obstructive	16/2027	66/21671	0.000299321	0.004628077	0.003480931	VCAM1/PRLR/ALB/GPT/CFH/ADM/LYZ/SYCE1L/PPP1R15A/RNF19A/PIK3CA/ACTB/BRD1/UCP2/MAP3K7/PCNA	16
537	CD8+ T cell (NCF1)	C0005779	Blood Coagulation Disorders	43/2027	267/21671	0.000299359	0.004628077	0.003480931	SDC1/ENPP2/SERPINF1/FGFR2/HMOX1/BTBD8/COL4A2/ALB/LGR6/SERPING1/GPT/HLA-DQA1/ENG/ASRGL1/APOE/PLG/HLA-DQB1/STAT1/GSN/JAK2/MFGE8/LGALS3/PECAM1/CCL5/MARK2/ETV6/HPS5/VIPAS39/ATXN2/ANGPT2/NBAS/PIK3CA/NCF1/ACTB/F2R/ALDOB/SH2B3/ACTG1/HPS6/MCFD2/ANXA2/FLNA/SLC52A2	43
538	CD8+ T cell (NCF1)	C0279607	Adult Hepatocellular Carcinoma	28/2027	150/21671	0.000300333	0.004634512	0.003485771	VCAM1/ENPP2/ALB/IFI27/CCR2/ALDH1A1/CCND1/XAF1/TAGLN/ENC1/CCR7/HSPA5/ACAT1/CYTOR/BTG1/ATR/BBC3/BCL2/KIF20B/MCL1/PIK3CA/SPP1/LDHA/TNKS/RUNX3/CD82/HLA-A/OGFR	28
539	CD8+ T cell (NCF1)	C0026936	Mycoplasma Infections	33/2027	188/21671	0.000302658	0.004661713	0.00350623	IFNG/AGT/ACE/EPCAM/ALB/CTSL/GAPDH/HACD1/PLG/HSP90AA1/ARMH1/ARHGEF7/CDKN2A/RAB9A/CD8B/PLA2G6/HSPD1/TLR1/VIM/PIK3CA/ACTB/ASCC1/CCNH/TCF3/S100A6/IL2RB/MNAT1/PTPN6/IRF9/B2M/ANXA2/CTSC/EEF1A1	33
540	CD8+ T cell (NCF1)	C0241961	Angiomyolipoma of kidney	27-Nov	36/21671	0.000308119	0.004728283	0.003556299	IFNG/PDGFC/CD68/CDKN2A/LGALS3/VIM/KRT8/TESC/ACTB/A1BG/RPS6	11
541	CD8+ T cell (NCF1)	C0403396	Steroid-sensitive nephrotic syndrome	27-Nov	36/21671	0.000308119	0.004728283	0.003556299	IFNG/PLCG2/ACE/HLA-DQA1/HLA-DQB1/HLA-DRB1/CCND1/ARHGEF7/ASCC1/SPP1/HLA-A	11
542	CD8+ T cell (NCF1)	C0341439	Chronic liver disease	34/2027	196/21671	0.00031064	0.004758179	0.003578785	IFNG/VCAM1/THBS1/ACE/ALB/CCL4/ALDH2/ADAMTS1/GPT/GDF15/KRT18/ICAM1/IGFBP3/HLA-DRB1/JAK2/RBP4/DPP4/CDKN2A/SOCS1/IRS2/PLA2G6/CCL5/PDCD1/ANGPT2/SOCS3/CXCR4/BCL2/CDKN3/CREM/SPP1/IVNS1ABP/PCNA/IL32/DERL2	34
543	CD8+ T cell (NCF1)	C0014457	Eosinophilia	50/2027	325/21671	0.000314352	0.004806168	0.003614879	IFNG/VCAM1/CCL3/AOC1/CCR1/HES1/EXTL3/GPT/IL2RA/IKZF2/CXCR6/MYH11/GATA3/ICAM1/FANCB/LGMN/CD200R1/HLA-DRB1/FASLG/JAK2/ISG20/TRAF3IP2/TNFSF14/CCL5/PDCD1/BCL11B/ETV6/THY1/S100A4/IFNGR1/SELL/IL7R/RNF19A/IRF7/EIF4EBP1/BCL2/GOLGB1/FKBP5/ACTB/CD4/FAS/SPP1/SH2B3/TET2/WDR36/RRBP1/MAP3K8/CD2/CD3D/CD247	50
544	CD8+ T cell (NCF1)	C0019340	Herpes NOS	23/2027	114/21671	0.000318722	0.004847241	0.003645771	IFNG/HMOX1/IL2RA/HBB/SLC11A1/CXCR6/ICAM1/APOE/STAT1/HLA-DRB1/TNFSF14/LTA/ANGPT2/PPP1R15A/APP/ERBB2/IL7R/BCL2/LTB/KLRG1/HLA-C/HLA-A/IL32	23
545	CD8+ T cell (NCF1)	C0003855	Arteriovenous fistula	20/2027	93/21671	0.000319374	0.004847241	0.003645771	HMOX1/AGT/ACE/ALB/IER3/CD38/ID2/LGALS3/RBPJ/S100A4/ANGPT2/LIMS1/BAX/BCL2/CREM/SPP1/F2R/RIOX1/MNT/ATP6V0A2	20
546	CD8+ T cell (NCF1)	C0018995	Hemochromatosis	20/2027	93/21671	0.000319374	0.004847241	0.003645771	IFNG/HMOX1/FTL/ALB/ALDH2/CD68/GPT/GDF15/GAPDH/APOE/SOD2/FTH1/BTBD9/S100A9/SLC40A1/GSTP1/CALR/B2M/HLA-A/PCSK7	20
547	CD8+ T cell (NCF1)	C0349632	Splenic Marginal Zone B-Cell Lymphoma	20/2027	93/21671	0.000319374	0.004847241	0.003645771	MME/SLC22A2/SERPING1/IL2RA/MS4A1/CCND1/CD38/ISG20/CXCR3/POU2F2/KLF2/TNFAIP3/BIRC3/SLC35B2/BCL2/NFKB2/LTB/CDK6/CCND2/BHLHE40	20
548	CD8+ T cell (NCF1)	C0021775	Intermittent Claudication	15/2027	60/21671	0.000320032	0.004848361	0.003646614	ALDH7A1/ACE/AGXT/LMNA/KLRB1/ENG/HLA-DRB1/FURIN/JAK2/EPAS1/BBC3/BAX/TET2/NLRP1/HLA-A	15
549	CD8+ T cell (NCF1)	C0004135	Ataxia Telangiectasia	57/2027	384/21671	0.00032189	0.004867639	0.003661114	ENPP2/EDN1/GADD45A/AGT/ISG15/HSPA1B/NFKBIA/SLC22A2/CD69/MYC/TGM2/HLA-DPA1/APOE/HLA-DQB1/SLFN11/FOS/CDK1/BRCA2/HLA-DRB1/FABP1/HLA-DPB1/CCNB1/CDKN1A/CD38/CYSLTR1/RGS2/CD40LG/CDKN2A/IRS2/LTC4S/EZH2/ETV6/THY1/BIRC3/HSPA5/ACAT1/ANGPT2/MDC1/DHFR/ATR/ERBB2/TNFSF10/BAX/TBXAS1/BCL2/TRAT1/PIK3CA/GSTP1/CRYAB/ACTB/CCNH/FAS/HERPUD1/SLC12A9/C12orf75/SLC2A1/ZNF148	57
550	CD8+ T cell (NCF1)	C0158266	Intervertebral Disc Degeneration	52/2027	342/21671	0.000322549	0.004868725	0.00366193	EDN1/CCL3/MAP3K9/COL9A3/HMOX1/CCL4/ADAMTS1/LMNA/FOSB/JUN/CSGALNACT1/ICAM1/APOE/IGFBP3/FOS/CSF1/CA12/DDIT4/FASLG/CD74/ERRFI1/EPAS1/P2RX7/CD38/SOD2/EGLN3/LGALS3/PECAM1/DGCR2/SESN3/SIRT1/JUND/EZH2/ATP7A/JUNB/NEAT1/ANGPT2/AQP3/KRT8/TNFSF10/RNF19A/TXNIP/BCL2/PIK3CA/ACTB/FAS/SPP1/GSR/NFAT5/LDHA/SRGN/RPL10	52
551	CD8+ T cell (NCF1)	C0022073	Iridocyclitis	27-Jul	16/21671	0.000331498	0.004994734	0.003756706	IL2RA/HLA-DRB1/HLA-DPB1/IL2RB/HLA-C/PTPN22/CD247	7
552	CD8+ T cell (NCF1)	C1302547	Chronic Lymphocytic Leukemia/Small Lymphocytic Lymphoma	27-Dec	42/21671	0.000333451	0.005005982	0.003765166	MYC/IKZF2/CCND1/PRDM1/CXCR3/CCL5/SLC35B2/BCL2/GSTP1/ITGA4/PIM1/CCND2	12
553	CD8+ T cell (NCF1)	C1802398	Chromosome 5, trisomy 5q	27-Dec	42/21671	0.000333451	0.005005982	0.003765166	CSF1/CD74/JAK2/S100A8/EGR1/CCR7/ATXN1/IRF1/ATOX1/F2R/ANXA5/RPS14	12
554	CD8+ T cell (NCF1)	C0085605	Liver Failure	46/2027	293/21671	0.000339062	0.00508103	0.003821612	CCL4L2/IFNG/EDN1/ASS1/BTBD8/CHN1/MSC/EPCAM/ALB/CCL4/GPT/IL2RA/ALG9/ENG/FOS/HLA-DRB1/FASLG/SLC7A7/SOCS1/ISG20/LGALS3/RORA/RIPK3/SLC12A2/CTC1/TLR1/EZH2/CISH/FECH/HSPA5/KRT8/CXCR4/PCK1/IL21R/NBAS/PIK3CA/GSTP1/FAS/PEX14/TK2/ITGA4/UCP2/GLUL/PTPN22/PEX19/RPS6	46
555	CD8+ T cell (NCF1)	C2937365	Recurrent aphthous ulcer	18/2027	80/21671	0.000349255	0.005224346	0.003929405	IFNG/VCAM1/ACE/CCR1/KLRC4/HLA-DQA1/HLA-DQB1/HLA-DRB1/FASLG/SOCS1/CARMIL2/HSPD1/HSPA14/LTA/FAS/ITGA4/STAT2/PEPD	18
556	CD8+ T cell (NCF1)	C1960636	Dysglycemia	27-Oct	31/21671	0.000353131	0.005272834	0.003965874	INSR/ALDH2/GPT/GDF15/ANGPTL3/ADM/APOE/DPP4/SDC4/UCP2	10
557	CD8+ T cell (NCF1)	C0268731	Renal glomerular disease	37/2027	221/21671	0.000356799	0.005318034	0.00399987	CLCN5/EDN1/AGT/FERMT2/PDGFC/C3/ACE/ALB/CST3/LMNA/CCR1/KLRC4/HBB/CFH/LRP2/HLA-DPA1/LYZ/APOE/FOS/HLA-DPB1/EPAS1/HEATR6/SIRT1/EZH2/LMNB2/CCR5/PKM/KDM6B/BCL2/NBAS/ACTB/FAS/SPP1/PLEC/CALR/PTPN22/DERL2	37
558	CD8+ T cell (NCF1)	C4282128	PATENT DUCTUS ARTERIOSUS 1	38/2027	229/21671	0.000358814	0.005338478	0.004015247	SMARCA1/HMOX1/AGT/MMP7/HNF1A/SUFU/MYC/NRP1/TGM2/STAT1/LGALS1/RECK/BRCA2/EGLN3/CDKN2A/LGALS3/PDCD1/CCR5/TIPIN/BIRC3/ERBB2/TNFSF10/CXCR4/CD24/BCL2/PER2/NR2C2/PIK3CA/SKI/ITGA5/SPP1/RUNX3/MAP3K7/DYNLL1/PIM1/ANXA2/ITCH/NAMPT	38
559	CD8+ T cell (NCF1)	C0034067	Pulmonary Emphysema	53/2027	352/21671	0.000361854	0.005374076	0.004042022	IFNG/DSP/CADM1/IGFBP7/HMOX1/AGT/MMP7/MYH10/MSC/C3/ACE/EPCAM/ALB/ALDH2/RMDN2/SERPING1/FOSB/JUN/HLA-DQB1/IGFBP3/FOS/DDIT4/APOM/CD74/TXN/JAK2/EPAS1/S100A8/NR4A1/EGR1/CDKN2A/FBLN5/BICD1/PECAM1/SIRT1/JUND/CCL5/GPR183/JUNB/MARK2/S100A4/TNFSF10/KIF20B/PIK3CA/GSTP1/FAS/F2R/ATP6V0A2/PTPN6/PCNA/NLRP1/FLNA/SLC52A2	53
560	CD8+ T cell (NCF1)	C0024232	Lymphatic Metastasis	66/2027	463/21671	0.000364928	0.00541006	0.004069086	SDC1/LIFR/CADM1/MMP7/ISG15/SPARCL1/ANXA1/EPCAM/RAB25/IFI27/CD68/GPT/CLDN4/ICAM1/DAB2/STAT1/PRKCZ/RECK/AURKA/P2RX7/TRIM24/SOD2/EGR1/RHBDD1/CDKN2A/NELL2/KCNQ1OT1/LGALS3/MACROD1/HSP90AB1/MVD/SIRT1/CCR7/VIM/PDCD1/CCR5/HSPA5/NEAT1/ANGPT2/CYTOR/AQP3/S100A9/ERBB2/CXCR4/IL21R/BAX/MICA/KDM6B/SATB1/BCL2/CRIP1/PER2/PIK3CA/CRYAB/ACTB/CCNH/MTA1/ITGB1/SPP1/ANXA5/PTP4A3/SEMA4C/PCNA/CD82/SLC2A1/CREB1	66
561	CD8+ T cell (NCF1)	C0006267	Bronchiectasis	33/2027	190/21671	0.000369026	0.005461055	0.004107441	IFNG/DSP/SLC29A3/ALB/CCL20/PZP/IGHM/IRF8/RPGR/ICAM1/ENG/STAT1/MS4A1/SPAG1/HLA-DRB1/CD79A/PIK3R1/TRAF3IP2/CARMIL2/ICOS/PDCD1/BACH2/CD8A/CXCR4/IL21R/MICA/NFKB2/TCF3/CALR/CD81/HLA-C/PTPN22/B2M	33
562	CD8+ T cell (NCF1)	C0151546	Oral Cavity Carcinoma	30/2027	167/21671	0.000371298	0.005477997	0.004120184	SDC1/MMP7/ANXA1/ALB/ALDH2/TNFSF13B/CXCL14/IFI27/CD68/GDF15/SLC9A3R2/FASLG/CCND1/CD40LG/CDKN2A/ATG2B/ZEB2/CYTOR/NNMT/ERBB2/CXCR4/BAX/BCL2/PIK3CA/ACTB/FAS/ANXA5/CALR/GDE1/HLA-A	30
563	CD8+ T cell (NCF1)	C0022336	Creutzfeldt-Jakob disease	26/2027	137/21671	0.00037149	0.005477997	0.004120184	MT1X/ALB/MT1E/CD68/MT1H/AMT/AIF1/ALDH1A1/APOE/HLA-DQB1/TUBB2A/AQP1/MT1G/RAB9A/ATXN2/ENO2/APP/CST7/RNF19A/MT1F/CRYAB/MARK4/MUL1/CREB1/ZBTB38/ADAM10	26
564	CD8+ T cell (NCF1)	C0852949	Arteriopathic disease	21/2027	101/21671	0.000372557	0.005483981	0.004124684	EDN1/CHDH/SLC2A9/AGT/ACE/MYH11/APOE/GPX3/JAK2/CDKN2A/ACTA2/S100A4/MTR/CD84/NCF1/SPP1/RBBP6/ATP6V0A2/UCP2/RNF213/FLNA	21
565	CD8+ T cell (NCF1)	C4476910	Thin-cap fibroatheroma	27-Jun	12/21671	0.000373659	0.005490473	0.004129567	HMOX1/AGT/CST3/APOE/MON2/PCYT1A	6
566	CD8+ T cell (NCF1)	C0035242	Respiratory Tract Diseases	34/2027	198/21671	0.000376885	0.005528088	0.004157859	IFNG/F2RL1/CHDH/THBS1/ACE/ALB/LGR6/IL2RA/GAPDH/GATA3/ERMP1/HLA-DPB1/TXN/CYSLTR1/LTC4S/RORA/GSDMB/TLR1/CCL5/PDCD1/AHI1/BACH2/COG6/ATR/IL7R/CLEC16A/ZFP36L1/PRR5L/PEX14/BACH1/TRIM26/PEPD/FLNA/CD247	34
567	CD8+ T cell (NCF1)	C0263314	Pemphigus and fogo selvagem	27-Sep	26/21671	0.00038475	0.005597022	0.004209707	HLA-DRB1/HSPE1/UBE2S/LTA/BAX/TNFRSF25/HLA-C/PTPN22/HLA-A	9
568	CD8+ T cell (NCF1)	C1709781	Pyothorax-Associated Lymphoma	27-Sep	26/21671	0.00038475	0.005597022	0.004209707	IFNG/IFI27/HLA-DQB1/CDKN2A/REL/SMC4/ATR/MICA/HLA-A	9
569	CD8+ T cell (NCF1)	C1963165	Malabsorption, CTCAE	31/2027	175/21671	0.000385324	0.005597022	0.004209707	GTF2IRD1/SLC29A3/EPCAM/CCR1/CDCA7/IGHM/BMPR1A/KLRC4/HBB/ERCC2/HLA-DRB1/CD79A/JAK2/HPGD/PIK3R1/CCR6/TYMP/CTC1/ATP7A/HELLS/MSH6/PIK3CA/NCF1/LIMK1/FAS/PEX14/TCF3/RFXAP/B2M/PEX19/FLNA	31
570	CD8+ T cell (NCF1)	C3714745	Malabsorption	31/2027	175/21671	0.000385324	0.005597022	0.004209707	GTF2IRD1/SLC29A3/EPCAM/CCR1/CDCA7/IGHM/BMPR1A/KLRC4/HBB/ERCC2/HLA-DRB1/CD79A/JAK2/HPGD/PIK3R1/CCR6/TYMP/CTC1/ATP7A/HELLS/MSH6/PIK3CA/NCF1/LIMK1/FAS/PEX14/TCF3/RFXAP/B2M/PEX19/FLNA	31
571	CD8+ T cell (NCF1)	C1512694	Increased Cellularity Present	27-Aug	21/21671	0.00038563	0.005597022	0.004209707	ALDH1L1/CCND1/JAK2/PPARD/NR4A1/CXCR4/BCL2/BNIP3	8
572	CD8+ T cell (NCF1)	C1737225	Mesangioproliferative glomerulonephritis	27-Aug	21/21671	0.00038563	0.005597022	0.004209707	AGT/PDGFC/ACE/ALB/RGCC/SOX4/CCR7/THY1	8
573	CD8+ T cell (NCF1)	C0349631	Richter's syndrome	15/2027	61/21671	0.000388143	0.005623673	0.004229751	PLCG2/IFI27/MYC/OSM/CCND1/CDKN1A/CD38/CDKN2A/BIRC3/TK1/SLC35B2/BCL2/CD52/TET2/ITGA4	15
574	CD8+ T cell (NCF1)	C1840264	IMMUNE SUPPRESSION	37/2027	222/21671	0.000390344	0.00564571	0.004246327	IFNG/HMOX1/ALB/MYC/IL2RA/LAG3/KLRB1/ICAM1/STMN1/STAT1/LGALS1/JAK2/AREG/CD38/CD40LG/SOCS1/ISG20/LGALS3/RIPK3/ICOS/DUSP1/PDCD1/CD226/S100A9/SOCS3/CXCR4/CD24/TGIF1/MICA/BCL2/CD84/PIK3CA/CD52/ACTG1/PTPN6/HLA-C/IL32	37
575	CD8+ T cell (NCF1)	C0238301	Cancer of Nasopharynx	27/2027	145/21671	0.000397226	0.005735257	0.004313678	TBX2/MT2A/EPCAM/NFKBIA/HSP90AA1/ERCC2/RAB27B/CCND1/EGR1/CDKN2A/EZH2/MARCKSL1/BTG1/MDC1/NNMT/ERBB2/BBC3/CXCR4/IRF7/BCL2/PIK3CA/GSTP1/SPP1/RBL2/ANXA2/BAP1/FLNA	27
576	CD8+ T cell (NCF1)	C0023486	Prolymphocytic Leukemia	27-Nov	37/21671	0.000401737	0.005780284	0.004347544	MYC/ICAM1/FANCB/MS4A1/CCND1/CD38/DUSP5/SIRT1/MARCKSL1/ATR/PCNA	11
577	CD8+ T cell (NCF1)	C1095979	Progressive multiple sclerosis	27-Nov	37/21671	0.000401737	0.005780284	0.004347544	COL9A3/APOE/CD200R1/MS4A1/CD74/CD40LG/ICOS/MGAT5/DGCR2/IL21R/DDT	11
578	CD8+ T cell (NCF1)	C3494422	Retrognathia	33/2027	191/21671	0.00040682	0.005843283	0.004394928	EDN1/FAM20C/KPTN/ZC4H2/LMNA/SLC3A1/ALG9/MYH11/FANCB/AUTS2/ERCC2/CEP152/PSAT1/GMNN/CCDC88A/ALG11/DSTYK/ACTA2/DGCR2/ZEB2/EZH2/RPS19/ATR/DGCR8/ESS2/ANKRD11/SKI/ACTB/CEP135/ACTG1/TCTN3/TCOF1/ARCN1	33
579	CD8+ T cell (NCF1)	C0036205	Sarcoidosis, Pulmonary	18/2027	81/21671	0.000410348	0.005883777	0.004425385	IFNG/CCL3/ACE/ANXA1/NFKBIA/IL2RA/HLA-DQA1/HLA-DQB1/HLA-DRB1/CDKN1A/EGR1/ISG20/CXCR3/CCL5/CCR5/CXCR4/PIK3CA/SLC12A9	18
580	CD8+ T cell (NCF1)	C4284413	Severe Fever with Thrombocytopenia Syndrome	14/2027	55/21671	0.000411176	0.005885492	0.004426674	IFNG/BTBD8/IL2RA/STAT1/HLA-DRB1/ISG20/CCL5/PDCD1/IRF7/FAS/SNX11/MUL1/HLA-A/STAT2	14
581	CD8+ T cell (NCF1)	C0036095	Salivary Gland Neoplasms	23/2027	116/21671	0.000414173	0.005918187	0.004451265	SDC1/SERPINF1/PCSK1N/DDX43/ENG/AQP1/PDZK1/SOX4/MIER2/CCND1/CDKN2A/LGALS3/CCR7/MARK2/ETV6/ERBB2/CXCR4/BAX/BCL2/MSH6/PIK3CA/SPEN/PCNA	23
582	CD8+ T cell (NCF1)	C0042870	Vitamin D Deficiency	28/2027	153/21671	0.00042011	0.005972184	0.004491879	IFNG/EDN1/CHDH/ACE/INSR/EPCAM/ALB/PAPPA/MYC/GPT/LRP2/TGM2/CCR2/IGHMBP2/APOE/IGFBP3/HLA-DRB1/DPP4/SACS/ERBB2/TNFSF10/TMEM94/MCL1/PIK3CA/CYP2R1/CEBPB/S1PR2/HLA-A	28
583	CD8+ T cell (NCF1)	C0240063	Coloboma of iris	28/2027	153/21671	0.00042011	0.005972184	0.004491879	CENPF/FGFR2/PTCH2/POMGNT2/CHN1/SUFU/LRP2/TCTN1/TMEM67/FKRP/RBP4/CEP290/CPLANE1/ZEB2/MAF/AHI1/B3GALNT2/GMPPA/TGIF1/BCOR/ACTB/PRR12/POMGNT1/ACTG1/KIAA0586/SMCHD1/FLNA/TCOF1	28
584	CD8+ T cell (NCF1)	C4552000	Episodic Kinesigenic Dyskinesia 1	28/2027	153/21671	0.00042011	0.005972184	0.004491879	SGCE/HNF1A/ACE/CTSL/PIK3R4/CACNA1A/AQP1/FABP1/JAK2/SLC12A2/SCLY/IFT88/AQP3/APP/RNF19A/EIF4EBP1/BCL2/PIK3CA/PDK1/ACTB/PIP5K1A/ANKS3/PLEK/PCYT1A/XBP1/PTPN22/SLC2A1/KIF3A	28
585	CD8+ T cell (NCF1)	C0008149	Chlamydia Infections	19/2027	88/21671	0.000423085	0.006004185	0.004515947	IFNG/C3/LGALS1/HLA-DRB1/FURIN/P2RX7/APAF1/HSPD1/ERN1/CCR7/CCR5/SLC2A3/BCL2/PIK3CA/ACTB/CYP2R1/ITGB1/HLA-A/SLC2A1	19
586	CD8+ T cell (NCF1)	C0259785	Malignant Meningioma	13/2027	49/21671	0.000424678	0.006016514	0.00452522	HOXA9/NAB2/CST3/CTSL/HES1/DAB2/PLG/CDKN2A/VIM/ERBB2/MLLT10/PCNA/BAP1	13
587	CD8+ T cell (NCF1)	C1306837	Papillary Renal Cell Carcinoma	37/2027	223/21671	0.000426668	0.006034401	0.004538674	FGFR2/IGFBP7/MME/PAX8/LARP6/HNF1A/ACE/LMNA/MYC/TGM2/ALDH1A1/EPAS1/CD38/SOD2/ANXA4/APAF1/UBE2S/HSPD1/CAPG/ZNF765/AHNAK/KRT8/ERBB2/TNFSF10/SLC5A3/PIK3CA/NDRG1/GSTP1/RAB37/CRYAB/MLLT10/TET2/SYNE2/CD82/LDHB/SLC2A1/BAP1	37
588	CD8+ T cell (NCF1)	C0034150	Purpura	16/2027	68/21671	0.000429865	0.006069286	0.004564912	EDN1/AGT/CFH/HLA-DPA1/MS4A1/HLA-DRB1/HLA-DPB1/JAK2/ICOS/NFKB2/SH2B3/CALR/CD81/GLUL/PTPN22/HLA-A	16
589	CD8+ T cell (NCF1)	C0005411	Biliary Atresia	32/2027	184/21671	0.000438452	0.006172104	0.004642245	IFNG/ENPP2/MMP7/EPCAM/ALB/CCL20/HES1/IFI27/CD68/GPT/ICAM1/SLC26A6/IGFBP3/HSP90AA1/STAT1/EPAS1/MX1/VIM/ANGPT2/TNFSF10/GSTA1/IRF7/PCK1/SPP1/ARID3B/IVNS1ABP/ZDHHC24/WDR70/HLA-A/IL32/ANXA2/CREB1	32
590	CD8+ T cell (NCF1)	C0398650	Immune thrombocytopenic purpura	51/2027	338/21671	0.000439508	0.006172104	0.004642245	IFNG/CD83/CD72/IFNG-AS1/MSC/ANXA1/CDK5R1/TNFSF13B/HES1/CD69/CD68/IL2RA/CXCR6/NRP1/CD70/CCR2/GATA3/STAT1/TNFRSF4/MS4A1/HLA-DRB1/FASLG/HLA-DPB1/JAK2/S100A8/CD38/CD40LG/CCR6/ISG20/CXCR3/ICOS/PDCD1/CCR5/TNFAIP3/LTA/GCHFR/IL7R/CXCR4/MICA/BCL2/FKBP5/NFKB2/FAS/RFXAP/IL2RB/MNAT1/RUNX3/CD81/PTPN22/HLA-A/ADAM10	51
591	CD8+ T cell (NCF1)	C1333015	Childhood Kidney Wilms Tumor	51/2027	338/21671	0.000439508	0.006172104	0.004642245	PLCG2/SERPINF1/PAX8/THBS1/QPRT/INSR/BMPR1A/GAPDH/HBB/IRF8/HLA-DQA1/NCKIPSD/ALDH1A1/DROSHA/NDC80/STAT1/RECK/BRCA2/ERCC2/FASLG/CCND1/AREG/CD38/BCL2A1/EGR1/PHLDA1/PIK3R1/CDKN2A/INTS2/KCNQ1OT1/EZH2/VIM/S100A4/DGCR8/ERBB2/MIAT/BCL2/MSH6/CDKN3/PIK3CA/REST/S1PR2/PTP4A3/CORO1A/PCNA/SLC38A2/HLA-A/PFN1/CTNNA1/RPL10/SET	51
592	CD8+ T cell (NCF1)	C0152171	Idiopathic pulmonary hypertension	29/2027	161/21671	0.000440121	0.006172104	0.004642245	SOD3/F2RL1/EDN1/FGFR2/CHDH/AGT/ACE/GDF15/CFH/ICAM1/ENG/PTGIR/PLG/HLA-DQB1/HLA-DRB1/EPAS1/LGALS3/ACTA2/TK1/BCL2/LIMK1/ACTB/DAAM1/SPP1/F2R/PDE3B/ATL3/FOSL2/CREB1	29
593	CD8+ T cell (NCF1)	C0279606	Childhood Hepatocellular Carcinoma	27/2027	146/21671	0.000444702	0.00622583	0.004682654	VCAM1/ENPP2/ALB/IFI27/CCR2/ALDH1A1/CCND1/XAF1/TAGLN/ENC1/CCR7/HSPA5/ACAT1/CYTOR/BTG1/ATR/BBC3/BCL2/KIF20B/MCL1/SPP1/LDHA/TNKS/RUNX3/CD82/HLA-A/OGFR	27
594	CD8+ T cell (NCF1)	C0200641	Blood basophil count (lab test)	43/2027	272/21671	0.000448114	0.00626303	0.004710633	FUT6/P4HA2/SUFU/PXYLP1/HBB/IKZF2/IRF8/BCL2L11/CD200R1/TRERF1/JAK2/ZC3H7B/DSTYK/EHD4/EXOC2/JAML/ATXN1/ASB2/ATXN2/AHI1/BACH2/COG6/ZC3HC1/BAX/CCDC125/CLEC16A/BCL2/PIGV/THADA/TADA2B/MCL1/RAB37/MARK4/BUD13/CDK6/SH2B3/S1PR2/WDR36/ITGA4/VMP1/PLCL2/PTPN22/HLA-A	43
595	CD8+ T cell (NCF1)	C0009676	Confusion	17/2027	75/21671	0.000460347	0.006423193	0.004831097	NAGS/SLC22A5/CUBN/PRDM8/CCR1/KLRC4/HLA-DQB1/CACNA1A/BRCA2/ERCC2/APP/AMN/ACTB/FAS/NUCB2/SLC2A1/CDK13	17
596	CD8+ T cell (NCF1)	C1136085	Monoclonal Gammapathies	15/2027	62/21671	0.000468313	0.006514842	0.004900029	SDC1/MSC/MYC/GPT/CFH/MS4A1/CD38/SOCS1/LY9/SLC7A5/PIM3/CXCR4/BCL2/PTPN6/MYOM2	15
597	CD8+ T cell (NCF1)	C0149630	Bicuspid aortic valve	28/2027	154/21671	0.000468485	0.006514842	0.004900029	SOD3/DSP/GTF2IRD1/AGT/NR2F2/SLC9A3R2/GAPDH/FOSB/MYH11/JUN/ENG/APOE/FOS/SOD2/ODC1/ACTA2/ZEB2/SIRT1/JUND/JUNB/RNF19A/BCOR/LIMK1/ACTB/SPP1/ATP6V0A2/MAP3K7/FLNA	28
598	CD8+ T cell (NCF1)	C0851140	Carcinoma in situ of uterine cervix	23/2027	117/21671	0.000470655	0.006523169	0.004906293	IFNG/CADM1/CA2/CTSL/MYC/CD68/GATA3/HLA-DQB1/HLA-DRB1/CCND1/CDKN1A/SOD2/CDKN2A/MAL/VIM/CISH/RPS19/S100A9/APOBEC3G/BCL2/PIK3CA/HLA-A/SLC2A1	23
599	CD8+ T cell (NCF1)	C1175175	Severe Acute Respiratory Syndrome	23/2027	117/21671	0.000470655	0.006523169	0.004906293	IFNG/AGT/ISG15/ACE/CTSL/GPT/GAPDH/HLA-DRB1/MX1/SPECC1/SH2D3A/RIPK3/CCL5/CKLF/SOCS3/RNF19A/MUL1/CALR/MAP3K8/B2M/HLA-A/MYOM2/CREB1	23
600	CD8+ T cell (NCF1)	C0206686	Adrenocortical carcinoma	44/2027	281/21671	0.00047721	0.006603	0.004966336	TBX2/EDN1/FGFR2/AGT/THBS1/ALB/LGR6/RMDN2/RARRES2/SLC9A3R2/ADM/GATA3/STMN1/HSP90AA1/BRCA2/HLA-DRB1/CCND1/CDKN1A/NR4A2/CDKN2A/KCNQ1OT1/SYCE1L/ZEB2/CITED2/SGK1/EZH2/VIM/HSPA5/ACAT1/ENO2/ATR/ZNF410/CXCR4/RNF19A/NBAS/CDKN3/PIK3CA/SPP1/CDK6/ACTG1/PTTG1/GDE1/PCNA/BAP1	44
601	CD8+ T cell (NCF1)	C0741923	cardiac event	18/2027	82/21671	0.000480474	0.006637094	0.00499198	EDN1/MME/HMOX1/ACE/MAOA/CA2/LMNA/RARRES2/GDF15/PLG/BCL2A1/IGFBP4/CCL5/ETV3/ERBB2/MIAT/HMGB2/IL32	18
602	CD8+ T cell (NCF1)	C1391732	Cancer cachexia	22/2027	110/21671	0.00048313	0.006646109	0.00499876	IFNG/AZGP1/AGT/ALB/TNFSF13B/RARRES2/GDF15/SLC39A14/OSM/TSC22D1/IGFBP3/HSP90AA1/ACVR2A/LIPE/JAK2/FBXO32/FADD/CXCR4/RNF19A/CALR/UCP2/XBP1	22
603	CD8+ T cell (NCF1)	C0162810	Cicatrix, Hypertrophic	32/2027	185/21671	0.000483528	0.006646109	0.00499876	IFNG/F2RL1/EDN1/AGT/MSC/FBP1/SLC9A3R2/OSM/IGFBP3/CCND1/CDKN1A/S100A8/CXCR3/SMN2/ZEB2/SIRT1/VIM/MARK2/MAP1LC3A/CXCR4/BCL2/CDKN3/PIK3CA/CSAD/ITGA5/ACTB/ITGB1/F2R/ANXA5/SLC12A9/PCNA/SLC52A2	32
604	CD8+ T cell (NCF1)	C0242966	Systemic Inflammatory Response Syndrome	32/2027	185/21671	0.000483528	0.006646109	0.00499876	IFNG/EDN1/HMOX1/COLEC11/BTBD8/HSPA1B/ALB/ALDH2/HSPA1A/CFH/NRP1/ADM/ICAM1/ASRGL1/PLG/HSP90AA1/GSN/SPECC1/RIPK3/LY96/SPATA2/SLC18B1/CISH/TNFAIP3/LTA/SELL/PIK3CA/ITGB1/SPP1/RRBP1/GDE1/STIM2	32
605	CD8+ T cell (NCF1)	C1266044	Collecting Duct Carcinoma of the Kidney	29/2027	162/21671	0.000489076	0.006711254	0.005047757	MME/HNF1A/MGAM/TGM2/ALDH1A1/EPAS1/SOD2/CDKN2A/ANXA4/APAF1/HSPD1/CAPG/ZNF765/VIM/AHNAK/KRT8/ERBB2/TNFSF10/SLC5A3/PIK3CA/NDRG1/GSTP1/CRYAB/MLLT10/TET2/SYNE2/LDHB/SLC2A1/BAP1	29
606	CD8+ T cell (NCF1)	C0206743	Rhabdoid Tumor	21/2027	103/21671	0.000491521	0.006733677	0.005064623	SMARCA1/DCDC2/MYC/PMAIP1/CLDN4/CCND1/CDKN1A/TLE1/CDKN2A/TAGLN/EZH2/VIM/BIRC3/KRT8/BCOR/PIK3CA/ACTB/SPP1/NSF/SLC12A9/RPL10	21
607	CD8+ T cell (NCF1)	C0751674	Lymphangioleiomyomatosis	20/2027	96/21671	0.000494718	0.006766306	0.005089164	EDN1/AGT/PDGFC/MMP7/ACE/LMNA/HES1/ALDH1A1/PLG/LGALS3/SMN2/PDCD1/SELL/RNF19A/TESC/ACTB/SPP1/A1BG/SRF/RPS6	20
608	CD8+ T cell (NCF1)	C0234233	Sore to touch	14/2027	56/21671	0.000501626	0.006849511	0.005151745	ALDH7A1/ENO3/HSPA1B/HSPA1A/GPT/CCR2/HSP90AA1/CD38/RBP4/DNAJA1/IGFBP4/PKM/METTL8/ACTB	14
609	CD8+ T cell (NCF1)	C0282193	Iron Overload	39/2027	241/21671	0.000505586	0.006892246	0.005183888	CCL4L2/HMOX1/AGT/FTL/CCL4/BMPR1A/CD68/GPT/GDF15/HBB/SLC11A1/SLC39A14/ICAM1/ASRGL1/APOE/EPAS1/CD38/SOD2/FDXR/FTH1/SOCS1/SIRT1/SLC25A37/APP/SLC40A1/RNF19A/BAX/TBXAS1/BCL2/PER2/PIK3CA/BDH2/SPP1/CASP8AP2/PTPN22/B2M/HLA-A/CREB1/PCSK7	39
610	CD8+ T cell (NCF1)	C0009766	Allergic Conjunctivitis	27-Nov	38/21671	0.000518075	0.007029196	0.005286892	IFNG/SOD3/ANXA1/CCR2/PLG/LGALS3/CCL5/SOCS3/IRF1/SPP1/TMSB4X	11
611	CD8+ T cell (NCF1)	C0543698	Hypersensitive syndrome	27-Jul	17/21671	0.000518172	0.007029196	0.005286892	IFNG/C3/APOE/HLA-DRB1/MICA/HLA-C/HLA-A	7
612	CD8+ T cell (NCF1)	C0694571	extranodal lymphoma	27-Jul	17/21671	0.000518172	0.007029196	0.005286892	MYC/MS4A1/CCND1/CDKN2A/REL/BCL2/RFC1	7
613	CD8+ T cell (NCF1)	C0026640	Mouth Neoplasms	26/2027	140/21671	0.000525551	0.007117661	0.00535343	SDC1/HMOX1/S100A2/MMP7/ANXA1/LMNA/MYC/GAPDH/ICAM1/PLG/RECK/CCND1/CDKN1A/SOD2/CDKN2A/TYMP/VIM/ERBB2/PIK3CA/NDRG1/GSTP1/CRYAB/ANXA5/IFITM1/ANXA2/NAMPT	26
614	CD8+ T cell (NCF1)	C1272321	Autoantibody measurement	27-Sep	27/21671	0.000529553	0.007160175	0.005385406	NECTIN2/IL2RA/CD226/ATXN2/BACH2/CLEC16A/MARK4/SH2B3/PTPN22	9
615	CD8+ T cell (NCF1)	C0022603	Seborrheic keratosis	27-Dec	44/21671	0.000533347	0.00718806	0.005406379	EDN1/ANXA1/APOE/TEP1/CDKN2A/LGALS3/APP/ERBB2/BCL2/PIK3CA/PTTG1/SLC2A1	12
616	CD8+ T cell (NCF1)	C0268583	Methylmalonic acidemia	27-Dec	44/21671	0.000533347	0.00718806	0.005406379	NAGS/SLC22A5/GPD2/ALDH6A1/CYCS/SOD2/MTR/PRDX1/PIK3CA/HCFC1/SUCLG1/CD320	12
617	CD8+ T cell (NCF1)	C0432408	Trisomy 12	17/2027	76/21671	0.00054207	0.007293788	0.0054859	CLEC12A/IL2RA/FANCB/MS4A1/CCND1/P2RX7/CD38/ISG20/CD27/BIRC3/HIP1R/SLC35B2/BCL2/FAS/ITGA4/CCND2/B2M	17
618	CD8+ T cell (NCF1)	C0151514	Atrophic condition of skin	22/2027	111/21671	0.000550233	0.007391642	0.0055595	APOC1/ACE/LMNA/RPGR/APOE/POLD1/DDIT4/ERCC2/HLA-DRB1/S100A8/BTG2/GMNN/SMN2/FBXO32/ATXN1/LTA/BCL2/PIK3CA/FKBP5/ACTB/ARIH1/PLEC	22
619	CD8+ T cell (NCF1)	C0238790	bone destruction	38/2027	234/21671	0.000552672	0.007411427	0.005574381	IFNG/SDC1/CCL3/HMOX1/MMP7/CALD1/BMPR1A/NRP1/LGMN/CD9/PLG/CSF1/HLA-DRB1/P2RX7/CDKN2A/RORA/TYMP/ICOS/PECAM1/TNFSF14/ABCC5/CCR7/S100A4/RPS19/SOCS3/CXCR4/RNF19A/NR2C2/NFKB2/SPP1/BACH1/GDE1/RUNX3/MAP3K7/B2M/MYOM2/ATL3/NAMPT	38
620	CD8+ T cell (NCF1)	C0007129	Merkel cell carcinoma	37/2027	226/21671	0.000554318	0.007411427	0.005574381	PTPRG/LGR6/MYC/CD68/CD9/CD200R1/TNFRSF4/MS4A1/HLA-DRB1/CCND1/CDKN2A/DUSP2/PECAM1/TLR1/EZH2/VIM/PDCD1/ENO2/S100A9/KRT8/ERBB2/CXCR4/BAX/SLC35B2/MICA/BCL2/MCL1/PIK3CA/NDRG1/EP400/REST/TET2/GPR65/LDHB/HLA-A/MCM7/ADAM10	37
621	CD8+ T cell (NCF1)	C0266551	Congenital coloboma of iris	27/2027	148/21671	0.000554837	0.007411427	0.005574381	CENPF/FGFR2/PTCH2/POMGNT2/CHN1/SUFU/LRP2/TCTN1/TMEM67/FKRP/RBP4/CEP290/CPLANE1/ZEB2/MAF/AHI1/B3GALNT2/GMPPA/TGIF1/BCOR/ACTB/POMGNT1/ACTG1/KIAA0586/SMCHD1/FLNA/TCOF1	27
622	CD8+ T cell (NCF1)	C0007860	Uterine Cervicitis	27-Aug	22/21671	0.000556564	0.007411427	0.005574381	PLG/HLA-DQB1/AQP1/CDKN2A/LGALS3/SAV1/AQP3/MAP3K3	8
623	CD8+ T cell (NCF1)	C3826457	Diabetes in children	27-Aug	22/21671	0.000556564	0.007411427	0.005574381	HNF1A/HLA-DQA1/NRP1/HLA-DQB1/ICOS/CYP2R1/GLUL/PTPN22	8
624	CD8+ T cell (NCF1)	C0279680	Transitional cell carcinoma of bladder	50/2027	333/21671	0.000557062	0.007411427	0.005574381	IFNG/SDC1/NR2F1/RIPK4/HMOX1/GSTO2/CEBPD/HSPA1B/HSPA1A/PLK2/MYC/GPT/CCR2/GATA3/NCKIPSD/IGFBP3/PLCL1/LGALS1/NEU1/BRCA2/DDIT4/CCNB1/CCND1/PSAT1/CDKN2A/LGALS3/APAF1/TRIM65/SIRT1/XPO5/EZH2/VIM/AHI1/MTR/ENO2/CD8A/AHNAK/SOCS3/NNMT/ERBB2/RNF19A/SATB1/BCL2/MSH6/PIK3CA/MCM5/GSTP1/TPM1/PCNA/CREB1	50
625	CD8+ T cell (NCF1)	C0033770	Prune Belly Syndrome	18/2027	83/21671	0.000560708	0.007444307	0.005599111	IFNG/LIFR/ALB/ALDH2/SERPING1/CD68/BCL2L11/CCR2/ICAM1/NINJ1/ACTA2/PECAM1/DGCR2/ANGPT2/S100A9/CXCR4/GSTP1/CEBPB	18
626	CD8+ T cell (NCF1)	C0011880	Diabetic Ketoacidosis	15/2027	63/21671	0.000562224	0.007444307	0.005599111	FABP3/HNF1A/BTBD8/INSR/ALB/G0S2/ADM/SLC26A6/HLA-DRB1/DPP4/CDKN2A/ZFP36/PDCD1/HSPA5/ENO2	15
627	CD8+ T cell (NCF1)	C1608389	Autoimmune myocarditis	15/2027	63/21671	0.000562224	0.007444307	0.005599111	IFNG/AGT/CD69/IL2RA/HLA-DQA1/CCR2/CSF1/TXN/ISG20/LGALS3/ICOS/PDCD1/NEAT1/PIK3CA/CEBPB	15
628	CD8+ T cell (NCF1)	C0010278	Craniosynostosis	68/2027	488/21671	0.000567872	0.007507125	0.005646359	IFNG/SDC1/VCAM1/DUOX1/F2RL1/RASD1/EFNB1/FGFR2/AZGP1/LAMB1/AGT/COLEC11/DONSON/NFKBIA/CST3/SPRY1/LMNA/BMPR1A/HLA-DQA1/DUSP4/OSM/GATA3/LYZ/PLG/HLA-DQB1/RTTN/ERCC2/GRK5/HLA-DRB1/TRPS1/CEP152/CCND1/PSAT1/S100A8/DNASE1/CYSLTR1/DPP4/GMNN/SMN2/SIRT1/EFNA4/CCL5/EZH2/VIM/MXD3/BCL11B/SERPINH1/PTGER4/ATR/CD8A/S100A9/ERBB2/RNF19A/BAX/BCL2/ALOX5AP/PRDX1/PIK3CA/NDRG1/SKI/CD52/AOAH/PPP1R9B/SPP1/GNPTAB/MED13L/MAP…	68
629	CD8+ T cell (NCF1)	C0020517	Hypersensitivity	19/2027	90/21671	0.000569238	0.007513223	0.005650945	IFNG/F2RL1/CCL3/ALB/CCL4/CCL20/CCR1/HLA-DQA1/CCR2/HLA-DQB1/HLA-DRB1/JAK2/CD40LG/CCR6/HLA-DRB5/CXCR3/SPP1/IL2RB/ABCF1	19
630	CD8+ T cell (NCF1)	C0349566	Squamous cell carcinoma of tongue	65/2027	462/21671	0.000574372	0.007558914	0.005685311	CCL4L2/IFNG/SDC1/RIPK4/CCL3/HOXD8/GADD45A/MMP7/IFIT3/INSR/CCL4/CCL20/CXCL14/DND1/IFI27/MYC/SLC9A3R2/NRP1/PIK3R4/ERCC2/CCND1/EPAS1/HPGD/SOD2/ARHGEF7/CDKN2A/CCR6/KCNQ1OT1/CXCR3/LGALS3/ZEB2/EZH2/CCR7/VIM/PARVB/PDCD1/FBXO32/CCR5/CYTOR/ERBB2/MIAT/FADD/CXCR4/BAX/PKM/SATB1/BCL2/PRDX1/PIK3CA/ASCC1/TCF3/SPP1/CEP135/ZFX/ROCK2/IL2RB/RUNX3/CD63/ARL4C/OAS2/SLC2A1/FOSL2/CTSC/ADAM10/RPS6	65
631	CD8+ T cell (NCF1)	C0349639	Juvenile Myelomonocytic Leukemia	31/2027	179/21671	0.000574808	0.007558914	0.005685311	HOXA9/IGFBP7/AKAP12/MYH10/MYC/FANCB/JAK2/CD38/ARHGEF7/PIK3R1/CDKN2A/SPECC1/NELL2/REL/MVD/EZH2/CCR7/ETV6/THY1/ARHGAP26/CXCR4/IRF1/PIK3CA/SH2B3/MUL1/TET2/CALR/PPP1R12C/PTPN6/ANXA2/CREB1	31
632	CD8+ T cell (NCF1)	C0018800	Cardiomegaly	42/2027	267/21671	0.000575432	0.007558914	0.005685311	VCAM1/EDN1/VLDLR/PLPP3/GTF2IRD1/HMOX1/AGT/SLC22A5/MT2A/ACE/AOC1/RNASEH2A/AKAP5/MYC/HBB/MYH11/RRAD/ADM/VAC14/PRKCZ/SOX4/GSN/NEU1/ERRFI1/PPARD/CD38/SOD2/KCNQ1OT1/ATXN7/ACTA2/FUCA1/SIRT1/NEK9/MAP1LC3A/LIMK1/ANXA5/ROCK2/S1PR1/UCP2/GNPTAB/CCND2/ANXA2	42
633	CD8+ T cell (NCF1)	C0020542	Pulmonary Hypertension	28/2027	156/21671	0.000580141	0.007608734	0.005722782	VCAM1/EDN1/TPH1/HMOX1/AGT/ACE/MYC/ADM/JUN/SLC31A1/APOE/CDKN1A/EPAS1/SOD2/CYSLTR1/EGR1/CD40LG/FBLN5/PECAM1/ATP7A/MFN1/ANGPT2/BCL2/ALOX5AP/ECE1/ARHGEF6/HLA-A/NAMPT	28
634	CD8+ T cell (NCF1)	C0028756	Obesity, Morbid	34/2027	203/21671	0.000600339	0.007861225	0.005912689	EDN1/UCP3/SLC2A9/AQP7/HMOX1/ACE/INSR/MYC/CD68/GPT/GDF15/PLIN2/PLG/IGFBP3/LIPE/PFKFB3/PPARD/NFYA/DPP4/IRS2/CXCR3/HSPD1/HSPA14/SIRT1/ANGPT2/ETV3/ERBB2/LMF1/SPP1/GSR/CEP350/UCP2/NUCB2/NAMPT	34
635	CD8+ T cell (NCF1)	C0872084	Sarcopenia	29/2027	164/21671	0.000601562	0.007864835	0.005915404	IFNG/FAM20C/GADD45A/AGT/ACE/ALB/NFKBIA/CST3/CTSL/HSPA1A/LMNA/GPT/HLA-DQA1/OSM/HACD1/PLIN2/PFKFB3/CD38/MFGE8/SLC12A2/SMN2/SIRT1/FBXO32/EIF4EBP1/BAX/BCL2/PIK3CA/CALR/RPS6	29
636	CD8+ T cell (NCF1)	C0280141	Acute Undifferentiated Leukemia	23/2027	119/21671	0.000604092	0.007885486	0.005930936	CLEC12A/CCL3/HOXA9/IGFBP7/MME/HLF/IL2RA/IKZF2/MYH11/CD38/ISG20/SCLY/EZH2/SMC4/HSPA5/TNFSF10/CXCR4/BCL2/F2R/ADGRE5/TET2/CREB1/SET	23
637	CD8+ T cell (NCF1)	C0016412	Folic Acid Deficiency	16/2027	70/21671	0.000606569	0.007892999	0.005936587	IFNG/ALDH2/CTSL/MYC/GPT/APOE/BRCA2/TAGLN/MARK2/HSPA5/MTR/DHFR/BCL2/PCNA/GZMM/RFC1	16
638	CD8+ T cell (NCF1)	C0023364	Leptospirosis	16/2027	70/21671	0.000606569	0.007892999	0.005936587	CCL3/CADM1/LAMB1/MME/ICAM1/HLA-DQB1/HLA-DRB1/CD40LG/CXCR3/LGALS3/HSPD1/TLR1/CISH/ACAT1/ELMOD3/TCOF1	16
639	CD8+ T cell (NCF1)	C0314719	Dryness of eye	27/2027	149/21671	0.000618372	0.008033997	0.006042636	IFNG/CCL3/THBS1/ACE/ALB/RMDN2/SERPING1/GPT/TGM2/OSM/HLA-DRA/ICAM1/MZB1/IGFBP3/HSP90AA1/HLA-DRB1/DNASE1/LGALS3/CCR7/LEAP2/ACAT1/BCL2/GSTP1/HCFC1/NFAT5/HLA-C/TMSB4X	27
640	CD8+ T cell (NCF1)	C4287589	Serous Tubal Intraepithelial Carcinoma	27-Oct	33/21671	0.000619547	0.00803669	0.006044662	PAX8/GAPDH/BCL2L11/ALDH1A1/STMN1/BRCA2/CDKN2A/UBXN11/BAX/BCL2	10
641	CD8+ T cell (NCF1)	C0040558	Toxoplasmosis	22/2027	112/21671	0.000625297	0.008098622	0.006091243	IFNG/C3/CCR1/GDF15/ICAM1/CD9/HLA-DRB1/P2RX7/HSPD1/HSPA14/CCR5/DNAJB1/DHFR/SOCS3/BAX/MICA/PRDX1/F2R/GBP5/HLA-C/HLA-A/CTSC	22
642	CD8+ T cell (NCF1)	C0349459	Cervical intraepithelial neoplasia grade 2	17/2027	77/21671	0.000635951	0.008223783	0.006185381	IFNG/CADM1/MYC/HLA-DQA1/GATA3/ALDH1A1/CCND1/CYCS/CDKN2A/MAL/VIM/CISH/MTR/BCL2/PIK3CA/HLA-A/SLC2A1	17
643	CD8+ T cell (NCF1)	C0015773	Felty Syndrome	27-Jun	13/21671	0.000639066	0.008251213	0.006206012	HLA-DRB1/HLA-DPB1/FAS/HLA-C/HLA-A/EEF1A1	6
644	CD8+ T cell (NCF1)	C0008313	Cholangitis, Sclerosing	32/2027	188/21671	0.00064427	0.008294389	0.006238486	DCDC2/IFNG-AS1/CMC1/HES1/MGLL/GPT/IL2RA/BCL2L11/CCR2/ICAM1/HLA-DQB1/HLA-DRB1/PRDM1/CDKN2A/ACTA2/SKAP2/CCL5/ERN1/CD226/CCR5/TNFAIP3/ATXN2/BACH2/TNFSF10/CLEC16A/THADA/CREM/SH2B3/RFXAP/PRKD2/ZNF831/PTPN22	32
645	CD8+ T cell (NCF1)	C0206721	Inverted Papilloma	13/2027	51/21671	0.000645408	0.008294389	0.006238486	MT2A/IFI27/STMN1/CDK1/GSN/CCND1/CDKN2A/ERBB2/BCL2/MSH6/PIK3CA/SPP1/PCNA	13
646	CD8+ T cell (NCF1)	C1853238	Conotruncal defect	13/2027	51/21671	0.000645408	0.008294389	0.006238486	TBX2/CHDH/CITED2/MGST1/MTR/REC8/DHFR/NNMT/CRKL/GSR/MED13L/GLRX/RFC1	13
647	CD8+ T cell (NCF1)	C0040021	Thromboangiitis Obliterans	24/2027	127/21671	0.000652618	0.008374093	0.006298434	IFNG/VCAM1/EDN1/HES1/HLA-DQA1/GATA3/ICAM1/STAT1/CSF1/HLA-DRB1/HLA-DPB1/ST8SIA1/CD40LG/ACTA2/CCL5/THY1/IL21R/MICA/BCL2/PIK3CA/ST3GAL5/SLC38A2/HLA-A/ADAM10	24
648	CD8+ T cell (NCF1)	C1378511	Undifferentiated leukemia	23/2027	120/21671	0.000682364	0.008742259	0.006575344	CLEC12A/CCL3/HOXA9/HLF/IL2RA/IKZF2/MYH11/FANCB/JAK2/CD38/ISG20/SCLY/EZH2/CCR7/SMC4/HSPA5/TNFSF10/CXCR4/BCL2/F2R/ADGRE5/TET2/CREB1	23
649	CD8+ T cell (NCF1)	C0020295	Hydronephrosis	40/2027	253/21671	0.000693226	0.008867736	0.00666972	CENPF/FGFR2/MYH10/CHN1/ACE/ALB/CST3/CD68/GDF15/PIGW/HLA-DPA1/GATA3/FANCB/PLG/AQP1/SOX4/HLA-DPB1/TXN/EGR1/SOCS1/DLG1/ZEB2/PGAP3/ATP7A/CISH/SOCS3/TBXAS1/PIGV/BCOR/NBAS/LRIG2/SKI/ACTB/PEX14/ACTG1/PLEC/MAP3K7/PTPN22/PEX19/FLNA	40
650	CD8+ T cell (NCF1)	C0007766	Intracranial Aneurysm	47/2027	311/21671	0.000695804	0.008887022	0.006684225	IFNG/VCAM1/LIFR/EDN1/CCL3/AGT/ACE/ALB/CST3/HPN/SLC47A1/MYH11/ENG/APOE/PLG/STAT1/TMOD1/S100A8/HPGD/DPP4/CDKN2A/IRS2/NAPA-AS1/ACTA2/KLF2/IFT88/HSPA5/MTR/PCAT1/TOX/DHFR/S100A9/TNFSF10/MCL1/PIK3CA/NCF1/LIMK1/ACTB/PTGER2/CARHSP1/ATP6V0A2/PCYT1A/GDE1/RNF213/HLA-A/SLC2A1/FLNA	47
651	CD8+ T cell (NCF1)	C0202117	Low density lipoprotein cholesterol measurement	67/2027	483/21671	0.000701358	0.008944196	0.006727227	A1CF/NECTIN2/VLDLR/COBLL1/GSEC/APOC1/HNF1A/CUBN/ACE/COL4A2/TRIM2/SNX8/ITGA1/BCAM/ANGPTL3/SARM1/LRP2/GSTA2/HLA-DRA/DOCK7/IL1RAP/ICAM1/APOE/RPAP1/C2orf42/BRCA2/BLOC1S3/TRPS1/JAK2/PPARD/TXNL4B/CDKN2A/FCRL3/TAGLN/RORA/FAM24B/MACROD1/ATXN2/MTMR3/BRWD1/FAM136A/APP/TRAM2/GSTA1/LIMS1/MED23/MARK4/TRIM5/CD4/GIGYF1/TPM1/CEBPB/FAS/PEX14/F2R/MYLIP/SH2B3/GSR/PLEC/C12orf43/VMP1/ECE1/NLRP1/NAMPT/PCSK7/SCAF4/RPS6	67
652	CD8+ T cell (NCF1)	C0271084	Exudative age-related macular degeneration	28/2027	158/21671	0.000714488	0.009090818	0.006837507	IFNG/VLDLR/FUT6/SERPINF1/MMP7/C3/ACE/CST3/TMEM97/SERPING1/CFH/NRP1/CCR2/APOE/GPX3/DDIT4/AURKA/SOD2/RORA/ZFP36/THY1/ANGPT2/GSTP1/CRYAB/MARK4/CALR/PLEK/ANXA2	28
653	CD8+ T cell (NCF1)	C0162351	Contact hypersensitivity	16/2027	71/21671	0.00071605	0.009090818	0.006837507	SOD3/HMOX1/CCR1/CXCL14/OSM/HSP90AA1/HLA-DMA/TXN/S100A8/FTH1/CXCR3/DUSP1/BCL2/GSTP1/ING1/GSR	16
654	CD8+ T cell (NCF1)	C0032749	Post-kala-azar dermal leishmaniasis	27-Sep	28/21671	0.00071614	0.009090818	0.006837507	IFNG/CD68/STAT1/AQP1/DPP4/LGALS3/IFNGR1/SELL/RPS12	9
655	CD8+ T cell (NCF1)	C1335177	Ovarian Serous Adenocarcinoma	26/2027	143/21671	0.00073294	0.009289871	0.006987221	TBX2/FGFR2/PAX8/CLDN4/ALDH1A1/GSN/BRCA2/TUBA1C/AURKA/JAK2/TRIM24/ANXA4/LGALS3/ERN1/ATXN2/TK1/KRT8/FRY/SH2B3/NACC1/MLLT10/CALR/UCP2/PRPSAP1/RBL2/MAD2L1	26
656	CD8+ T cell (NCF1)	C0009421	Comatose	17/2027	78/21671	0.000743427	0.009394106	0.00706562	KYNU/NAGS/ASS1/HNF1A/SLC22A5/INSR/FBP1/GK/CFH/APOE/CACNA1A/SLC7A7/PCCA/ACAT1/APP/ALDOB/UCP2	17
657	CD8+ T cell (NCF1)	C0278498	Malignant neoplasm of stomach stage IV	17/2027	78/21671	0.000743427	0.009394106	0.00706562	EPCAM/ALB/CD69/TGM2/LGMN/ERCC2/POU2F2/TYMP/SIRT1/CCL5/PDCD1/ERBB2/CXCR4/PIK3CA/NDRG1/CALR/RUNX3	17
658	CD8+ T cell (NCF1)	C0279584	Childhood B Acute Lymphoblastic Leukemia	20/2027	99/21671	0.000748113	0.009438954	0.007099351	PBX1/MME/HLF/MYC/IL2RA/LAG3/JAK2/S100A8/CD38/CDKN2A/ISG20/ETV6/ARID5B/ATXN1/DHFR/BCL2/PIK3CA/CDK6/P2RY8/SET	20
659	CD8+ T cell (NCF1)	C0392514	Hereditary hemochromatosis	40/2027	254/21671	0.000750088	0.009449517	0.007107296	VCAM1/PTCH2/MMP7/FTL/IFIT3/LGR6/SUFU/CXCR6/NRP1/ICAM1/APOE/CCNB1/FDXR/CDKN2A/SOCS1/LGALS3/CD27/EZH2/TUBA1B/S100A9/SELL/DOCK11/HILPDA/SLC40A1/EIF4EBP1/CD24/BCL2/MCL1/PIK3CA/NDRG1/MTA1/ITGB1/CALR/KIAA0586/PCNA/HLA-C/B2M/HLA-A/P2RY8/PCSK7	40
660	CD8+ T cell (NCF1)	C0853662	Oestrogen deficiency	18/2027	85/21671	0.000756272	0.009479784	0.007130061	IFNG/PLCG2/AGT/MYC/ADM/APOE/CSF1/FASLG/CD74/DPP4/SIRT1/ANGPT2/FAS/S1PR2/TNFRSF25/DYRK1A/SLC2A1/CREB1	18
661	CD8+ T cell (NCF1)	C1704321	Nephrotic Syndrome, Minimal Change	18/2027	85/21671	0.000756272	0.009479784	0.007130061	EDN1/ESPN/ACE/ALB/HLA-DQA1/GATA3/APOE/PLG/HSP90AA1/MS4A1/HLA-DRB1/SOD2/VIM/MAF/NBAS/SPP1/TPT1/CD247	18
662	CD8+ T cell (NCF1)	C0041349	Nephritis, Tubulointerstitial	19/2027	92/21671	0.000757058	0.009479784	0.007130061	SDC1/CLCN5/TINAG/AGT/THBS1/ACE/ALB/SLC3A1/MYC/CD68/HLA-DQA1/HLA-DRB1/FABP1/SLC7A7/EGR1/CEP83/PDCD1/CCR5/B2M	19
663	CD8+ T cell (NCF1)	C0334121	Inflammatory Myofibroblastic Tumor	19/2027	92/21671	0.000757058	0.009479784	0.007130061	SMARCA1/TNS1/NAB2/ACE/LAG3/CCND1/CDKN2A/ZC3H7B/SMN2/VIM/ETV6/STAM2/ERBB2/BCOR/PIK3CA/ACTB/EML4/HEBP1/TPM4	19
664	CD8+ T cell (NCF1)	C0014877	Esotropia	23/2027	121/21671	0.000769295	0.009618502	0.007234396	ADAT3/PIGW/ALG9/CACNA1A/AUTS2/ERCC2/BLOC1S3/ZSWIM6/COL6A2/RORA/CPLANE1/ZEB2/PGAP3/HMGB3/KDM6B/PIGV/ANKRD11/MYO9A/PRR12/CYB5A/KIF21A/SLC2A1/TCTN3	23
665	CD8+ T cell (NCF1)	C0038358	Gastric ulcer	25/2027	136/21671	0.000777959	0.009705455	0.007299796	IFNG/SDC1/VCAM1/EDN1/AGT/MMP7/ACE/ANXA1/MGLL/HLA-DPA1/ADM/PLG/LGALS1/HLA-DRB1/FASLG/HLA-DPB1/S100A8/SOD2/TLR1/ANGPT2/BCL2/ACTB/FAS/SRF/NUCB2	25
666	CD8+ T cell (NCF1)	C0002994	Angioedema	27-Jul	18/21671	0.000779757	0.009705455	0.007299796	ALB/SERPING1/PLG/HLA-DQB1/HLA-DRB1/HLA-DPB1/DPP4	7
667	CD8+ T cell (NCF1)	C0085692	Hemorrhagic cystitis	27-Jul	18/21671	0.000779757	0.009705455	0.007299796	ALB/ICAM1/ALDH1A1/GSTP1/GSR/SLC2A1/HCST	7
668	CD8+ T cell (NCF1)	C0020540	Malignant Hypertension	27-Aug	23/21671	0.000783887	0.009727692	0.007316521	AGT/ACE/IL2RA/CFH/ADM/ISG20/ANGPT2/HLA-A	8
669	CD8+ T cell (NCF1)	C0878681	Dent's disease	27-Aug	23/21671	0.000783887	0.009727692	0.007316521	CLCN5/CLTRN/CUBN/ALB/LRP2/DAB2/RBP4/NBAS	8
670	CD8+ T cell (NCF1)	C1619727	Decompensated cirrhosis of liver	13/2027	52/21671	0.000787817	0.009761878	0.007342233	ALB/CST3/CCL4/RARRES2/GPT/KRT18/ICAM1/ENG/FABP1/LGALS3/ANGPT2/SELL/NBAS	13
671	CD8+ T cell (NCF1)	C4505456	HIV Coinfection	24/2027	129/21671	0.000822512	0.010172805	0.007651305	IFNG/CCL3L1/CCL3/GADD45A/RAB32/ALB/GPT/IL2RA/SLC11A1/HSP90AA1/CDKN1A/ODC1/HSPH1/HSPD1/HSP90AB1/SIRT1/BIRC3/IL7R/EIF4EBP1/BAX/TRIM5/SRF/ACTG1/HLA-C	24
672	CD8+ T cell (NCF1)	C0039585	Androgen-Insensitivity Syndrome	39/2027	247/21671	0.000823431	0.010172805	0.007651305	PBX1/TPH1/IGFBP7/MT1X/MSC/MT2A/COL4A2/ALB/CST3/MT1E/MT1H/GDF15/TGM2/APOE/PLG/MYBBP1A/GPX3/LGALS1/MID1IP1/TXN/MT1G/CD38/MAPK7/DPP4/CDKN2A/LGALS3/DUSP2/SIRT1/SIRT5/NEAT1/AHNAK/SOCS3/MT1F/MSH6/NDRG1/ACTB/NCOA2/GART/MAP3K8	39
673	CD8+ T cell (NCF1)	C0346156	Benign neoplasm of breast	27-Dec	46/21671	0.000825431	0.010182359	0.007658491	PRLR/HPN/NR1D1/BRCA2/CDKN1A/CDKN2A/S100A4/BTG1/SPP1/SLC12A9/MYOM2/DDT	12
674	CD8+ T cell (NCF1)	C0346990	Carcinomatosis of peritoneal cavity	21/2027	107/21671	0.000831356	0.010240233	0.00770202	IFNG/FGFR2/DCDC2/EPCAM/SLC9A3R2/BRCA2/PSAT1/AREG/ING2/CDKN2A/SOCS1/ZEB2/VIM/HPS5/CD8A/CXCR4/CDKN3/PIK3CA/SLC2A1/BNIP3/BAP1	21
675	CD8+ T cell (NCF1)	C0085655	Polymyositis	31/2027	183/21671	0.000841945	0.010355294	0.007788561	IFNG/SDC1/CPM/FABP3/MMP7/CALD1/CD68/GPT/IL2RA/HLA-DQA1/TGM2/STMN1/HLA-DRB1/HLA-DPB1/CD40LG/CDKN2A/ISG20/ADAM19/SMN2/CCR7/TNFAIP3/CKLF/S100A9/SOCS3/CXCR4/IL21R/EXOSC9/NFAT5/HLA-C/S100A11/PTPN22	31
676	CD8+ T cell (NCF1)	C0019151	Hepatic Encephalopathy	20/2027	100/21671	0.000854358	0.01049243	0.007891706	IFNG/EDN1/HMOX1/THBS1/MAOA/INSR/ALB/CCL4/GPT/TGM2/HSPA5/LTA/APP/PCK1/BCL2/NBAS/SH2D1A/S1PR2/UCP2/GLUL	20
677	CD8+ T cell (NCF1)	C0017181	Gastrointestinal Hemorrhage	23/2027	122/21671	0.000865663	0.010615566	0.00798432	EOGT/EPCAM/CCR1/BMPR1A/MYC/KLRC4/HLA-DPA1/ENG/LYST/SLC5A6/HLA-DPB1/JAK2/HPGD/ATP7A/RBPJ/BAX/MSH6/PIK3CA/FAS/ALDOB/TET2/PTPN22/B2M	23
678	CD8+ T cell (NCF1)	C0268381	Primary amyloidosis	14/2027	59/21671	0.000880639	0.010751566	0.008086611	SDC1/ALB/PLXNB2/GDF15/MS4A1/GSN/CCND1/CD38/PRDM1/LGALS3/SMN2/FAS/SPP1/DDT	14
679	CD8+ T cell (NCF1)	C1563937	Atherogenesis	14/2027	59/21671	0.000880639	0.010751566	0.008086611	IFNG/VCAM1/NECTIN2/CCL3/AGT/HSPA1B/CCL4/ICAM1/APOE/FASLG/SOD2/SIRT1/SOCS3/ALOX5AP	14
680	CD8+ T cell (NCF1)	C1959635	Parvovirus B19 (disease)	14/2027	59/21671	0.000880639	0.010751566	0.008086611	IFNG/NKG7/ALB/CD68/GPT/HLA-DRB1/CD40LG/SMN2/CXCR4/RBM38/SH2D1A/IVNS1ABP/EVA1C/CALR	14
681	CD8+ T cell (NCF1)	C0342257	Complications of Diabetes Mellitus	38/2027	240/21671	0.000903707	0.011015359	0.008285018	EDN1/UCP3/VLDLR/SERPINF1/FN3K/MME/HNF1A/THBS1/ACE/MGAM/INSR/ALB/ALDH2/LMNA/GAPDH/ADM/HLA-DQB1/IGFBP3/LGALS1/TXN/SOD2/MAPK7/EGR1/RGS2/KCNQ1OT1/LGALS3/SIRT1/LTA/ANGPT2/MIOX/TNFSF10/TXNIP/BCL2/PIK3CA/F2R/UCP2/XBP1/SLC2A1	38
682	CD8+ T cell (NCF1)	C0030809	Pemphigus Vulgaris	22/2027	115/21671	0.000906226	0.011015359	0.008285018	IFNG/DSP/C3/ALB/HLA-DQA1/HLA-DRA/ENG/PLG/HLA-DQB1/HSP90AA1/MS4A1/HLA-DRB1/NR4A2/ICOS/ZEB2/EZH2/RNF19A/SPP1/HLA-C/PTPN22/HLA-A/ADAM10	22
683	CD8+ T cell (NCF1)	C2349952	Oropharyngeal Carcinoma	22/2027	115/21671	0.000906226	0.011015359	0.008285018	DSP/ASS1/ALDH2/PMAIP1/HLA-DQA1/HLA-DQB1/HLA-DRB1/CCND1/CDKN2A/TYMP/ERN1/PDCD1/HSPA5/ATR/BBC3/BCL2/MCL1/PIK3CA/NDRG1/GSTP1/XBP1/PPAN	22
684	CD8+ T cell (NCF1)	C0023485	Precursor B-Cell Lymphoblastic Leukemia-Lymphoma	26/2027	145/21671	0.000907954	0.01102022	0.008288674	PBX1/MME/PAX8/KMO/GSTO2/INSR/SLC22A2/HLF/MYC/TP53INP1/NRP1/GATA3/ENG/CD79A/CDKN2A/POU2F2/CAPG/ETV6/ARID5B/THY1/BCL2/PIK3CA/TCF3/MUL1/PKNOX1/PBXIP1	26
685	CD8+ T cell (NCF1)	C0033999	Pterygium	35/2027	216/21671	0.000929883	0.011263559	0.008471698	RIPK4/IGFBP7/ACE/MYC/PMAIP1/FOSB/JUN/CLDN4/IGFBP3/CRIM1/SAT1/FOS/ERCC2/PSAT1/S100A8/CDKN2A/FBLN5/PECAM1/SMN2/ZEB2/JUND/VIM/JUNB/S100A9/CXCR4/RNF19A/BCL2/PRDX1/PIK3CA/ACTB/S100A6/PCYT1A/PCNA/S100A11/CTNNA1	35
686	CD8+ T cell (NCF1)	C0276289	Zika Virus Infection	32/2027	192/21671	0.000930716	0.011263559	0.008471698	ALDH5A1/HMOX1/IFIT1/ISG15/RSAD2/INSR/ALB/WWTR1/GAPDH/ADM/SAT1/STAT1/SLFN11/VAC14/DDIT4/TXN/SOD2/CD40LG/RIPK3/CCL5/EZH2/TRIM56/IFITM3/IFNGR1/CD24/BCL2/IRF1/PIK3CA/APOBEC3C/IVNS1ABP/ZC3H12A/STAT2	32
687	CD8+ T cell (NCF1)	C0206694	Mucoepidermoid Carcinoma	27/2027	153/21671	0.000940571	0.011366265	0.008548947	CENPF/GPR55/HMOX1/NFIB/EPCAM/HES1/MT1E/MYC/ALDH1A1/CCND1/CLIC3/AREG/PHLDA1/NR4A2/CDKN2A/FUCA1/ERBB2/CXCR4/STT3A/BCL2/MCL1/PIK3CA/MAML2/RUNX3/SLC2A1/BAP1/CREB1	27
688	CD8+ T cell (NCF1)	C1336527	Carcinoma of urinary bladder, superficial	15/2027	66/21671	0.000945746	0.01141219	0.008583488	SLC11A1/ERCC2/CCND1/CDKN1A/S100A8/CDKN2A/TAGLN/APAF1/EZH2/CKS2/S100A4/S100A9/BCL2/SLC12A9/S100A11	15
689	CD8+ T cell (NCF1)	C0041330	Tuberculosis, Spinal	27-Sep	29/21671	0.000953006	0.011466456	0.008624303	IFNG/VCAM1/HLA-DQA1/P2RX7/HSPE1/NR2C2/THEMIS/SPP1/MAP3K7	9
690	CD8+ T cell (NCF1)	C4551637	Erythrocytosis familial, 1	27-Sep	29/21671	0.000953006	0.011466456	0.008624303	HBB/JAK2/EPAS1/ARHGEF7/PIK3R1/ATXN2/ASCC1/SH2B3/PPP1R12C	9
691	CD8+ T cell (NCF1)	C0032969	Pregnancy in Diabetics	13/2027	53/21671	0.000955703	0.011482263	0.008636192	SLC2A9/RARRES2/SLC2A6/GDF15/GAPDH/ADM/ICAM1/SIRT1/BAX/TXNIP/BCL2/SH2D1A/SLC2A1	13
692	CD8+ T cell (NCF1)	C4024896	Motor neuron atrophy	25/2027	138/21671	0.000968461	0.011618733	0.008738836	SERPINF1/HMOX1/CST3/SARM1/IGHMBP2/HACD1/STMN1/S100A10/MCM3AP/CCDC88A/SMN2/SIRT1/ATP7A/ATXN1/NAIP/CXCR4/VPS54/BCL2/PIK3CA/ACTB/SPP1/F2R/MLKL/PFN1/EEF1A1	25
693	CD8+ T cell (NCF1)	C0034494	Rabies (disorder)	23/2027	123/21671	0.0009723	0.011620165	0.008739913	IFNG/THBS1/ISG15/RSAD2/ALB/TNFSF13B/MYC/ICAM1/STAT1/ARHGEF7/PIK3R1/DUSP5/EPHB6/CCL5/ANGPT2/PIP5K1C/PIK3CA/ITGB1/MUL1/MAP3K8/PPP1R12C/PTPN22/MYOM2	23
694	CD8+ T cell (NCF1)	C2936349	Plaque, Amyloid	23/2027	123/21671	0.0009723	0.011620165	0.008739913	MME/AGT/CEBPD/MT2A/CST3/CD68/LYZ/HOOK1/AIF1/APOE/PLG/GSN/NEU1/TMEM176B/BRCA2/ENO2/APP/BCL2/PIK3CA/ACTB/SH2D1A/B2M/ADAM10	23
695	CD8+ T cell (NCF1)	C0085580	Essential Hypertension	62/2027	445/21671	0.000972779	0.011620165	0.008739913	IFNG/SOD3/EDN1/CYP4A11/KYNU/MME/HMOX1/AGT/CALCRL/FABP3/SLC6A18/ACE/INSR/ALB/ALDH2/SLC22A2/SLC3A1/LGR6/GPT/GDF15/HLA-DQA1/CXCR6/ADM/CCR2/DROSHA/APOE/PLG/HLA-DQB1/TNFRSF4/GPX3/HLA-DRB1/HLA-DPB1/TXN/FURIN/PPARD/SOD2/NFYA/RGS2/POU2F2/LGALS3/PECAM1/SGK1/CCR5/MTR/LTA/ANGPT2/ATP1B1/ZNF410/ZC3HC1/INPPL1/TESC/PTGER2/SPP1/S100A6/ROCK2/ATP2B1/ECE1/STK39/MEX3C/HLA-A/NAMPT/ZNF148	62
696	CD8+ T cell (NCF1)	C0333873	Squamous intraepithelial lesion	16/2027	73/21671	0.000986141	0.011762849	0.00884723	DSP/CCL20/MYC/CD68/CCR2/IGFBP3/ERCC2/HLA-DRB1/ARHGEF7/CDKN2A/SIRT1/POLR3E/ERBB2/BCL2/ASCC1/FAS	16
697	CD8+ T cell (NCF1)	C0016781	Fuchs Endothelial Dystrophy	19/2027	94/21671	0.000995818	0.011844247	0.008908452	IFNG/SOD3/PTPRG/CHDH/CFH/TGM2/CCR2/HLA-DRA/APOE/FASLG/CDKN1A/CDKN2A/NEIL1/ATP1B1/SBK1/PIK3CA/ACTB/FAS/ARHGAP18	19
698	CD8+ T cell (NCF1)	C1302773	Low Grade Squamous Intraepithelial Neoplasia	19/2027	94/21671	0.000995818	0.011844247	0.008908452	RIPK4/CADM1/THBS1/ACE/MYC/HLA-DQB1/HLA-DRB1/SOD2/CDKN2A/LGALS3/DLG1/MAL/MVD/EZH2/KLF2/NNMT/ERBB2/PCNA/MAD2L1	19
699	CD8+ T cell (NCF1)	C0034155	Purpura, Thrombotic Thrombocytopenic	17/2027	80/21671	0.001005504	0.011925278	0.008969399	IFNG/SERPINF1/THBS1/SLC25A10/C3/RMDN2/CFH/PLG/HLA-DQB1/MS4A1/HLA-DRB1/JAK2/CD27/ZFP36/BRF1/TNFSF10/PTPN22	17
700	CD8+ T cell (NCF1)	C0751039	Cockayne Syndrome, Type I	17/2027	80/21671	0.001005504	0.011925278	0.008969399	CCL3/HMOX1/ALDH2/IL2RA/APOE/ERCC2/CDKN1A/CD38/ISG20/PECAM1/SMN2/IL7R/PKM/ANXA5/SLC12A9/PCYT1A/IL2RB	17
701	CD8+ T cell (NCF1)	C2830004	Somnolence	18/2027	87/21671	0.001007571	0.01193275	0.008975019	NAGS/HNF1A/CHRNE/PER3/MAOA/ZC4H2/FBP1/GPT/HLA-DQA1/APOE/HLA-DQB1/CD200R1/CACNA1A/HLA-DRB1/PDE4D/PER2/UCP2/B2M	18
702	CD8+ T cell (NCF1)	C0016052	Fibromuscular Dysplasia	27-Dec	47/21671	0.001015325	0.012001895	0.009027025	IFNG/EDN1/PHACTR1/CCL20/SPECC1/FBLN5/ACTA2/PCYT1A/RNF213/PIM1/SLC38A2/FLNA	12
703	CD8+ T cell (NCF1)	C1845050	PIGMENTARY DISORDER, RETICULATE, WITH SYSTEMIC MANIFESTATIONS	34/2027	209/21671	0.001016742	0.012001895	0.009027025	IFNG/EDN1/CCL3/HMOX1/AGT/THBS1/ACE/C1QTNF12/ALB/DPEP1/ANGPTL3/ADM/ICAM1/APOE/IGFBP3/LGALS1/SOD2/PECAM1/SIRT1/HSPA5/CTSH/LTA/ANGPT2/PLXDC1/ENO2/S100A9/BCOR/ITGA5/TCF3/SPP1/ANXA5/NUCB2/IL2RB/TMSB4X	34
704	CD8+ T cell (NCF1)	C0027626	Neoplasm Invasiveness	32/2027	193/21671	0.001017747	0.012001895	0.009027025	HMOX1/FTL/MT2A/TMEM139/ANXA1/ADAMTS1/RECK/TXN/SOD2/FTH1/CDKN2A/ZEB2/ZFP36/CCL5/VIM/S100A4/AHNAK/CXCR4/CD24/TGIF1/PKM/ITGA5/ACTB/ITGB1/S1PR2/CALR/SLC39A10/S100A11/CD82/LDHB/ANXA2/SET	32
705	CD8+ T cell (NCF1)	C0206675	Adenomatoid Tumor	27-Jun	14/21671	0.001030108	0.012045014	0.009059456	PAX8/GATA3/DPP4/CDKN2A/ANXA4/BAP1	6
706	CD8+ T cell (NCF1)	C0403367	proliferative nephritis unspecified	27-Jun	14/21671	0.001030108	0.012045014	0.009059456	ACE/ALB/GATA3/THY1/LIMA1/RPS6	6
707	CD8+ T cell (NCF1)	C0456863	High grade B-cell lymphoma	27-Jun	14/21671	0.001030108	0.012045014	0.009059456	MYC/HSP90AA1/CD79A/JAK2/CDKN2A/BCL2	6
708	CD8+ T cell (NCF1)	C1263762	Endocervical adenocarcinoma	27-Jun	14/21671	0.001030108	0.012045014	0.009059456	BRCA2/CDKN2A/EZH2/MSH6/CD3D/CD247	6
709	CD8+ T cell (NCF1)	C1299237	Endocervical Carcinoma	27-Jun	14/21671	0.001030108	0.012045014	0.009059456	BRCA2/CDKN2A/EZH2/MSH6/CD3D/CD247	6
710	CD8+ T cell (NCF1)	C1848199	X-Linked Lissencephaly	27-Jun	14/21671	0.001030108	0.012045014	0.009059456	ANXA1/CDK5R1/GCHFR/MNT/MNAT1/FLNA	6
711	CD8+ T cell (NCF1)	C3831784	Acute monocytic/monoblastic leukemia	27-Oct	35/21671	0.001033364	0.012066082	0.009075302	MME/MYC/FANCB/TXN/CD38/CD40LG/CDKN2A/HLA-DMB/MLLT10/CD3D	10
712	CD8+ T cell (NCF1)	C0206684	Sebaceous Adenocarcinoma	27-Nov	41/21671	0.001046947	0.012156301	0.009143158	FGFR2/GATA3/PLIN2/CDKN1A/CDKN2A/EZH2/ERBB2/BCL2/MSH6/PIK3CA/SLC12A9	11
713	CD8+ T cell (NCF1)	C0277828	Late fontanel closure	27-Nov	41/21671	0.001046947	0.012156301	0.009143158	FGFR2/FAM20C/LMNA/FBLN5/ATP7A/RPS19/SKI/ACTB/ACTG1/ATP6V0A2/FLNA	11
714	CD8+ T cell (NCF1)	C0278493	Breast cancer recurrent	27-Nov	41/21671	0.001046947	0.012156301	0.009143158	EDN1/ANXA1/CALD1/IL17RB/TSC22D1/BRCA2/PSAT1/CITED2/ERBB2/CXCR4/SPP1	11
715	CD8+ T cell (NCF1)	C1292779	Myelodysplastic Syndrome with Isolated del(5q)	27-Nov	41/21671	0.001046947	0.012156301	0.009143158	CD74/JAK2/S100A8/EGR1/CCR7/ATXN1/IRF1/ATOX1/F2R/ANXA5/RPS14	11
716	CD8+ T cell (NCF1)	C1332922	Cervical Squamous Intraepithelial Neoplasia	21/2027	109/21671	0.00106668	0.012368119	0.009302474	CADM1/ACE/ALB/CST3/SLC22A2/MYC/GDF15/CCR2/HLA-DQB1/ACVR2A/RBP4/CDKN2A/POU2F2/MAL/SIRT1/S100A9/ERBB2/PCNA/NLRP1/SLC2A1/ANXA2	21
717	CD8+ T cell (NCF1)	C0021933	Intussusception	27-Aug	24/21671	0.001080186	0.012455147	0.009367931	SLC35G1/ALB/NR2F2/BMPR1A/THY1/PCYT1A/DESI1/ADAM10	8
718	CD8+ T cell (NCF1)	C0274294	Chronic mountain sickness	27-Aug	24/21671	0.001080186	0.012455147	0.009367931	ACE/EPAS1/EGLN3/SENP1/BCL2/PIK3CA/PDK1/AEBP2	8
719	CD8+ T cell (NCF1)	C0349532	Gastric lymphoma	27-Aug	24/21671	0.001080186	0.012455147	0.009367931	MYC/JAK2/CDKN2A/BIRC3/BCL2/MSH6/FAS/PCNA	8
720	CD8+ T cell (NCF1)	C4285066	Double-Hit Lymphoma	27-Aug	24/21671	0.001080186	0.012455147	0.009367931	MME/MYC/CD38/BCL2A1/EZH2/BAX/BCL2/MCL1	8
721	CD8+ T cell (NCF1)	C4087504	Peritoneal dissemination	29/2027	170/21671	0.001086212	0.012507256	0.009407124	CADM1/FERMT2/MMP7/CD68/PLG/EPAS1/DPP4/CDKN2A/GSDMB/ZEB2/VIM/S100A4/ERBB2/TNFSF10/CXCR4/BAX/KDM6B/CDKN3/ITGA5/CEBPB/ITGB1/PTP4A3/CALR/MAP3K8/PTPN6/ARL4C/IL32/ANXA2/APBA2	29
722	CD8+ T cell (NCF1)	C0013295	Duodenal Ulcer	20/2027	102/21671	0.001106216	0.012702358	0.009553866	IFNG/MMP7/HSPA1B/HSPA1A/HLA-DQA1/HLA-DPA1/SLC26A6/PLG/HLA-DQB1/HLA-DRB1/HLA-DPB1/S100A8/EGR1/HSPD1/HSPA14/LTA/SELL/RNF19A/BCL2/HLA-A	20
723	CD8+ T cell (NCF1)	C0035439	Rheumatic Heart Disease	20/2027	102/21671	0.001106216	0.012702358	0.009553866	IFNG/FCN1/ACE/CA2/GAPDH/HLA-DQA1/HLA-DQB1/IGFBP3/HLA-DRB1/HLA-DQA2/CDKN2A/HSPD1/DUSP1/HSPA14/VIM/TNFAIP3/S1PR1/PTPN22/HLA-A/MYOM2	20
724	CD8+ T cell (NCF1)	C0151468	Thyroid Gland Follicular Adenoma	33/2027	202/21671	0.001111063	0.01274039	0.009582471	ENPP2/FGFR2/IGFBP7/PAX8/QPRT/INSR/DPEP1/CD68/ZNF331/FASLG/CCND1/CDKN1A/MT1G/HPGD/NR4A1/DPP4/LGALS3/ZBTB17/ZFP36L2/ERBB2/CXCR4/BCL2/THADA/MSH6/PIK3CA/CREM/ACTB/FAS/ANXA5/SRF/TPT1/PCNA/NAMPT	33
725	CD8+ T cell (NCF1)	C0030807	Pemphigus	15/2027	67/21671	0.00111485	0.012766185	0.009601873	DSP/AGT/C3/ACE/HLA-DQA1/HLA-DQB1/MS4A1/HLA-DRB1/HLA-DPB1/ICOS/RNF19A/KLRG1/SPP1/HLA-C/HLA-A	15
726	CD8+ T cell (NCF1)	C0152266	Mixed Cellularity Hodgkin Lymphoma	27-Jul	19/21671	0.001135528	0.012949386	0.009739665	NFKBIA/GATA3/HLA-DRB1/HLA-DPB1/REL/SLC35B2/GSTP1	7
727	CD8+ T cell (NCF1)	C0347515	Spinal Meningioma	27-Jul	19/21671	0.001135528	0.012949386	0.009739665	SMARCA1/CST3/CTSL/HES1/SUFU/MLLT10/BAP1	7
728	CD8+ T cell (NCF1)	C1333171	Primary Cutaneous Follicle Center Lymphoma	27-Jul	19/21671	0.001135528	0.012949386	0.009739665	MME/MYC/MS4A1/CD79A/EZH2/BCL2/RHOH	7
729	CD8+ T cell (NCF1)	C0206681	Adenocarcinoma, Clear Cell	22/2027	117/21671	0.001148926	0.013084199	0.009841061	SDC1/FGFR2/IL2RA/ALDH1A1/GPX3/BRCA2/CDKN2A/ANXA4/LGALS3/VIM/ETV6/SLC7A5/ERBB2/LIMS1/BCL2/SPP1/MAML2/REXO1/PCNA/C12orf75/BAP1/CREB1	22
730	CD8+ T cell (NCF1)	C0004779	Basal Cell Nevus Syndrome	16/2027	74/21671	0.001150743	0.013086938	0.009843122	PTCH2/LMNA/SUFU/IFI27/MYC/ALDH1A1/HLA-DRB1/CCNB1/CCND1/SLC2A3/BAX/BCL2/FAS/PCNA/SLC2A1/BAP1	16
731	CD8+ T cell (NCF1)	C4020969	Inflammatory abnormality of the eye	18/2027	88/21671	0.001157868	0.013143054	0.009885328	F2RL1/AGT/ANXA1/IRF8/CFH/HLA-DPA1/LGALS1/HLA-DPB1/SOCS1/TSC22D3/IRF1/NCF1/LIMK1/F2R/PTPN22/HLA-A/BAP1/SLC52A2	18
732	CD8+ T cell (NCF1)	C0018965	Hematuria	37/2027	235/21671	0.001162317	0.013143054	0.009885328	CLCN5/HMOX1/AGT/C3/ACE/AGXT/ALB/TNFSF13B/GPT/GDF15/HBB/CFH/NRP1/HLA-DPA1/GATA3/LYZ/ENG/FOS/BRCA2/HLA-DPB1/PSAT1/TRAF3IP2/SGK1/VIM/CISH/LMNB2/ACAT1/BCL2/BCOR/PRDX1/MCM5/GSTP1/REST/SPP1/NABP1/PTPN22/B2M	37
733	CD8+ T cell (NCF1)	C3665346	Unspecified visual loss	37/2027	235/21671	0.001162317	0.013143054	0.009885328	FGFR2/ANXA1/CA2/CDK5R1/SPATA7/CLN3/CFH/RPGR/ABCD1/ALDH1A1/ASRGL1/APOE/MS4A1/SOD2/RBP4/CEP290/CD40LG/ATXN7/PLA2G6/ZEB2/KIF11/LMNB1/ATXN1/AHI1/ENO2/GCHFR/BCOR/ST3GAL5/ROCK2/KIAA0586/PCYT1A/SMCHD1/MNAT1/PTPN22/HLA-A/BAP1/TCOF1	37
734	CD8+ T cell (NCF1)	C0206693	Medullary carcinoma	17/2027	81/21671	0.001163592	0.013143054	0.009885328	MME/PAX8/LMNA/ICAM1/HSP90AA1/FABP1/CCND1/PSAT1/HPGD/INTS2/MAP1LC3A/ERBB2/BCL2/PTPN6/PCNA/TMPO/BNIP3	17
735	CD8+ T cell (NCF1)	C1720830	Painful Bladder Syndrome	17/2027	81/21671	0.001163592	0.013143054	0.009885328	IFNG/LIFR/ALB/ALDH2/SERPING1/CD68/BCL2L11/CCR2/ICAM1/NINJ1/PECAM1/DGCR2/ANGPT2/S100A9/CXCR4/GSTP1/CEBPB	17
736	CD8+ T cell (NCF1)	C0032300	Lobar Pneumonia	25/2027	140/21671	0.001198109	0.013433363	0.01010368	IFNG/F2RL1/HMOX1/AGT/CEBPD/CCL4/CCL20/CCR1/CCR2/HACD1/PLG/EGR1/CD40LG/CCR6/CXCR3/SIRT1/CCL5/ANGPT2/RNF19A/CDKN3/ACTB/SPP1/S1PR2/IL2RB/ABCF1	25
737	CD8+ T cell (NCF1)	C4721208	Metastatic castration-resistant prostate cancer	25/2027	140/21671	0.001198109	0.013433363	0.01010368	FERMT2/EPCAM/ALB/LMNA/MYC/GPT/GDF15/NRP1/ASRGL1/LGALS1/BRCA2/PSAT1/TRIM24/RIPK3/SLC12A2/ZFP36/EZH2/ENO2/BCL2/PIK3CA/REST/SPP1/TET2/ITGA4/LDHA	25
738	CD8+ T cell (NCF1)	C0019522	Adenoma, Sweat Gland	27-May	10/21671	0.001200621	0.013433363	0.01010368	MME/PAX8/VIM/MAML2/S100A6	5
739	CD8+ T cell (NCF1)	C0157917	Pauciarticular juvenile rheumatoid arthritis	27-May	10/21671	0.001200621	0.013433363	0.01010368	HLA-DQA1/HLA-DPA1/HLA-DRB1/HLA-DPB1/CCR5	5
740	CD8+ T cell (NCF1)	C0521618	Stenosis of ureter	27-May	10/21671	0.001200621	0.013433363	0.01010368	HLA-DPA1/HLA-DPB1/MAP3K7/PTPN22/FLNA	5
741	CD8+ T cell (NCF1)	C1411980	Mycobacterium avium infection	27-May	10/21671	0.001200621	0.013433363	0.01010368	IFNG/CD70/ICAM1/STAT1/HSPE1	5
742	CD8+ T cell (NCF1)	C1861735	Dementia, familial Danish	27-May	10/21671	0.001200621	0.013433363	0.01010368	SLC2A9/CST3/SLC2A6/GSN/APP	5
743	CD8+ T cell (NCF1)	C0011616	Contact Dermatitis	21/2027	110/21671	0.001204371	0.013439097	0.010107992	IFNG/SOD3/HMOX1/CCR1/CXCL14/HPD/CD70/OSM/HSP90AA1/HLA-DMA/TXN/S100A8/FTH1/CXCR3/CD27/DUSP1/BCL2/GSTP1/ING1/GSR/HLA-C	21
744	CD8+ T cell (NCF1)	C0349782	Ischemic cardiomyopathy	21/2027	110/21671	0.001204371	0.013439097	0.010107992	MME/AGT/CEBPD/ACE/IFIT3/ALB/LMNA/MYC/IGFBP3/GRK5/TXN/RBP4/PHLDA1/CITED2/MARCKSL1/ATXN1/ANGPT2/HIPK2/SPP1/ASB1/CALR	21
745	CD8+ T cell (NCF1)	C0017154	Gastritis, Atrophic	33/2027	203/21671	0.001210203	0.013486049	0.010143306	IFNG/ACE/ALB/ALDH2/IFI27/CD68/HLA-DQA1/HLA-DQB1/HLA-DRB1/FASLG/S100A8/HPGD/AREG/ODC1/CDKN2A/SCLY/TLR1/MGST1/KLHL6/LTA/ANGPT2/IFNGR1/BCL2/NBAS/PIK3CA/GSTP1/FAS/MTA1/SPP1/RUNX3/SLFN5/APBA2/RPS12	33
746	CD8+ T cell (NCF1)	C0162309	Adrenoleukodystrophy	44/2027	294/21671	0.001234445	0.013737756	0.010332624	IFNG/VLDLR/PIPOX/HMOX1/NOL3/SLC27A2/ALB/ALDH2/GPT/GADD45B/KRT18/CCR2/ABCD1/HLA-DRB1/S100A10/PPARD/SOD2/DNASE1/HSPD1/ZEB2/SIRT1/HSPA5/S100A4/SOCS3/GSTA1/SLC40A1/RNF19A/AMN/BAX/BCL2/PIK3CA/GSTP1/ACTB/FAS/SPP1/UCP2/PCNA/XBP1/GLUL/ABR/ANXA2/PLIN3/NAMPT/PCSK7	44
747	CD8+ T cell (NCF1)	C0917731	Male sterility	27-Dec	48/21671	0.001240141	0.013782669	0.010366404	ACE/ALDH2/DROSHA/SELENOP/SOD2/TDRD7/MTR/TSC22D3/CDC14A/BAX/BCL2/STX2	12
748	CD8+ T cell (NCF1)	C0280317	Squamous cell carcinoma of tonsil	27-Sep	30/21671	0.001249606	0.013850772	0.010417627	SDC1/CD200R1/HLA-DRB1/CDKN2A/DGCR8/CDKN3/HIPK2/HLA-A/ANXA2	9
749	CD8+ T cell (NCF1)	C0751435	Hyperphenylalaninaemia	27-Sep	30/21671	0.001249606	0.013850772	0.010417627	AGT/HNF1A/HPD/CACNA1A/GPX3/EGLN3/MFN1/PHC1/SLC7A5	9
750	CD8+ T cell (NCF1)	C0028840	Ocular Hypertension	20/2027	103/21671	0.001254335	0.013866166	0.010429205	THBS1/MSC/C3/ALB/CA2/TGM2/JUN/CCND1/CDKN1A/FDXR/ARHGEF7/TNFSF14/FKBP5/PTGER2/ASCC1/FAS/SLC12A9/HLA-A/PEX19/BAP1	20
751	CD8+ T cell (NCF1)	C0266449	Congenital anomaly of brain	20/2027	103/21671	0.001254335	0.013866166	0.010429205	LAMB1/ALDH7A1/EMX2/ZC4H2/KIF5C/WDR4/TUBB2A/RTTN/FKRP/TUBA1B/AHI1/B3GALNT2/TGIF1/TUBA1A/POMGNT1/ACTG1/IP6K1/GLUL/CCND2/CDK13	20
752	CD8+ T cell (NCF1)	C0024814	Marinesco-Sjogren syndrome	24/2027	133/21671	0.00128002	0.014131284	0.010628609	IFNG/VCAM1/RAB32/IFI27/MYC/DUSP4/GATA3/MS4A1/ACVR2A/CD40LG/CDKN2A/TIGIT/PECAM1/HSPA5/CD8A/BAX/MSH6/PIK3CA/TCF3/CTDP1/TET2/MAP3K8/RUNX3/PCNA	24
753	CD8+ T cell (NCF1)	C0751434	Classical phenylketonuria	27-Nov	42/21671	0.001300123	0.014334161	0.010781199	ASS1/SLC22A5/ALB/HBB/CACNA1A/GPX3/PELI1/SLC7A5/ATR/APP/RNF19A	11
754	CD8+ T cell (NCF1)	C0027947	Neutropenia	55/2027	389/21671	0.001302197	0.014337984	0.010784075	IFNG/HMOX1/BTBD8/C3/ACE/AOC1/ALB/IGHM/MT1E/GPT/HBB/ADM/ICAM1/HLA-DQB1/LYST/TNFRSF4/MS4A1/CSF1/BRCA2/ERCC2/HLA-DRB1/DLEU2/CD79A/PCCA/JAK2/CD40LG/PIK3R1/SMN2/ABCC5/PDCD1/MTR/YME1L1/DHFR/SLC7A5/SOCS3/ERBB2/TNFSF10/IL7R/CXCR4/BCL2/BCOR/MSH6/PRDX1/MCL1/PIK3CA/GSTP1/ACTB/TCF3/TET2/RFXAP/NABP1/UBE2A/STAT2/RPL11/RPS14	55
755	CD8+ T cell (NCF1)	C0027720	Nephrosis	15/2027	68/21671	0.001308714	0.01435408	0.010796182	EDN1/AGT/ACE/ALB/CST3/CTSL/CFH/LRP2/GATA3/ICAM1/VIM/ANGPT2/TNFSF10/PIK3CA/ACTB	15
756	CD8+ T cell (NCF1)	C4520983	Congenital atresia of extrahepatic bile duct	29/2027	172/21671	0.001310067	0.01435408	0.010796182	IFNG/ENPP2/MMP7/EPCAM/ALB/CCL20/HES1/IFI27/CD68/GPT/ICAM1/SLC26A6/IGFBP3/HSP90AA1/STAT1/EPAS1/VIM/ANGPT2/TNFSF10/GSTA1/IRF7/PCK1/SPP1/ARID3B/IVNS1ABP/HLA-A/IL32/ANXA2/CREB1	29
757	CD8+ T cell (NCF1)	C0160390	Injury of liver	27-Oct	36/21671	0.001312304	0.01435408	0.010796182	ENPP2/HNF1A/MYC/ICAM1/JAK2/ACTA2/SIRT1/CCR5/GSR/PCNA	10
758	CD8+ T cell (NCF1)	C0206658	Smooth Muscle Tumor	27-Oct	36/21671	0.001312304	0.01435408	0.010796182	CALD1/CDKN2A/LGALS3/CARMIL2/BCL2/NDRG1/ACTB/PCNA/IFITM1/SLC2A1	10
759	CD8+ T cell (NCF1)	C3854434	Bone marrow infiltration	27-Oct	36/21671	0.001312304	0.01435408	0.010796182	FANCB/CCND1/CD38/CD40LG/CXCR3/ANGPT2/CXCR4/BCL2/PTPN6/B2M	10
760	CD8+ T cell (NCF1)	C0221505	Lesion of brain	31/2027	188/21671	0.001324084	0.014417787	0.010844097	IFNG/DSP/MME/AGT/C3/MAOA/TNFSF13B/HLA-DQA1/OSM/ICAM1/STMN1/APOE/MS4A1/HLA-DRB1/MX1/PRDM1/MFGE8/PECAM1/SIRT1/CCR5/LTA/ERBB2/EIF4EBP1/PIK3CA/TESC/TUBA1A/ROCK2/S1PR1/PCNA/CASP8AP2/RPS6	31
761	CD8+ T cell (NCF1)	C0243038	Carcinoma, Lewis Lung	31/2027	188/21671	0.001324084	0.014417787	0.010844097	IFNG/SERPINF1/FGFR2/THBS1/ADAMTS1/CCL20/EXTL3/ADM/CD9/LGALS1/EPAS1/DNASE1/CD40LG/DPP4/CCR6/PECAM1/HSPD1/SIRT1/ERN1/FBXO32/ACAT1/ERBB2/RNF19A/ITGA5/ACTB/CEBPB/NFAT5/PCNA/XBP1/CD82/GPR65	31
762	CD8+ T cell (NCF1)	C0206708	Cervical Intraepithelial Neoplasia	56/2027	398/21671	0.00132566	0.014417787	0.010844097	IFNG/PRLR/CADM1/FGFR2/TSPAN1/AGT/ACE/ALB/CMPK2/CST3/SLC22A2/MYC/GDF15/HLA-DQA1/NRP1/ADM/CCR2/GATA3/HLA-DQB1/ACVR2A/HLA-DRB1/AURKA/CDKN1A/RBP4/CDKN2A/GMNN/POU2F2/LGALS3/MAL/SIRT1/VIM/CCR5/MTR/LTA/SERPINH1/S100A9/ERBB2/LIMD1/BAX/MICA/APOBEC3G/BCL2/CDKN3/PIK3CA/MCM5/MUL1/CALR/PCNA/S100A11/CD82/NLRP1/HLA-A/SLC2A1/ANXA2/CD247/EEF1A1	56
763	CD8+ T cell (NCF1)	C0272138	Erythroblastosis	18/2027	89/21671	0.001326811	0.014417787	0.010844097	EDN1/IL2RA/FOSB/GADD45B/JUN/FOS/GSN/CCND1/PSAT1/JUND/PDCD1/JUNB/BIRC3/RPS19/ERBB2/CEBPB/MTA1/TCF3	18
764	CD8+ T cell (NCF1)	C4509226	Heart failure with preserved ejection fraction [HFpEF]	18/2027	89/21671	0.001326811	0.014417787	0.010844097	F2RL1/EDN1/MME/AGT/ACE/MGAM/ALB/ALDH2/GDF15/ADM/DPP4/LGALS3/ERN1/SPP1/F2R/XBP1/BNIP3/SLC52A2	18
765	CD8+ T cell (NCF1)	C4048270	Decreased antibody level in blood	16/2027	75/21671	0.001337969	0.014520019	0.01092099	CDCA7/EXTL3/CD70/MS4A1/SLC7A7/CCND1/PIK3R1/ICOS/CD27/BACH2/HELLS/CXCR4/NFKB2/CD81/MYSM1/FLNA	16
766	CD8+ T cell (NCF1)	C0035920	Rubella	17/2027	82/21671	0.001342254	0.014528546	0.010927403	IFNG/ANXA1/ALB/CDK5R1/IL2RA/PIK3R4/CD9/AURKA/HLA-DPB1/HLA-DRB5/LTA/GCHFR/IL7R/PER2/MNAT1/BTN2A1/HLA-A	17
767	CD8+ T cell (NCF1)	C0887833	Carcinoma, Pancreatic Ductal	17/2027	82/21671	0.001342254	0.014528546	0.010927403	THBS1/HSPA1B/HSPA1A/HES1/MYC/KLF6/CLDN4/MZB1/BRCA2/CDKN2A/DUSP2/APP/BCL2/NDRG1/FAS/ADGRE5/GLUL	17
768	CD8+ T cell (NCF1)	C0014378	Enterovirus Infections	37/2027	237/21671	0.001358319	0.014683284	0.011043787	IFNG/CHN1/RSAD2/CD68/HLA-DQA1/ICAM1/HLA-DQB1/STAT1/LGALS1/POLD1/CDK1/HLA-DRB1/ODC1/EGR1/SOCS1/CCDC88A/LGALS3/GSDMB/MGAT5/ZNF569/VIM/CISH/CCR5/RNF19A/APOBEC3G/CDKN3/PIK3CA/CRYAB/SRF/XBP1/HLA-C/GLUL/B2M/HLA-A/OAS2/ANXA2/STAT2	37
769	CD8+ T cell (NCF1)	C0023891	Liver Cirrhosis, Alcoholic	23/2027	126/21671	0.001362913	0.014713787	0.011066729	CCL4L2/IFNG/CYP4A11/MSC/ACE/ALB/CCL4/ALDH2/LMNA/RARRES2/GPT/GDF15/ENG/APOE/SOD2/RIPK3/BCL2/GSTP1/ACTB/PPP1R16B/FAS/GLUL/HLA-A	23
770	CD8+ T cell (NCF1)	C1849157	Resistance to Insulin-Like Growth Factor I	13/2027	55/21671	0.001381966	0.014900111	0.011206869	INSR/IGFBP3/AREG/PIK3R1/IRS2/SYCE1L/CXCR4/PIK3CA/ACTB/GIGYF1/ITGB1/ANXA5/GDE1	13
771	CD8+ T cell (NCF1)	C0558353	Tongue Carcinoma	27/2027	157/21671	0.001399762	0.015072408	0.01133646	RIPK4/CADM1/IGFBP7/IER3/FASLG/CCND1/CDKN2A/CCR6/KCNQ1OT1/LGALS3/EZH2/VIM/RBPJ/ANGPT2/AQP3/S100A9/ERBB2/FADD/BCL2/KIF20B/PRDX1/MCL1/PIK3CA/FAS/ENDOG/MUL1/RUNX3	27
772	CD8+ T cell (NCF1)	C0149745	Oral Ulcer	20/2027	104/21671	0.001419057	0.015260374	0.011477836	EDN1/CCR1/KLRC4/IL2RA/IRF8/HLA-DPA1/LYZ/LGALS1/HLA-DPB1/HLA-DQA2/SOCS1/ISG20/TNFAIP3/IFNGR1/SOCS3/PDE4D/IL7R/FAS/SPP1/HLA-A	20
773	CD8+ T cell (NCF1)	C0027746	Nerve Degeneration	28/2027	165/21671	0.001421842	0.015270551	0.011485489	IFNG/FTL/CDK5R1/ABCD1/CD9/APOE/SELENOP/LYST/SLC5A6/DDIT4/SOD2/PLA2G6/APLP2/SIRT1/MAP1LC3A/HSPA5/ATXN2/APP/BAX/VPS54/BCL2/CD4/IDS/ZBTB20/DYRK1A/CHCHD10/PCNA/PFN1	28
774	CD8+ T cell (NCF1)	C0362046	Prediabetes syndrome	33/2027	205/21671	0.001431827	0.015357915	0.011551199	IFNG/EDN1/UCP3/AZGP1/AGT/SLC4A8/HNF1A/ALB/CD68/GPT/GDF15/ANGPTL3/HLA-DRA/RBP4/IDE/CD40LG/DPP4/CDKN2A/LGALS3/MVD/CCL5/PTPRN2/HSPA5/APP/METRNL/PDK1/ACTB/SPP1/UCP2/SRGN/TBC1D4/XBP1/SLC2A1	33
775	CD8+ T cell (NCF1)	C1851585	MYELOPROLIFERATIVE DISORDER, CHRONIC, WITH EOSINOPHILIA	22/2027	119/21671	0.001445449	0.015484018	0.011646045	IFNG/EPCAM/CCL20/TMEM97/BCL2L11/ICAM1/ASRGL1/APOE/HLA-DRB1/CXCR3/HSP90AB1/ANGPT2/ENO2/TK1/ERBB2/CXCR4/PKM/SPP1/ANXA5/EML4/PCNA/HLA-A	22
776	CD8+ T cell (NCF1)	C0267111	Gastric dysplasia	27-Aug	25/21671	0.001459477	0.015555102	0.01169951	ODC1/CDKN2A/VIM/PDCD1/HSPA5/BAX/PTTG1/LLGL2	8
777	CD8+ T cell (NCF1)	C0862030	Precursor B-lymphoblastic lymphoma/leukemia	27-Aug	25/21671	0.001459477	0.015555102	0.01169951	PBX1/MYC/IL2RA/IRF8/CDKN2A/ISG20/BCL2/TCF3	8
778	CD8+ T cell (NCF1)	C3532222	Inflammatory cardiomyopathy	27-Aug	25/21671	0.001459477	0.015555102	0.01169951	EDN1/CEBPD/ISG15/LGALS3/CCR5/ACTB/CD3D/CD247	8
779	CD8+ T cell (NCF1)	C1960398	HER2-positive carcinoma of breast	43/2027	288/21671	0.001459579	0.015555102	0.01169951	AOC1/ANXA1/EPCAM/IFI27/MYC/CCR2/IGFBP3/HSP90AA1/STAT1/CDK1/AK4/CA12/NEU1/PFKFB3/CCNB1/CCND1/EPAS1/AREG/SFMBT2/GSDMB/LMO4/DUSP1/ZFP36/SIRT1/CCL5/CCR7/PDCD1/ATR/ERBB2/TNFSF10/CD24/BCL2/MCL1/PIK3CA/SERTAD1/FAS/SPP1/NUP43/EML4/VMP1/PCNA/ADAM10/RPS6	43
780	CD8+ T cell (NCF1)	C2986665	Early-Stage Breast Carcinoma	25/2027	142/21671	0.001473286	0.015674213	0.011789097	IFNG/ADAMTS1/LMNA/IL17RB/KRT18/CCR2/ALDH1A1/APOE/IGFBP3/BRCA2/ERCC2/CCND1/NUPR1/CAPG/EZH2/S100A4/TK1/ERBB2/CD24/BCL2/PIK3CA/ANKRD11/GSTP1/CALR/SEC14L1	25
781	CD8+ T cell (NCF1)	C0267941	Pancreatitis, Acute Necrotizing	14/2027	62/21671	0.001476419	0.015674213	0.011789097	HMOX1/MSC/ACE/NFKBIA/SERPING1/CD68/GPT/LYZ/ICAM1/PLG/AQP1/BTG2/SIRT1/TBXAS1	14
782	CD8+ T cell (NCF1)	C0920563	Insulin Sensitivity	14/2027	62/21671	0.001476419	0.015674213	0.011789097	HMOX1/C3/INSR/CD68/SELENOP/GPX3/SOD2/NR4A1/PIK3R1/IRS2/SIRT1/NEIL1/METRNL/XBP1	14
783	CD8+ T cell (NCF1)	C0026850	Muscular Dystrophy	42/2027	280/21671	0.001502895	0.015932808	0.011983596	SGCE/POMGNT2/MSC/ACE/MGAM/ANXA1/DPEP1/LMNA/GK/GPT/CCR2/HIVEP1/AQP1/FKRP/PSAT1/P2RX7/PPARD/CD38/COL6A2/ANO10/LGALS3/DUSP10/LMNB1/B3GALNT2/SYNJ1/SYNJ2/TRAT1/MCL1/CRYAB/ACTB/B3GNT2/SPP1/HCFC1/POMGNT1/MUL1/PLEC/SMCHD1/SYNE2/IL2RB/HLA-C/ANXA2/TRPV2	42
784	CD8+ T cell (NCF1)	C1960272	Latent autoimmune diabetes mellitus in adult	27-Dec	49/21671	0.001504616	0.015932808	0.011983596	IFNG/NFKBIA/RORC/IL2RA/HLA-DQA1/HLA-DQB1/HLA-DRB1/DPP4/ISG20/MICA/HLA-C/PTPN22	12
785	CD8+ T cell (NCF1)	C0027962	Melanocytic nevus	44/2027	297/21671	0.001515278	0.016004888	0.012037809	EDN1/CADM1/FGFR2/IGFBP7/GADD45A/PTCH2/ESPN/MAOA/SUFU/MYC/LRP2/ICAM1/PLIN2/HSP90AA1/LYST/AQP1/MS4A1/RECK/GSN/ERCC2/HSDL1/CCND1/CDKN1A/PHLDA1/CDKN2A/SOCS1/XAF1/MCM3AP/LGALS3/PLA2G6/EZH2/AQP3/PDE4D/ERBB2/AMN/PKM/BCL2/PIK3CA/CDK6/S100A6/SLC12A9/PCNA/SLC2A1/BAP1	44
786	CD8+ T cell (NCF1)	C1397307	Cardiac fibrosis	44/2027	297/21671	0.001515278	0.016004888	0.012037809	IFNG/F2RL1/EDN1/EVA1A/RASSF1-AS1/FSTL3/AGT/MMP7/MSC/ACE/NFKBIA/ALDH2/CCL20/CD69/TGM2/ADM/OSM/ENG/PLG/GSN/GRK5/AREG/PPARD/NR4A1/DPP4/HLA-DMB/LGALS3/SMN2/DUSP1/SIRT1/VIM/S100A4/ANGPT2/MIAT/CXCR4/RNF19A/ACTB/CEBPB/SPP1/S1PR1/B2M/BHLHE40/IL32/FLNA	44
787	CD8+ T cell (NCF1)	C0234162	Cerebellar Dysmetria	23/2027	127/21671	0.001519997	0.016034328	0.012059952	VLDLR/MARS2/GTF2IRD1/POLR3B/TECPR2/NEU1/ANO10/ATXN7/PLA2G6/COA7/ATXN1/ATXN2/YME1L1/ERMARD/SACS/IFRD1/LNPK/LIMK1/CTDP1/SNX14/PPP2R2B/NDUFAF2/RFC1	23
788	CD8+ T cell (NCF1)	C0013990	Pathological accumulation of air in tissues	15/2027	69/21671	0.001530102	0.016100004	0.012109349	IFNG/FGFR2/LMNA/APOE/MS4A1/HLA-DRB1/FBLN5/BICD1/ICOS/CCL5/PPP1R15A/NFKB2/RHOH/CD81/NSMCE3	15
789	CD8+ T cell (NCF1)	C0334663	Histiocytic sarcoma	15/2027	69/21671	0.001530102	0.016100004	0.012109349	PAX8/SLC22A2/CD68/LYZ/PLG/SOD2/CDKN2A/POU2F2/VIM/LMNB1/ETV3/BCL2/PIK3CA/NCOA2/ANXA5	15
790	CD8+ T cell (NCF1)	C0026499	Monosomy	34/2027	214/21671	0.00153829	0.016165674	0.012158741	FGFR2/VIPR2/CDK5R1/MYC/CD68/MYH11/FANCB/IGFBP3/STAT1/TNFRSF4/PRKCZ/CCND1/CDKN1A/EGR1/CDKN2A/PERP/PECAM1/LXN/XPO5/CCR7/VIM/ETV6/THY1/APP/ERBB2/PIK3CA/SKI/TET2/SLC12A9/TPT1/B2M/SAMD9/BAP1/RPS14	34
791	CD8+ T cell (NCF1)	C4523846	MSI-high	17/2027	83/21671	0.001543562	0.016200567	0.012184985	IFNG/MT1X/EPCAM/LMNA/IFI27/CD68/IGFBP3/BRCA2/CCND1/TLR1/SIRT1/ATR/BAX/MSH6/PIK3CA/PTGER2/FAS	17
792	CD8+ T cell (NCF1)	C0023860	Listeriosis	16/2027	76/21671	0.001550208	0.016208851	0.012191216	IFNG/TNIP3/ISG15/IFIT3/BAHD1/LIPE/ISG20/SENP1/HSPD1/HSPA14/LXN/BCL11B/CCR5/CASD1/ACTB/SPP1	16
793	CD8+ T cell (NCF1)	C0085390	Li-Fraumeni Syndrome	16/2027	76/21671	0.001550208	0.016208851	0.012191216	IGFBP7/HSP90AA1/BRCA2/CDKN1A/PLXNA3/CDKN2A/ETV6/RPS19/ERBB2/DOCK11/IRF7/PKM/BCL2/PCNA/B2M/BAP1	16
794	CD8+ T cell (NCF1)	C1868938	End stage cardiac failure	16/2027	76/21671	0.001550208	0.016208851	0.012191216	LIFR/DPYS/CHDH/AGT/ACE/LMNA/APOE/RBPJ/RNF19A/ACTB/SPP1/ASB1/SRF/CALR/ECE1/ANXA2	16
795	CD8+ T cell (NCF1)	C0041341	Tuberous Sclerosis	43/2027	289/21671	0.001563159	0.016323711	0.012277606	IFNG/MME/ANXA1/CDK5R1/TNFSF13B/RMDN2/IFI27/MYC/GPT/CLN3/BCL2L11/ICAM1/PLG/DDIT4/CCND1/ING2/CDKN2A/IRS2/SLC12A2/VIM/PDCD1/SLC7A5/PIM3/PPP1R15A/GCHFR/CD8A/RNF19A/IRF7/EIF4EBP1/IL21R/BCL2/BEX3/PRDX1/PIK3CA/TESC/ACTB/SPP1/MNAT1/PCNA/SLC2A1/FLNA/TCOF1/RPS6	43
796	CD8+ T cell (NCF1)	C0012715	Iron Metabolism Disorders	27-Jun	15/21671	0.001581631	0.016433922	0.0123605	HMOX1/FTL/MON1A/APP/HILPDA/SLC40A1	6
797	CD8+ T cell (NCF1)	C0334611	Transitional Meningioma	27-Jun	15/21671	0.001581631	0.016433922	0.0123605	MME/CST3/CTSL/HES1/MLLT10/BAP1	6
798	CD8+ T cell (NCF1)	C0340569	Internal Carotid Artery Stenosis	27-Jun	15/21671	0.001581631	0.016433922	0.0123605	MMP7/ACE/APOE/CDKN2A/CCL5/SPP1	6
799	CD8+ T cell (NCF1)	C4324396	Immune-mediated hepatitis	27-Jun	15/21671	0.001581631	0.016433922	0.0123605	IFNG/IL2RA/LGALS1/ISG20/RIPK3/TNFSF10	6
800	CD8+ T cell (NCF1)	C0235946	Cerebral atrophy	62/2027	454/21671	0.001595696	0.016559333	0.012454825	IFNG/DPYS/MARS2/ADAT3/ACE/ZC4H2/CTNS/ALB/ALDH2/RNASEH2A/TNFSF13B/GPT/MED20/CLN3/SLC39A14/PGAP1/PIK3R4/TECPR2/APOE/CACNA1A/SLC5A6/RTTN/HLA-DRB1/PCCA/C12orf4/CDKN2A/ALG11/ATXN7/PLA2G6/FUCA1/TUBGCP6/CCR5/ATXN1/HSPA5/COG6/MTR/YME1L1/LTA/NADK2/DHFR/ENO2/ZNF335/APP/SPATA5/FADD/B3GALNT2/PCK1/SYNJ1/ZNF592/GSTP1/MED23/EXOSC9/SLC25A22/TK2/NACC1/CTDP1/PPP2R2B/GLUL/SUCLG1/PEX19/SLC2A1/TCTN3	62
801	CD8+ T cell (NCF1)	C2986717	Anti-N-Methyl-D-Aspartate Receptor Encephalitis	27-Nov	43/21671	0.001601444	0.016598242	0.01248409	IFNG/C3/ALB/CST3/TNFSF13B/HLA-DQA1/CSF1/HLA-DRB1/ENO2/SELL/SPP1	11
802	CD8+ T cell (NCF1)	C0151450	Secondary SjC6gren's syndrome	27-Jul	20/21671	0.001606991	0.016634964	0.01251171	IFNG/VCAM1/ICAM1/HLA-DRB1/HLA-DRB5/VIM/HLA-A	7
803	CD8+ T cell (NCF1)	C0017668	Focal glomerulosclerosis	42/2027	281/21671	0.001610927	0.01665494	0.012526734	CLCN5/F2RL1/EDN1/VLDLR/PAX8/HMOX1/AGT/MYH10/CUBN/ACE/ALB/LMNA/GDF15/HLA-DQA1/CFH/KLF6/CCR2/CD9/APOE/PLG/MS4A1/FASLG/PLXNA3/CD40LG/TAGLN/ACTA2/SIRT1/S100A4/ANGPT2/CXCR4/RNF19A/BAX/BCL2/NBAS/ACTB/ITGB1/SPP1/NUP205/PCNA/B2M/HLA-A/DERL2	42
804	CD8+ T cell (NCF1)	C0041466	Typhoid Fever	27-Sep	31/21671	0.001616346	0.016690175	0.012553236	SLC11A1/HLA-DQB1/VAC14/HLA-DRB1/CD38/CCR6/LTB/ACTB/FLNA	9
805	CD8+ T cell (NCF1)	C0007621	Neoplastic Cell Transformation	25/2027	143/21671	0.001630138	0.01679083	0.012628942	EDN1/MYC/JUN/TSC22D1/ALDH1A1/FOS/ERRFI1/CCND1/EPAS1/SOD2/LGALS3/ZEB2/EZH2/VIM/TNFAIP3/ENO2/SLC40A1/IL7R/CXCR4/BCL2/NCF1/ACTG1/PIM1/CCND2/SLC2A1	25
806	CD8+ T cell (NCF1)	C0019069	Hemophilia A	25/2027	143/21671	0.001630138	0.01679083	0.012628942	IFNG/CCL3L1/HMOX1/ALB/CD68/GPT/IL2RA/HLA-DRA/ICAM1/MS4A1/TRBC1/HLA-DRB1/CCND1/NFYA/DPP4/ISG20/SCLY/ICOS/CCR5/REST/CALR/TPT1/ABR/HLA-A/MCFD2	25
807	CD8+ T cell (NCF1)	C0200665	Platelet mean volume determination (procedure)	35/2027	223/21671	0.001641777	0.016889759	0.01270335	PLCG2/NECTIN2/COCH/DRAIC/CHRNE/HBB/CLN3/CD9/RTTN/GRK5/BLOC1S3/ANKMY1/LRCH1/NIN/CD226/DCAF5/SAV1/ATXN2/BRF1/BCL2/MARK4/TESC/TRIM5/TENT5C/TPM1/F2R/SH2B3/BRD1/ADGRE5/ST3GAL5/SLC35D2/PDS5B/TMEM131L/TPM4/RNF145	35
808	CD8+ T cell (NCF1)	C1258104	Diffuse Scleroderma	13/2027	56/21671	0.001648116	0.016927775	0.012731943	IFNG/CCL4/RARRES2/HLA-DQA1/HLA-DQB1/VAC14/HLA-DRB1/HLA-DMA/CYCS/CCR6/ICOS/PECAM1/CCR7	13
809	CD8+ T cell (NCF1)	C1698259	HCV coinfection	27-Oct	37/21671	0.001649551	0.016927775	0.012731943	HMOX1/ALB/CD69/GPT/IL2RA/STAT1/FABP1/ISG20/CCL5/BACH1	10
810	CD8+ T cell (NCF1)	C0206650	Fibroadenoma	26/2027	151/21671	0.001667497	0.017090812	0.012854569	IFNG/PRLR/MT1X/LMNA/MT1E/MYC/MT1H/CD74/CCND1/MT1G/CDKN2A/CCR5/ZNF410/ERBB2/TRIM23/MT1F/BCL2/NFKB2/LTB/ING1/NUP43/S100A6/RUNX3/PCNA/TMPO/FLNA	26
811	CD8+ T cell (NCF1)	C0011119	Decompression Sickness	19/2027	98/21671	0.001670456	0.017100028	0.0128615	IFNG/ACE/LGR6/ICAM1/ASRGL1/NDC80/AQP1/DNASE1/EGR1/FTH1/PIAS2/ZBTB17/SELL/SLC35B2/LTB/ACTB/SIT1/OGFR/VPS36	19
812	CD8+ T cell (NCF1)	C0302142	Deformity	50/2027	350/21671	0.001686702	0.017245069	0.01297059	TBX2/VLDLR/EFNB1/FGFR2/CHDH/LAMB1/AKAP12/ERVMER61-1/EMX2/ZC4H2/INSR/ADAMTS1/CXCL14/RMDN2/KIF5C/NCKIPSD/ASRGL1/TUBB2A/RTTN/BRCA2/TRPS1/TXN/SOD2/CDKN2A/ATXN7/CPLANE1/PECAM1/HSPA6/IFT88/AHI1/MTR/ANGPT2/ABHD5/BCL2/PIK3CA/SKI/GSTP1/ACTB/PTP4A3/ACTG1/SMCHD1/IP6K1/CORO1A/CASP8AP2/GLUL/ATL3/CREB1/FLNA/TCOF1/RPL11	50
813	CD8+ T cell (NCF1)	C0024636	Malocclusion	23/2027	128/21671	0.001692321	0.017280652	0.012997354	EDN1/FGFR2/GTF2IRD1/CHRNE/CA2/ARHGAP29/IL2RA/IGFBP3/TRPS1/EGR1/PIK3R1/DLG1/COTL1/BRF1/ATR/BCOR/SKI/LIMK1/PCYT1A/IL2RB/PTPN22/FLNA/CD247	23
814	CD8+ T cell (NCF1)	C0023462	Acute Megakaryocytic Leukemias	27/2027	159/21671	0.001694345	0.017280652	0.012997354	PAX8/APOC1/TNS1/ALB/GAPDH/MYH11/FANCB/PTGIR/STAT1/AURKA/JAK2/CD38/MAL/CCR7/MLLT3/ETV6/RBPJ/RPS19/CD8A/FXR2/ACTB/SH2D1A/SPEN/SRF/MLLT10/DYRK1A/PFN1	27
815	CD8+ T cell (NCF1)	C4290046	trachomatis	29/2027	175/21671	0.001720458	0.017525449	0.013181473	IFNG/C3/HBB/GATA3/APOE/RECK/FURIN/CD79A/P2RX7/HSPE1/CCR6/HSPD1/HSPA14/TLR1/CCR5/BIRC3/LTA/AHNAK/TNFSF10/RNF19A/PIK3CA/ING1/ACTB/ITGB1/ACTG1/PLEK/B2M/HLA-A/EEF1A1	29
816	CD8+ T cell (NCF1)	C0020474	Hyperlipidemia, Familial Combined	18/2027	91/21671	0.001727967	0.017558848	0.013206594	NECTIN2/VLDLR/OSBPL10/AGT/C3/ALB/GPT/APOE/PLG/LIPE/FASLG/EGR1/ANGPT2/EIF4EBP1/TXNIP/TGIF1/TCF3/IL2RB	18
817	CD8+ T cell (NCF1)	C0220636	Malignant neoplasm of salivary gland	18/2027	91/21671	0.001727967	0.017558848	0.013206594	SERPINF1/PCSK1N/IFI27/TSC22D1/AQP1/PDZK1/SOX4/MIER2/CCND1/CDKN1A/BCL2A1/LGALS3/MARK2/ETV6/ERBB2/CXCR4/CDKN3/MAML2	18
818	CD8+ T cell (NCF1)	C0085435	Arthritis, Reactive	14/2027	63/21671	0.001737618	0.017613806	0.013247929	IFNG/IL2RA/SLC11A1/CFH/TRBC1/HLA-DRB1/SOD2/ISG20/PCBD2/HSPD1/HSPA14/CCR5/BCL2/HLA-C	14
819	CD8+ T cell (NCF1)	C0854924	Papillary serous endometrial carcinoma	14/2027	63/21671	0.001737618	0.017613806	0.013247929	HES1/IFI27/MYC/CLDN4/STAT1/NEU1/BRCA2/AURKA/CCND1/CDKN1A/CDKN2A/ERBB2/KDM6B/PIK3CA	14
820	CD8+ T cell (NCF1)	C0409959	Osteoarthritis, Knee	52/2027	368/21671	0.001756711	0.017785629	0.013377164	CCL4L2/F2RL1/CCL3/PAPSS2/XCL2/AGT/ACE/ALB/CCL4/CCL20/PLK2/LRP2/TGM2/AGAP1/CCR2/MZB1/AQP1/PDZK1/GRK5/FASLG/HLA-DPB1/CCND1/EPAS1/CCR6/LRCH1/SLC14A1/HSPD1/HSPA14/SDC4/SIRT1/CCR7/PDCD1/ANGPT2/PTGER4/ZNF410/SOCS3/BAX/BCL2/RHOB/PIK3CA/SAMSN1/FAS/SPP1/NFAT5/PCYT1A/PDE3B/NLRP1/CREB1/AKNA/SMG6/PEPD/EEF1A1	52
821	CD8+ T cell (NCF1)	C0004368	Autoimmune state	15/2027	70/21671	0.001781974	0.017997506	0.013536523	HNF1A/RNASEH2A/SERPING1/HLA-DPA1/HLA-DQB1/HLA-DRB1/HLA-DPB1/CCR6/ICOS/LMNB2/TRAC/IL7R/SH2B3/PTPN22/ITCH	15
822	CD8+ T cell (NCF1)	C0848676	Subfertility, Male	15/2027	70/21671	0.001781974	0.017997506	0.013536523	IFNG/ACE/ALDH2/RARRES2/RPGR/DROSHA/SELENOP/SOD2/TDRD7/MTR/TSC22D3/CDC14A/BAX/BCL2/STX2	15
823	CD8+ T cell (NCF1)	C0036391	Schwartz-Jampel Syndrome	16/2027	77/21671	0.001790013	0.01805673	0.013581068	DSP/ANXA1/GPT/CFH/HLA-DQB1/HLA-DRB1/FASLG/FDXR/TRAF3IP2/TNFSF14/MICA/BCL2/TRAPPC2/HLA-C/HLA-A/FLNA	16
824	CD8+ T cell (NCF1)	C0333463	Senile Plaques	38/2027	249/21671	0.001795507	0.01809017	0.013606219	MME/HMOX1/AGT/CEBPD/RAB3A/ACE/ALB/CST3/PZP/RMDN2/CD70/ICAM1/HOOK1/AIF1/APOE/POLD1/CDK1/NEU1/TMEM176B/CCND1/P2RX7/MX1/IDE/SIRT1/ENO2/S100A9/APP/RNF19A/PIK3CA/ACTB/S100A6/ACTG1/GLUL/NLRP1/RBL2/APMAP/ADAM10/APBA2	38
825	CD8+ T cell (NCF1)	C0029172	Oral Submucous Fibrosis	20/2027	106/21671	0.001804244	0.018098735	0.013612661	IFNG/FGFR2/HMOX1/NFKBIA/CST3/TGM2/PLG/HLA-DRB1/FASLG/CCND1/EGR1/SMN2/ZEB2/VIM/S100A4/ERBB2/MICA/ACTB/FAS/CALR	20
826	CD8+ T cell (NCF1)	C0751356	Idiopathic Inflammatory Myopathies	20/2027	106/21671	0.001804244	0.018098735	0.013612661	IFNG/IGKC/TNFSF13B/HLA-DQA1/TGM2/CCR2/HLA-DQB1/PLCL1/HLA-DRB1/HLA-DPB1/CYCS/CD40LG/TNFAIP3/S100A4/CKLF/CXCR4/HLA-C/S100A11/PTPN22/HLA-A	20
827	CD8+ T cell (NCF1)	C0029443	Osteomyelitis	22/2027	121/21671	0.001805077	0.018098735	0.013612661	IFNG/CCL3/ALB/IGHM/HBB/HLA-DQB1/STAT1/HLA-DRB1/CD79A/HPGD/PIK3R1/RIPK3/ATP7A/CCR5/IFNGR1/CXCR4/BAX/NCF1/TCF3/GSR/ATL3/C1orf52	22
828	CD8+ T cell (NCF1)	C1850900	Familial primary gastric lymphoma	22/2027	121/21671	0.001805077	0.018098735	0.013612661	CALD1/MYC/IL2RA/MS4A1/CCND1/CD79A/CD40LG/CDKN2A/ISG20/CXCR3/HSPD1/ZEB2/HSPA14/TNFAIP3/BIRC3/SELL/CXCR4/BCL2/GSTP1/ACTB/PTPN6/PCNA	22
829	CD8+ T cell (NCF1)	C4551538	refractory multiple myeloma	27-Dec	50/21671	0.001813867	0.01816493	0.013662449	SDC1/HSP90AA1/CD38/HSPA5/TNFSF10/CXCR4/SLAMF7/BCL2/MCL1/SLAMF1/PCNA/LBH	12
830	CD8+ T cell (NCF1)	C0234251	Inflammatory pain	40/2027	266/21671	0.001829915	0.01830356	0.013766716	IFNG/F2RL1/GPR55/HMOX1/AGT/FABP5/NOL3/ANXA1/MGLL/CXCR6/KLF6/CCR2/AIF1/MZB1/FOS/LPAR5/CSF1/P2RX7/DPP4/ICA1/CXCR3/DUSP2/SIRT1/PTGER4/S100A9/APP/PDE4D/CXCR4/RNF19A/KDM6B/PIK3CA/FKBP5/PPP1R9B/TCF3/ROCK2/SEMA4C/GDE1/IL2RB/PTPN6/SLC2A1	40
831	CD8+ T cell (NCF1)	C0023904	Liver Neoplasms, Experimental	26/2027	152/21671	0.00183645	0.018346816	0.013799251	INSR/CCL20/MYC/TSC22D1/SLC31A1/SOX4/CCNB1/CCND1/CDKN1A/JAK2/SOCS1/MFGE8/VIM/ATP7A/RIDA/ENO2/TK1/BBC3/BCL2/SQLE/PRDX1/GSTP1/FAS/SPP1/CD63/GLUL	26
832	CD8+ T cell (NCF1)	C4524092	Chronic rhinosinusitis with nasal polyps	28/2027	168/21671	0.001874735	0.018702399	0.014066697	IFNG/F2RL1/NTN4/MMP7/EPCAM/TNFSF13B/IL17RB/CD69/RORC/BMPR1A/OSM/HLA-DRA/GATA3/ICAM1/AREG/SOD2/CYSLTR1/SOCS1/SGK1/VIM/PDCD1/PTGER4/SOCS3/CXCR4/SPP1/SIT1/S1PR1/IL32	28
833	CD8+ T cell (NCF1)	C0677936	Refractory cancer	30/2027	184/21671	0.001877062	0.018702399	0.014066697	ALB/IFI27/BCL2L11/TGM2/STMN1/AGAP3/HSP90AA1/BRCA2/AURKA/ERRFI1/NR4A1/DNASE1/PHLDA1/TYMP/RIPK3/SYCE1L/SIRT1/EZH2/CCR5/DHFR/ERBB2/TNFSF10/CXCR4/CD24/PKM/BCL2/MCL1/PIK3CA/ANXA5/LDHA	30
834	CD8+ T cell (NCF1)	C4551687	Sarcoma of soft tissue	39/2027	258/21671	0.001880981	0.018702399	0.014066697	ENPP2/AZGP1/ALB/LMNA/EXTL3/MYC/CD68/GDF15/IRF8/LAG3/GATA3/ALDH1A1/PLIN2/PLG/HSP90AA1/AQP1/MS4A1/BRCA2/EPAS1/ING2/CDKN2A/PECAM1/SIRT1/EZH2/VIM/PDCD1/S100A4/ATR/ERBB2/TNFSF10/BCL2/BCOR/ING1/SPP1/ANXA5/CD63/PCNA/CD82/MAD2L1	39
835	CD8+ T cell (NCF1)	C1851841	ECTRODACTYLY, ECTODERMAL DYSPLASIA, AND CLEFT LIP/PALATE SYNDROME 1	23/2027	129/21671	0.001881053	0.018702399	0.014066697	ALB/CCR1/MYC/CD68/ASRGL1/CD200R1/AURKA/CCND1/CDKN1A/NR4A1/PIK3R1/NEAT1/PTGER4/ERBB2/RNF19A/BCL2/PIK3CA/SPP1/S100A6/SLC12A9/GDE1/PCNA/APBA2	23
836	CD8+ T cell (NCF1)	C3890205	Polyarticular Juvenile Idiopathic Arthritis, Rheumatoid Factor Negative	27-Aug	26/21671	0.001937133	0.019236935	0.014468739	IL2RA/STAT1/ATXN2/COG6/ZFP36L1/PRR5L/FAS/IL2RB	8
837	CD8+ T cell (NCF1)	C0017662	Glomerulonephritis, Membranoproliferative	13/2027	57/21671	0.001955289	0.019343104	0.014548593	EDN1/C3/ALB/CFH/HLA-DQB1/HLA-DRB1/CCR6/TAGLN/LMNB2/THY1/ANGPT2/PIK3CA/PFN1	13
838	CD8+ T cell (NCF1)	C0033847	Pseudoxanthoma Elasticum	13/2027	57/21671	0.001955289	0.019343104	0.014548593	EDN1/AGT/NPIPA1/ALDH7A1/HBB/CFH/MYH11/ICAM1/APOE/SYCE1L/SELL/ACTB/SPP1	13
839	CD8+ T cell (NCF1)	C0302809	Fulminant hepatitis	13/2027	57/21671	0.001955289	0.019343104	0.014548593	IFNG/HMOX1/NCKIPSD/NR1D1/SOCS1/AHI1/LTA/BBC3/CAMKK2/FAS/SH2D1A/IVNS1ABP/MAP3K8	13
840	CD8+ T cell (NCF1)	C0730285	Diabetic macular edema	18/2027	92/21671	0.001964134	0.019343104	0.014548593	CCL4L2/SERPINF1/C3/ALB/CCL4/NRP1/ADM/CCR2/ICAM1/APOE/MZB1/LGALS1/DDIT4/P2RX7/SOD2/CCR5/HSPA5/ANGPT2	18
841	CD8+ T cell (NCF1)	C0949691	Spondylarthropathies	18/2027	92/21671	0.001964134	0.019343104	0.014548593	IFNG/HSPA1B/ACE/CCL20/HSPA1A/CD69/HLA-DRB1/S100A8/PCBD2/SLC14A1/LTA/MICA/FAS/RIOX1/RUNX3/HLA-C/B2M/HLA-A	18
842	CD8+ T cell (NCF1)	C2931384	Moyamoya disease 1	18/2027	92/21671	0.001964134	0.019343104	0.014548593	CXCR6/CFH/APOE/HLA-DQB1/HLA-DRB1/TSC22D2/ACTA2/CCL5/CCR5/DOCK9/ANGPT2/TGIF1/SBF2/ACTB/RNF213/HLA-A/OGFR/USP15	18
843	CD8+ T cell (NCF1)	C3887938	Deuteranomaly	18/2027	92/21671	0.001964134	0.019343104	0.014548593	ACE/RMDN2/GPT/APOE/HLA-DQB1/HLA-DRB1/HLA-DPB1/SPECC1/RIDA/CCR5/HSPA5/APP/RNF19A/BAX/NSF/MRS2/ROCK2/TRPV2	18
844	CD8+ T cell (NCF1)	C3714948	PACHYONYCHIA CONGENITA 3	33/2027	209/21671	0.001982668	0.019502497	0.014668477	SERPINF1/MME/HMOX1/CD69/RORC/SULF2/HIVEP1/BRCA2/TEP1/CCND1/CDKN1A/PSAT1/BTG2/NPRL2/SOCS1/VIM/HSPA5/ERBB2/TNFSF10/CXCR4/RNF19A/BCL2/MCL1/CDKN3/PIK3CA/SKI/B3GNT2/SPP1/ROCK2/SLC12A9/REXO1/CASP8AP2/PIM1	33
845	CD8+ T cell (NCF1)	C1318544	M5b Acute differentiated monocytic leukemia	22/2027	122/21671	0.002011749	0.019662107	0.014788525	VCAM1/HOXA9/IL2RA/MYH11/ICAM1/FANCB/PLG/FOS/CSF1/TXN/EGR1/SOCS1/HLA-DMB/RORA/MACROD1/MLLT3/S100A9/ARHGAP26/PIK3CA/MLLT10/HLA-A/MYO1F	22
846	CD8+ T cell (NCF1)	C0014335	Enteritis	17/2027	85/21671	0.002023086	0.019662107	0.014788525	IFNG/ALB/FOSB/CFH/JUN/LYZ/ICAM1/FOS/CD40LG/ICOS/DUSP1/JUND/JUNB/HSPA5/RNF19A/CAMKK2/XBP1	17
847	CD8+ T cell (NCF1)	C4255010	Non-ST Elevated Myocardial Infarction	17/2027	85/21671	0.002023086	0.019662107	0.014788525	CCL4L2/AGT/FABP3/ACE/CCL4/PZP/GPT/GDF15/NECTIN3/FASLG/FBLN5/LGALS3/FKBP5/F2R/NUCB2/PTPN22/RFC1	17
848	CD8+ T cell (NCF1)	C0280217	stage, non-small cell lung cancer	20/2027	107/21671	0.002027896	0.019662107	0.014788525	HOXA9/S100A2/SLC5A10/MYC/ALDH1A1/FASLG/CCND1/BTG2/CDKN2A/EPHB6/INTS6/VIM/ENO2/ERBB2/MICA/BCL2/FAS/MAP3K8/PCNA/DRG2	20
849	CD8+ T cell (NCF1)	C0162375	Granuloma, Giant Cell Reparative	27-May	11/21671	0.002032051	0.019662107	0.014788525	CA2/CD68/PECAM1/SPP1/PCNA	5
850	CD8+ T cell (NCF1)	C0264757	Rheumatic disease of heart valve	27-May	11/21671	0.002032051	0.019662107	0.014788525	ICAM1/HLA-DRB1/HLA-DPB1/ITGA5/CALR	5
851	CD8+ T cell (NCF1)	C0600178	External Carotid Artery Diseases	27-May	11/21671	0.002032051	0.019662107	0.014788525	HMOX1/AGT/APOE/FASLG/GSTP1	5
852	CD8+ T cell (NCF1)	C0750986	Internal Carotid Artery Diseases	27-May	11/21671	0.002032051	0.019662107	0.014788525	HMOX1/AGT/APOE/FASLG/GSTP1	5
853	CD8+ T cell (NCF1)	C0750987	Arterial Diseases, Common Carotid	27-May	11/21671	0.002032051	0.019662107	0.014788525	HMOX1/AGT/APOE/FASLG/GSTP1	5
854	CD8+ T cell (NCF1)	C0795845	Chromosome 12, 12p trisomy	27-May	11/21671	0.002032051	0.019662107	0.014788525	MS4A1/CD38/BIRC3/ENO2/ITGA4	5
855	CD8+ T cell (NCF1)	C1708781	Sarcomatoid carcinoma of the lung	27-May	11/21671	0.002032051	0.019662107	0.014788525	GATA3/CLDN4/JAK2/KDM6B/EML4	5
856	CD8+ T cell (NCF1)	C1859341	Olivopontocerebellar hypoplasia	27-May	11/21671	0.002032051	0.019662107	0.014788525	RTTN/FKRP/ATXN2/POMGNT1/TSEN54	5
857	CD8+ T cell (NCF1)	C3275445	X-linked immunodeficiency with magnesium defect, Epstein-Barr virus infection and neoplasia	27-May	11/21671	0.002032051	0.019662107	0.014788525	MME/MS4A1/CD38/CD27/CXCR4	5
858	CD8+ T cell (NCF1)	C4755296	Susceptibility to viral and mycobacterial infection	27-May	11/21671	0.002032051	0.019662107	0.014788525	IFNG/STAT1/JAK2/IFNGR1/IRF9	5
859	CD8+ T cell (NCF1)	C0403592	Chronic rejection of renal transplant	14/2027	64/21671	0.002036069	0.019678048	0.014800515	IFNG/FGFR2/AGT/MMP7/CD40LG/CDKN2A/ADAM19/SMN2/VIM/MARK2/ANGPT2/CDKN3/F2R/SLC52A2	14
860	CD8+ T cell (NCF1)	C0009088	Cluster Headache	27-Oct	38/21671	0.002053649	0.019721146	0.014832931	CCL4L2/VCAM1/MME/PER3/CCL4/LRP2/ICAM1/MZB1/CACNA1A/TRAF3IP2	10
861	CD8+ T cell (NCF1)	C0263454	Chloracne	27-Oct	38/21671	0.002053649	0.019721146	0.014832931	ZNF683/GADD45A/HBB/OSM/CYCS/BTG2/PTGER4/AHNAK/CREM/CDK6	10
862	CD8+ T cell (NCF1)	C0265950	Venous malformation	27-Oct	38/21671	0.002053649	0.019721146	0.014832931	PLG/STAT1/LGALS3/PECAM1/SMN2/PDCD1/ANGPT2/PIK3CA/MAP3K3/SLC2A1	10
863	CD8+ T cell (NCF1)	C1334015	High Grade Intraepithelial Neoplasia	27-Oct	38/21671	0.002053649	0.019721146	0.014832931	ALDH2/DPEP1/MYC/CD68/G0S2/CDKN2A/EZH2/PDCD1/ERBB2/SLC2A1	10
864	CD8+ T cell (NCF1)	C0024282	Lymphocytosis	16/2027	78/21671	0.0020601	0.019721146	0.014832931	MME/MYC/HLA-DRB1/CCND1/CD38/CD27/CCL5/LMNB2/IL7R/BCL2/FAS/SH2D1A/ITGA4/PIM1/NRM/RFC1	16
865	CD8+ T cell (NCF1)	C0079770	Lymphoma, Small Noncleaved-Cell	27-Sep	32/21671	0.002064552	0.019721146	0.014832931	MME/MYC/LGALS1/HLA-DRB1/CXCR3/BHMT/SELL/BCL2/SKI	9
866	CD8+ T cell (NCF1)	C1856872	Down-sloping shoulders	27-Sep	32/21671	0.002064552	0.019721146	0.014832931	TBX2/EFNB1/GTF2IRD1/PTCH2/LMNA/SUFU/ATP7A/BCOR/LIMK1	9
867	CD8+ T cell (NCF1)	C0235653	Malignant neoplasm of female breast	15/2027	71/21671	0.002067489	0.019721146	0.014832931	FGFR2/ALDH2/MYC/RARRES2/BCL2L11/GATA3/BRCA2/CCND1/ERBB2/CXCR4/BCL2/PIK3CA/PCNA/SLC2A1/DDT	15
868	CD8+ T cell (NCF1)	C0598894	Monocytic leukemia	15/2027	71/21671	0.002067489	0.019721146	0.014832931	VCAM1/HOXA9/IL2RA/ICAM1/FANCB/FOS/CSF1/CDKN1A/EGR1/SOCS1/HLA-DMB/MACROD1/S100A9/MLLT10/SLC12A9	15
869	CD8+ T cell (NCF1)	C1844505	Pointed chin	15/2027	71/21671	0.002067489	0.019721146	0.014832931	GTF2IRD1/AP4E1/ZEB2/TUBGCP6/KIF11/CRKL/TMEM94/ANKRD11/SKI/LIMK1/ACTB/ACTG1/MAP3K7/FLNA/ZNF148	15
870	CD8+ T cell (NCF1)	C4050407	Pauci-immune Glomerulonephritis associated with Granulomatosis with Polyangiitis	15/2027	71/21671	0.002067489	0.019721146	0.014832931	IFNG/AGT/ACE/MS4A1/HLA-DRB1/HLA-DPB1/DPP4/PDCD1/CD226/CCR5/TNFAIP3/RXRB/CDK6/PTPN22/HLA-A	15
871	CD8+ T cell (NCF1)	C0027055	Myocardial Reperfusion Injury	35/2027	226/21671	0.002069034	0.019721146	0.014832931	VCAM1/EDN1/UCP3/HMOX1/AGT/THBS1/C3/ANXA1/ALB/NFKBIA/ALDH2/GAPDH/ICAM1/STAT1/TXN/JAK2/PPARD/BTG2/PECAM1/SIRT1/MAP1LC3A/CCR5/HSPA5/ANGPT2/FADD/BAX/BCL2/FAS/SH2B3/GSR/UCP2/ECE1/SLC2A1/BNIP3/GLRX	35
872	CD8+ T cell (NCF1)	C4551993	Amyotrophic Lateral Sclerosis, Familial	23/2027	130/21671	0.002087423	0.019873606	0.0149476	FAM20C/CST3/CD68/TUBA4A/STMN1/LGALS1/FOS/TXN/SOD2/APAF1/JUND/VIM/ATXN1/ATXN2/APP/BCL2/CRYAB/ACTB/GART/CHCHD10/XBP1/PFN1/TMSB4X	23
873	CD8+ T cell (NCF1)	C0086692	Benign Neoplasm	52/2027	371/21671	0.002094189	0.019915185	0.014978873	EDN1/CENPF/GPR55/SERPINF1/HOXD8/FGFR2/PAX8/MMP7/HNF1A/CTSL/LMNA/MYC/CD68/GDF15/FOSB/CLDN4/ICAM1/IGFBP3/HSP90AA1/AQP1/GPX3/ENOX2/FOS/HLA-DRB1/CCND1/PSAT1/SOD2/CDKN2A/CXCR3/SYCE1L/CITED2/SIRT1/EZH2/CCR7/VIM/CCR5/S100A4/BTG1/SOCS3/ERBB2/CD24/BCL2/BCOR/CBX4/SPP1/NACC1/SRF/S100A6/GDE1/PCNA/SLC2A1/ANXA2	52
874	CD8+ T cell (NCF1)	C1445957	Serum total cholesterol measurement	65/2027	486/21671	0.00210003	0.019947879	0.015003464	A1CF/NECTIN2/VLDLR/RBM47/APOC1/HNF1A/CUBN/COL4A2/ITGA1/RFC3/MGLL/HLA-DQA1/LRP2/HLA-DRA/PROK2/DOCK7/ICA1L/ICAM1/APOE/FAM117B/RPAP1/C2orf42/BRCA2/TRPS1/CDKN1A/JAK2/ZNF568/DNASE1/MAPK7/TXNL4B/CDKN2A/TAGLN/RORA/MACROD1/KIF11/ATXN2/PHC1/BRWD1/FAM136A/APP/TRAM2/LIMS1/MICA/KLHL8/MARK4/CD4/TPM1/CEBPB/PEX14/BUD13/CDK6/SH2B3/ENDOG/PLEC/C12orf43/PLEK/ATP2B1/SYNE2/NLRP1/AKNA/PCSK7/ARCN1/SCAF4/RPS6/CAPZA1	65
875	CD8+ T cell (NCF1)	C0000737	Abdominal Pain	44/2027	302/21671	0.002108356	0.020004078	0.015045733	F2RL1/GTF2IRD1/BTBD8/EPCAM/CCR1/MT1E/SERPING1/BMPR1A/MYC/GPT/KLRC4/HBB/HLA-DQA1/CFH/HLA-DPA1/ASRGL1/HLA-DQB1/CACNA1A/BRCA2/HLA-DRB1/HLA-DPB1/JAK2/DPP4/CDKN2A/TYMP/BIRC3/ATXN2/ERBB2/TMEM94/SLC40A1/CXCR4/BCOR/MSH6/PIK3CA/LIMK1/REST/FAS/SPP1/ALDOB/SH2B3/TET2/NABP1/ECE1/PTPN22	44
876	CD8+ T cell (NCF1)	C0276496	Familial Alzheimer Disease (FAD)	39/2027	260/21671	0.002166348	0.020530845	0.015441932	PLCG2/NECTIN2/MME/HMOX1/APOC1/NFIB/ACE/INSR/ANXA1/CST3/ADAMTS1/CDK5R1/APOE/HSP90AA1/FOS/BRCA2/CCND1/SOD2/IDE/RAB9A/HLA-DRB5/LGALS3/SLC30A6/VIM/ENO2/GCHFR/APP/SYNJ1/BAX/BCL2/PIK3CA/ACTB/ADI1/ABI3/MAP3K8/MNAT1/TPT1/CREB1/ADAM10	39
877	CD8+ T cell (NCF1)	C0079474	Hallopeau-Siemens Disease	27-Dec	51/21671	0.002173393	0.020550698	0.015456864	COCH/MMP7/THBS1/MSC/CD68/TGM2/IGFBP3/CDKN2A/TAGLN/PIK3CA/ACTB/ITGB1	12
878	CD8+ T cell (NCF1)	C3496337	Idiopathic Nephrotic Syndrome	27-Dec	51/21671	0.002173393	0.020550698	0.015456864	EDN1/ESPN/ACE/HLA-DQA1/APOE/PLG/HSP90AA1/MS4A1/HLA-DRB1/SOD2/TPT1/CD247	12
879	CD8+ T cell (NCF1)	C0079765	Lymphoma, Small Cleaved-Cell, Follicular	27-Jul	21/21671	0.002217672	0.020883964	0.015707524	MME/CCND1/EZH2/TNFAIP3/MTR/SELL/BCL2	7
880	CD8+ T cell (NCF1)	C0333980	Focal Nodular Hyperplasia	27-Jul	21/21671	0.002217672	0.020883964	0.015707524	HNF1A/ALB/GPT/SOCS1/ANGPT2/GLUL/CCND2	7
881	CD8+ T cell (NCF1)	C0279070	Adult Oligodendroglioma	26/2027	154/21671	0.002218701	0.020883964	0.015707524	HES1/GDF15/TSC22D1/PLG/LGALS1/LRIG1/BTG2/DNASE1/CDKN2A/EZH2/VIM/ENO2/BCL2/MSH6/LRIG2/PIK3CA/ACTB/REST/MXD4/MAP3K8/IL2RB/PTPN6/DYRK1A/GLUL/ATAD2B/CREB1	26
882	CD8+ T cell (NCF1)	C0280475	Childhood Oligodendroglioma	26/2027	154/21671	0.002218701	0.020883964	0.015707524	HES1/GDF15/TSC22D1/PLG/LGALS1/LRIG1/BTG2/DNASE1/CDKN2A/EZH2/VIM/ENO2/BCL2/MSH6/LRIG2/PIK3CA/ACTB/REST/MXD4/MAP3K8/IL2RB/PTPN6/DYRK1A/GLUL/ATAD2B/CREB1	26
883	CD8+ T cell (NCF1)	C0852036	Pregnancy associated hypertension	30/2027	186/21671	0.002224474	0.020913347	0.015729624	SDC1/VCAM1/EDN1/HMOX1/AGT/CALCRL/MMP7/ACE/INSR/CST3/CCL20/PAPPA/IL2RA/HLA-DQA1/ADM/ICAM1/ENG/PLG/HLA-DQB1/IGFBP3/LGALS1/LIPE/ISG20/PLA2G6/PDCD1/MTR/PIK3CA/GSTP1/ACTG1/B2M	30
884	CD8+ T cell (NCF1)	C0242488	Acute Lung Injury	18/2027	93/21671	0.002226861	0.020913347	0.015729624	IFNG/EDN1/HMOX1/AKAP12/MMP7/C3/ALB/CCL4/ICAM1/FASLG/TXN/PECAM1/MFN1/FADD/BAX/BCL2/FAS/GSR	18
885	CD8+ T cell (NCF1)	C0021655	Insulin Resistance	27/2027	162/21671	0.002235493	0.020970693	0.015772757	SERPINF1/HMOX1/HNF1A/C3/INSR/ALDH2/LMNA/CD68/GPD2/SELENOP/GPX3/POLD1/FOS/LIPE/SOD2/NR4A1/PIK3R1/IRS2/HSPD1/SIRT1/LMNB2/NEIL1/INPPL1/METRNL/FAS/TBC1D4/XBP1	27
886	CD8+ T cell (NCF1)	C1512127	HER2 gene amplification	28/2027	170/21671	0.002241189	0.021000395	0.015795096	TBX2/FGFR2/MME/ME3/MMP7/IFI27/MYC/BCL2L11/HACD1/PLIN2/NR1D1/HSP90AA1/CDK1/NEU1/BRCA2/ERRFI1/CCND1/CDKN2A/INTS2/SMN2/CISH/ERBB2/SLC25A16/RNF19A/CD24/BCL2/MCL1/PIK3CA	28
887	CD8+ T cell (NCF1)	C0242596	Neoplasm, Residual	47/2027	329/21671	0.002277394	0.021315589	0.016032164	CLEC12A/SDC1/PBX1/MME/NOL3/ALB/CCL4/HLF/MYC/NRP1/MYH11/ICAM1/MS4A1/TRBC1/FASLG/CCND1/PSAT1/JAK2/CD38/CDKN2A/CD27/CCR7/MLLT3/TSGA10/ETV6/CCR5/S100A4/ANGPT2/ERBB2/TNFSF10/IL7R/CD24/BCL2/MCL1/PIK3CA/ITGA5/ITGB1/SPP1/ADGRE5/CALR/GDE1/CD81/CASP8AP2/NLRP1/B2M/P2RY8/RFC1	47
888	CD8+ T cell (NCF1)	C0014474	Ependymoma	37/2027	244/21671	0.00228905	0.021376482	0.016077964	IFNG/HOXA9/MME/AZIN2/S100A2/THBS1/RAB3A/ANXA1/HES1/TP53INP1/CAPS/STMN1/PLG/IGFBP3/AQP1/SOX4/CCND1/JAK2/CD38/CDKN2A/NELL2/SMN2/EZH2/CCR7/S100A4/ERBB2/TNFSF10/MSH6/PIK3CA/CDK6/MXD4/S100A6/TET2/CALR/PCNA/RBL2/ZNF148	37
889	CD8+ T cell (NCF1)	C0035235	Respiratory Syncytial Virus Infections	37/2027	244/21671	0.00228905	0.021376482	0.016077964	IFNG/CCL3/THBS1/ISG15/ACE/NFKBIA/CCL20/TNFSF13B/CCR1/KLF6/SARM1/JUN/ICAM1/STAT1/TNFRSF4/HLA-DPB1/ING2/CXCR3/PECAM1/CCL5/PDCD1/CCR5/CD8A/S100A9/MICA/DCP1B/BCL2/IRF1/ACTB/FAS/SPP1/IVNS1ABP/HLA-C/IFITM1/B2M/SLC2A1/ANXA2	37
890	CD8+ T cell (NCF1)	C0220656	Malignant ascites	17/2027	86/21671	0.002306137	0.021461049	0.016141569	SERPINF1/FGFR2/XCL2/EPCAM/ALB/SLC47A1/IFI27/CD9/AREG/SOD2/CCR6/CXCR3/HSPD1/HSPA14/ERBB2/TNFSF10/CD24	17
891	CD8+ T cell (NCF1)	C0280280	stage, prostate cancer	13/2027	58/21671	0.00230812	0.021461049	0.016141569	MMP7/EPCAM/MYC/ALDH1A1/TRPS1/PSAT1/EZH2/TUBA1B/CAMKK2/GSTP1/F2R/CD82/SLC52A2	13
892	CD8+ T cell (NCF1)	C0020507	Hyperplasia	23/2027	131/21671	0.002312721	0.021461049	0.016141569	HMOX1/TNFSF13B/RLN1/PAPPA/PTGIR/IGFBP3/CCNB1/CCND1/CDKN1A/AREG/P2RX7/CDKN2A/IRS2/ZFP36/EZH2/TNFAIP3/SLC7A5/S100A9/TNFSF10/CXCR4/BCL2/PIK3CA/ITGB1	23
893	CD8+ T cell (NCF1)	C0027859	Acoustic Neuroma	23/2027	131/21671	0.002312721	0.021461049	0.016141569	THBS1/IFI27/NRP1/ENG/STAT1/AQP1/CSF1/CCND1/CDKN1A/SOD2/CDKN2A/SLC12A2/ERBB2/CXCR4/BCL2/PIK3CA/GSTP1/LIMK1/CCNH/SPP1/ITGA4/PCNA/ABR	23
894	CD8+ T cell (NCF1)	C0018681	Headache	48/2027	338/21671	0.002326325	0.021461049	0.016141569	KYNU/FGFR2/SAMD12/NAGS/ACE/MAOA/ALDH2/PHACTR1/RNASEH2A/SUFU/SERPING1/GPT/CFH/KLF6/RPGR/ASTN2/HLA-DPA1/APOE/MZB1/CACNA1A/MS4A1/SPAG1/BRCA2/FASLG/FKRP/HLA-DPB1/FURIN/JAK2/FDXR/DPP4/DUSP2/SCLY/BTN2A2/CISH/ENO2/APP/ERBB2/TMEM94/PIK3CA/NFKB2/FAS/SPP1/SH2B3/MEF2D/TET2/PTPN22/SLC2A1/FLNA	48
895	CD8+ T cell (NCF1)	C0011175	Dehydration	43/2027	295/21671	0.002330073	0.021461049	0.016141569	PCSK1N/RSAD2/HSPA1B/ACE/AGXT/COL4A2/CTNS/ALB/HSPA1A/IGHM/GPT/BCL2L11/JUN/LYZ/HACD1/KHK/CACNA1A/HSP90AA1/AQP1/CA12/DLEU2/CD79A/PCCA/PIK3R1/HSPD1/HSPA14/SGK1/ACAT1/DNAJB1/DHFR/ATR/AQP3/ABHD5/SLC5A3/RNF19A/SKI/ACTB/TCF3/ABI3/NFAT5/PLEC/GLUL/NLRP1	43
896	CD8+ T cell (NCF1)	C1837218	Cleft palate, isolated	43/2027	295/21671	0.002330073	0.021461049	0.016141569	TBX2/EDN1/FGFR2/LRMDA/SLC2A9/PDGFC/TNS1/CTSL/ARHGAP29/MYC/GDF15/ADM/CLDN4/ASRGL1/PIF1/ITM2A/RBP4/CD40LG/DLG1/COTL1/BHMT/IFT88/HSPA5/MTR/RPS19/MIAT/CXCR4/BCL2/NR2C2/GOLGB1/STX2/GSTP1/SPP1/MNT/KIF21A/SRGN/PDS5B/MAP3K7/PCNA/RYK/DUSP22/TCOF1/KIF3A	43
897	CD8+ T cell (NCF1)	C0019655	Histoplasmosis	27-Jun	16/21671	0.002331711	0.021461049	0.016141569	IFNG/GPT/STAT1/LGALS1/CD40LG/LTB	6
898	CD8+ T cell (NCF1)	C0085694	Chronic cholecystitis	27-Jun	16/21671	0.002331711	0.021461049	0.016141569	ALDH1A1/FOS/S100A8/CDKN2A/S100A9/BCL2	6
899	CD8+ T cell (NCF1)	C0201952	Chloride measurement	27-Jun	16/21671	0.002331711	0.021461049	0.016141569	TBX2/HNF1A/HLA-DRA/CEP83/SLC16A6/NFAT5	6
900	CD8+ T cell (NCF1)	C1511566	cutaneous B-cell non-Hodgkin lymphoma	27-Jun	16/21671	0.002331711	0.021461049	0.016141569	APOE/MS4A1/CDKN2A/JUNB/ANGPT2/BCL2	6
901	CD8+ T cell (NCF1)	C1836438	Familial neurocardiogenic syncope	27-Jun	16/21671	0.002331711	0.021461049	0.016141569	EDN1/ACE/ADM/ARIH1/GPR174/GNG2	6
902	CD8+ T cell (NCF1)	C4285716	Melatonin deficiency	27-Jun	16/21671	0.002331711	0.021461049	0.016141569	MT1X/MT1E/MT1H/MT1G/MT1F/SLC38A2	6
903	CD8+ T cell (NCF1)	C0028259	Nodule	41/2027	278/21671	0.002335222	0.021469558	0.016147969	FGFR2/MME/SIAE/FERMT2/EPCAM/ALB/CALD1/CD68/CCR2/ASRGL1/PLG/IGFBP3/AQP1/MS4A1/FASLG/AURKA/PSAT1/TXN/CD79A/CDKN2A/LGALS3/NIN/MVD/EZH2/VIM/TSC22D3/METRNL/BCL2/KLRG1/GSTP1/HMGXB3/AGO1/ACTB/SPP1/EML4/SRGN/SLC2A1/BAP1/GLRX/MAD2L1/ZNF148	41
904	CD8+ T cell (NCF1)	C0027707	Nephritis, Interstitial	16/2027	79/21671	0.00236335	0.02165622	0.016288364	SDC1/CLCN5/TINAG/AGT/THBS1/ACE/ALB/SLC3A1/CD68/HLA-DQA1/HLA-DQB1/HLA-DRB1/EGR1/PDCD1/CCR5/B2M	16
905	CD8+ T cell (NCF1)	C0043124	West Nile Fever	16/2027	79/21671	0.00236335	0.02165622	0.016288364	TRIM6/PZP/HLA-DQA1/CCR2/STAT1/HLA-DRB1/CDKN2A/RIPK3/CCR7/PELI1/CCR5/PIK3CA/SPP1/HLA-C/HLA-A/NAMPT	16
906	CD8+ T cell (NCF1)	C0206734	Hemangioblastoma	16/2027	79/21671	0.00236335	0.02165622	0.016288364	HOXA9/MME/RWDD3/ALB/BMPR1A/AQP1/CCND1/EPAS1/LGALS3/SMN2/ANGPT2/HILPDA/CXCR4/BAX/NDRG1/SLC2A1	16
907	CD8+ T cell (NCF1)	C0740302	5q-syndrome	27-Nov	45/21671	0.002375275	0.021697561	0.016319458	CD74/JAK2/S100A8/EGR1/CCR7/ATXN1/IRF1/ATOX1/F2R/ANXA5/RPS14	11
908	CD8+ T cell (NCF1)	C0003165	Anthracosis	14/2027	65/21671	0.002375703	0.021697561	0.016319458	LAMB1/MMP7/HSPA1B/HSPA1A/CCR2/HLA-DRB1/SOD2/CDKN2A/TNFRSF18/CCL5/CCR5/LTA/BCL2/SPP1	14
909	CD8+ T cell (NCF1)	C0085220	Cerebral Amyloid Angiopathy	14/2027	65/21671	0.002375703	0.021697561	0.016319458	NECTIN2/MME/AGT/ACE/COL4A2/CST3/CD68/APOE/PLG/IDE/CD40LG/APP/ACTB/ADAM10	14
910	CD8+ T cell (NCF1)	C0035579	Rickets	15/2027	72/21671	0.002390004	0.02180419	0.016399657	CLCN5/CHDH/FAM20C/CTNS/GPT/HLA-DQA1/CXCR6/LRP2/TGM2/HLA-DQB1/HLA-DRB1/PSAT1/ATP7A/MCL1/CYP2R1	15
911	CD8+ T cell (NCF1)	C0595921	Intraocular pressure disorder	44/2027	304/21671	0.002396885	0.021842966	0.016428822	CCL4L2/ENPP2/EDN1/PBX1/COCH/DSP/IGFBP7/AGT/VIPR2/MYH10/ACE/ALB/CA2/CCL4/LAG3/CDC7/TGM2/CCR2/APOE/MZB1/P2RX7/CD38/FDXR/CDKN2A/ICA1/PECAM1/HSPD1/HSPA14/GPR18/RPS19/PTGER4/SLC2A3/RNF19A/TXNIP/PIK3CA/SBF2/LIMK1/ACTB/PTGER2/PTPN9/CEBPB/SPP1/WDR36/GLUL	44
912	CD8+ T cell (NCF1)	C0022408	Arthropathy	30/2027	187/21671	0.002417943	0.022010701	0.016554981	IFNG/F2RL1/HMOX1/THBS1/SLC25A10/CHI3L2/LMNA/BMPR1A/CD68/GPT/IL2RA/OSM/HLA-DRB1/S100A8/HPGD/AREG/P2RX7/TXNL4B/ISG20/LGALS3/VIM/CCR5/LTA/RNF19A/RXRB/MUL1/B2M/HLA-A/ATL3/CREB1	30
913	CD8+ T cell (NCF1)	C0278704	Malignant Childhood Neoplasm	29/2027	179/21671	0.002436534	0.022155648	0.016664	IFNG/SMARCA1/HMOX1/THBS1/ACE/GDF15/STMN1/BRCA2/AURKA/CCND1/CDKN1A/EPAS1/CD38/ARHGEF7/DPP4/CDKN2A/TAGLN/SMN2/VIM/PTPRN2/LMNB1/ETV6/KMT5B/DGCR8/ERBB2/MSH6/PIK3CA/S1PR1/SLC12A9	29
914	CD8+ T cell (NCF1)	C0003857	Congenital arteriovenous malformation	27/2027	163/21671	0.00244595	0.022216936	0.016710097	IFNG/VCAM1/EDN1/AGT/EOGT/THBS1/ACE/CLN3/PIK3R4/ICAM1/FANCB/ENG/APOE/BRCA2/CDKN2A/PECAM1/KLF2/RBPJ/ANGPT2/RFWD3/PIK3CA/CRYAB/ACTB/SPP1/ANXA5/PCYT1A/SLC2A1	27
915	CD8+ T cell (NCF1)	C0019207	Hepatoma, Morris	22/2027	124/21671	0.002485788	0.022529486	0.016945177	PAX8/CCL20/MYC/TSC22D1/SLC31A1/SOX4/CCND1/JAK2/SOCS1/MFGE8/ATP7A/ENO2/TK1/BBC3/BCL2/SQLE/PRDX1/GSTP1/FAS/SPP1/CD63/GLUL	22
916	CD8+ T cell (NCF1)	C0201976	Creatinine measurement, serum (procedure)	22/2027	124/21671	0.002485788	0.022529486	0.016945177	A1CF/TBX2/SLC2A9/SLC22A2/DPEP1/SLC47A1/SUFU/NR1H3/HLA-DQA1/LRP2/ASTN2/DGKH/DAB2/ACVR2A/LRIG1/NAT8/THADA/NFAT5/RHOC/FBXL20/PHTF2/OGFR	22
917	CD8+ T cell (NCF1)	C0036330	Schistosomiasis mansoni	27-Aug	27/21671	0.002529798	0.022546096	0.016957669	IFNG/CCL3/GAPDH/ICAM1/APOE/HLA-DQB1/CCR5/SPP1	8
918	CD8+ T cell (NCF1)	C0151669	Increased antibody level in blood	27-Aug	27/21671	0.002529798	0.022546096	0.016957669	ALB/KRT18/HLA-DRB1/SLC7A7/KRT8/IL2RB/CD3D/CD247	8
919	CD8+ T cell (NCF1)	C0178879	Urinary tract obstruction	27-Aug	27/21671	0.002529798	0.022546096	0.016957669	EMX2/ACE/ADAMTS1/OSM/ICAM1/CD24/PLEC/B2M	8
920	CD8+ T cell (NCF1)	C2931418	Bare lymphocyte syndrome 2	27-Aug	27/21671	0.002529798	0.022546096	0.016957669	HLA-DQA1/HLA-DPB1/RFXAP/MNAT1/HLA-C/B2M/HLA-A/ANXA2	8
921	CD8+ T cell (NCF1)	C3899403	Decreased Concentration	27-Aug	27/21671	0.002529798	0.022546096	0.016957669	IFNG/HMOX1/ALB/CST3/SAT1/APP/ACTB/TMSB4X	8
922	CD8+ T cell (NCF1)	C0263338	Chronic urticaria	27-Oct	39/21671	0.002533788	0.022546096	0.016957669	ACE/SERPING1/CCR2/HLA-DRB1/PDCD1/CCR5/PTGER4/TPT1/CD63/PTPN22	10
923	CD8+ T cell (NCF1)	C0265004	Dilatation of aorta	27-Oct	39/21671	0.002533788	0.022546096	0.016957669	DSP/AGT/ADAMTS1/FOSB/JUN/APOE/FOS/SIRT1/JUND/JUNB	10
924	CD8+ T cell (NCF1)	C0278762	Adult Diffuse Large Cell Lymphoma	27-Oct	39/21671	0.002533788	0.022546096	0.016957669	MME/MYC/MS4A1/CCND1/PRDM1/CDKN2A/REL/SELL/BCL2/PIM1	10
925	CD8+ T cell (NCF1)	C0278840	Childhood Diffuse Large Cell Lymphoma	27-Oct	39/21671	0.002533788	0.022546096	0.016957669	MME/MYC/MS4A1/CCND1/PRDM1/CDKN2A/REL/SELL/BCL2/PIM1	10
926	CD8+ T cell (NCF1)	C0745091	Hypereosinophilia	27-Oct	39/21671	0.002533788	0.022546096	0.016957669	IFNG/IL2RA/JAK2/ISG20/ETV6/TRAC/CD52/GZMA/RRBP1/NLRP1	10
927	CD8+ T cell (NCF1)	C0750977	Recurrent Brain Neoplasm	27-Oct	39/21671	0.002533788	0.022546096	0.016957669	TGM2/CCND1/SOD2/CDKN2A/SIRT1/DTX2/MSH6/SPP1/EML4/PCNA	10
928	CD8+ T cell (NCF1)	C0854193	Cognitive deterioration	27-Oct	39/21671	0.002533788	0.022546096	0.016957669	VCAM1/ACE/ALB/ICAM1/APOE/MX1/IDE/APP/SYNJ1/FAS	10
929	CD8+ T cell (NCF1)	C1332309	Anti-Basement Membrane Glomerulonephritis	27-Oct	39/21671	0.002533788	0.022546096	0.016957669	AGT/CCL4/CSF1/CD40LG/DUSP1/CCL5/PDCD1/BAX/BCL2/ITGA4	10
930	CD8+ T cell (NCF1)	C1333296	Activated B-cell type diffuse large B-cell lymphoma	27-Oct	39/21671	0.002533788	0.022546096	0.016957669	HMOX1/NFKBIA/MYC/BATF/CDC7/GCSAM/PRDM1/ARHGEF7/BCL2/ASCC1	10
931	CD8+ T cell (NCF1)	C2749675	Cortical gyral simplification	27-Oct	39/21671	0.002533788	0.022546096	0.016957669	VLDLR/DONSON/RTTN/CEP152/PSAT1/GMNN/TUBGCP6/KIF11/ZNF335/CDK6	10
932	CD8+ T cell (NCF1)	C2937220	Congenital abnormality of vein	27-Oct	39/21671	0.002533788	0.022546096	0.016957669	PLG/STAT1/LGALS3/PECAM1/SMN2/PDCD1/ANGPT2/PIK3CA/MAP3K3/SLC2A1	10
933	CD8+ T cell (NCF1)	C3665596	Warts	27-Oct	39/21671	0.002533788	0.022546096	0.016957669	IGHM/MYC/CD79A/PIK3R1/CDKN2A/CARMIL2/CXCR4/PIK3CA/TCF3/PCNA	10
934	CD8+ T cell (NCF1)	C0023892	Biliary cirrhosis	23/2027	132/21671	0.0025583	0.022739839	0.01710339	EDN1/HMOX1/AGT/DCDC2/ACE/ALB/ICAM1/HLA-DRB1/CDKN1A/JAK2/CXCR3/CD27/RPS6KA4/CCL5/TNFSF10/IL7R/CLEC16A/GSTP1/PLCL2/CD3D/IKZF3/FBXL20/PTPN22	23
935	CD8+ T cell (NCF1)	C0023448	Lymphoid leukemia	42/2027	288/21671	0.002575378	0.022842727	0.017180775	A1CF/PBX1/IGFBP7/MME/C3/NOL3/CMPK2/MYC/IL2RA/GATA3/ENG/HSP90AA1/MS4A1/GCSAM/JAK2/S100A8/CD38/ODC1/CDKN2A/ISG20/SCLY/ZEB2/SIRT1/EZH2/MYADM/ETV6/RBPJ/ZFP36L2/BACH2/CXCR4/BCL2/MSH6/ZFP36L1/CD52/TCF3/SPP1/SH2B3/ITGA4/MAP3K7/JPX/TRPV2/RPS14	42
936	CD8+ T cell (NCF1)	C1306759	Eosinophilic disorder	42/2027	288/21671	0.002575378	0.022842727	0.017180775	IFNG/VCAM1/CCL3/AOC1/CCR1/HES1/GPT/IL2RA/IKZF2/CXCR6/MYH11/GATA3/ICAM1/FANCB/LGMN/CD200R1/FASLG/JAK2/ISG20/TRAF3IP2/TNFSF14/CCL5/PDCD1/ETV6/THY1/S100A4/IFNGR1/SELL/RNF19A/IRF7/EIF4EBP1/BCL2/GOLGB1/FKBP5/CD4/FAS/SPP1/SH2B3/WDR36/RRBP1/MAP3K8/CD2	42
937	CD8+ T cell (NCF1)	C1262477	Weight decreased	40/2027	271/21671	0.00258016	0.022860712	0.017194302	NAB2/EPCAM/CCR1/BMPR1A/KLRC4/HLA-DQA1/SLC11A1/HLA-DPA1/WDR4/FANCB/HLA-DQB1/RTTN/BRCA2/HLA-DRB1/HLA-DPB1/CCND1/JAK2/PIK3R1/CDKN2A/BIRC3/ACAT1/TSC22D3/IFNGR1/RFWD3/BCL2/BCOR/MSH6/PIK3CA/MCM5/REST/FAS/TET2/GNPTAB/NABP1/ECE1/PTPN22/B2M/PEX19/SAMD9/FLNA	40
938	CD8+ T cell (NCF1)	C2363142	T-Cell Prolymphocytic Leukemia	27-Dec	52/21671	0.002589066	0.022890765	0.017216907	MYC/IL2RA/SULF2/KLRB1/MS4A1/CD38/ID2/EZH2/TRAC/SELL/BCL2/CD52	12
939	CD8+ T cell (NCF1)	C4054727	Infant Acute Lymphoblastic Leukemia	27-Dec	52/21671	0.002589066	0.022890765	0.017216907	HOXA9/MME/S100A8/CD38/CDKN2A/ETV6/S100A9/MCL1/FAS/CDK6/MLLT10/ANXA2	12
940	CD8+ T cell (NCF1)	C0032273	Pneumoconiosis	27-Sep	33/21671	0.002606428	0.02292221	0.017240557	SOD3/CPM/LAMB1/CCR5/ATR/ERBB2/NR2C2/MAP3K7/HLA-A	9
941	CD8+ T cell (NCF1)	C0266568	Persistent Hyperplastic Primary Vitreous	27-Sep	33/21671	0.002606428	0.02292221	0.017240557	RMDN2/GAPDH/PPARD/CDKN2A/CITED2/BCOR/ACTB/CDK6/PCNA	9
942	CD8+ T cell (NCF1)	C0683381	inflammatory joint disease	27-Sep	33/21671	0.002606428	0.02292221	0.017240557	THBS1/OSM/CD38/NR4A2/RPS19/SOCS3/BAX/BCL2/TNFRSF25	9
943	CD8+ T cell (NCF1)	C1855119	Methylmalonic aciduria	27-Sep	33/21671	0.002606428	0.02292221	0.017240557	GPD2/ALDH6A1/CYCS/SOD2/MTR/PRDX1/HCFC1/SUCLG1/CD320	9
944	CD8+ T cell (NCF1)	C3711387	Autosomal Recessive Primary Microcephaly	27-Sep	33/21671	0.002606428	0.02292221	0.017240557	ALB/CEP152/PHC1/ZNF335/ATR/NCAPD3/TUBA1A/CDK6/CEP135	9
945	CD8+ T cell (NCF1)	C0041755	Adverse reaction to drug	17/2027	87/21671	0.002621503	0.023030388	0.017321922	HMOX1/ASS1/C3/ALB/CST3/PLK2/HOMER1/PLG/TXN/TLR1/ARID5B/MTR/DHFR/GSTA1/SPP1/HLA-C/B2M	17
946	CD8+ T cell (NCF1)	C0154830	Proliferative diabetic retinopathy	29/2027	180/21671	0.002650963	0.023240015	0.017479589	IFNG/SDC1/VCAM1/EDN1/CPM/SERPINF1/HMOX1/AGT/ACE/DPEP1/NRP1/ADM/ICAM1/APOE/PLG/LGALS1/S100A8/RBP4/HSPA5/CTSH/LTA/PLXDC1/ENO2/S100A9/TXNIP/CEP135/UCP2/PFN1/TMSB4X	29
947	CD8+ T cell (NCF1)	C1535939	Pneumocystis jiroveci pneumonia	29/2027	180/21671	0.002650963	0.023240015	0.017479589	BTBD8/C3/ALB/RORC/IL2RA/CXCR6/HLA-DQB1/POLD1/FOS/CDK1/SCRIB/ARMH1/ARHGEF7/CD40LG/SOCS1/RORA/CCR5/HSPA5/ACAT1/PCAT1/DHFR/APP/CXCR4/ACTB/ASCC1/DAAM1/FAS/MAP3K7/CORO1A	29
948	CD8+ T cell (NCF1)	C0086404	Experimental Hepatoma	21/2027	117/21671	0.0026637	0.023327048	0.017545049	CCL20/MYC/TSC22D1/SLC31A1/SOX4/CCND1/JAK2/SOCS1/MFGE8/ATP7A/ENO2/TK1/BBC3/BCL2/SQLE/PRDX1/GSTP1/FAS/SPP1/CD63/GLUL	21
949	CD8+ T cell (NCF1)	C0279592	Adult T Acute Lymphoblastic Leukemia	19/2027	102/21671	0.002697244	0.023595908	0.017747268	IFNG/IGFBP7/MME/THBS1/HES1/MYC/ASRGL1/CDKN2A/SCLY/DUSP1/ZEB2/EZH2/IL7R/BCL2/PIK3CA/MLLT10/CCND2/RPL10/SET	19
950	CD8+ T cell (NCF1)	C4087124	Immunoglobulin G4-Related Disease	16/2027	80/21671	0.002702812	0.023619733	0.017765187	IFNG/SDC1/THBS1/TNFSF13B/GDF15/MS4A1/CD38/PRDM1/NR4A2/LGALS3/GBP1/CD27/SLAMF7/SLAMF1/ACTB/GZMA	16
951	CD8+ T cell (NCF1)	C0206138	CREST Syndrome	13/2027	59/21671	0.002711539	0.023646214	0.017785105	GADD45A/CCL4/CCR1/IRF8/HLA-DRB1/CCND1/JAK2/CCR6/VIM/DNAJB1/IL21R/ACTB/FAS	13
952	CD8+ T cell (NCF1)	C0520966	Abnormal coordination	13/2027	59/21671	0.002711539	0.023646214	0.017785105	ABCD1/HLA-DQB1/CACNA1A/LYST/HLA-DRB1/RORA/ATP7A/PDCD1/ST3GAL5/DYRK1A/SLC2A1/ARCN1/SET	13
953	CD8+ T cell (NCF1)	C0153252	Systemic candidiasis	15/2027	73/21671	0.002753072	0.023958075	0.018019666	IFNG/CCL3/THBS1/CCL4/LRRCC1/CCR1/HSP90AA1/SOCS1/LGALS3/ERN1/CCR5/SH2D1A/CBLB/ZC3H12A/CTSC	15
954	CD8+ T cell (NCF1)	C1334953	Neuroblastic tumors	15/2027	73/21671	0.002753072	0.023958075	0.018019666	CENPF/FGFR2/AGAP3/CCND1/NR4A2/LGALS3/HSPA5/CXCR4/SAMD1/ITGA5/ITGB1/TCF3/SPP1/IL2RB/PCNA	15
955	CD8+ T cell (NCF1)	C0205944	Sarcoma, Epithelioid	14/2027	66/21671	0.002760691	0.02399922	0.018050612	IFNG/SMARCA1/ASS1/FOSB/ALDH1A1/FASLG/CCND1/EZH2/VIM/BCL2/MCL1/PIK3CA/GSTP1/FAS	14
956	CD8+ T cell (NCF1)	C0220633	Uveal melanoma	52/2027	376/21671	0.002783057	0.024168345	0.018177816	IFNG/SERPINF1/MIR155HG/S100A2/FABP3/DDX43/TMEM97/LGR6/MYC/CD68/GDF15/CXCR6/SULF2/ICAM1/LGMN/PLG/HSP90AA1/BRCA2/CCND1/CDKN1A/P2RX7/CYSLTR1/CDKN2A/CCR6/PERP/REL/EZH2/CCR7/VIM/PDCD1/FTX/ANGPT2/RPS19/ERBB2/TNFSF10/CXCR4/BAX/MICA/BCL2/PIK3CA/NFKB2/ACTB/SPP1/PTP4A3/PCNA/B2M/HLA-A/SLC2A1/BAP1/JPX/LBH/ADAM10	52
957	CD8+ T cell (NCF1)	C0019187	Hepatitis, Alcoholic	23/2027	133/21671	0.002825577	0.024511956	0.018436258	CCL4L2/CCL3/MMP7/EPCAM/ALB/CCL4/CD69/MYC/GAPDH/ICAM1/CDK1/CD74/SIRT1/CCL5/S100A4/NAIP/CXCR4/IRF7/PIK3CA/ACTB/SPP1/UCP2/ECE1	23
958	CD8+ T cell (NCF1)	C0027659	Neoplasms, Experimental	18/2027	95/21671	0.002841217	0.024621042	0.018518305	IFNG/EPCAM/SULF2/CCND1/TXN/EPAS1/MAPK7/KPNA2/TYMP/KIF11/ENO2/ERBB2/TNFSF10/SPP1/F2R/S100A6/LDHA/PCNA	18
959	CD8+ T cell (NCF1)	C1842937	AURAL ATRESIA, CONGENITAL	20/2027	110/21671	0.002844083	0.024621042	0.018518305	MME/AGT/ACE/COL4A2/ALB/CST3/CD68/AIF1/APOE/PLG/FOS/GSN/IDE/COL6A2/PECAM1/APP/ACTB/SPP1/PCYT1A/BHLHE40	20
960	CD8+ T cell (NCF1)	C1536220	ST segment elevation myocardial infarction	39/2027	264/21671	0.002851065	0.024655777	0.01854443	SDC1/LAMB1/MME/AGT/FABP3/THBS1/FCN1/ACE/SLC35G1/ALB/CA2/CST3/ALDH2/CD69/PAPPA/GDF15/CCR2/HLA-DRB1/FASLG/S100A8/SOD2/BTG2/DPP4/LGALS3/IGFBP4/MVD/SIRT1/CCL5/RIDA/RIC3/MON2/S100A9/TNFSF10/CXCR4/F2R/SH2D1A/PCYT1A/DESI1/MYO1F	39
961	CD8+ T cell (NCF1)	C0334287	Fibrolamellar Hepatocellular Carcinoma	27-Nov	46/21671	0.002862369	0.024676419	0.018559956	SDC1/FGFR2/PAX8/HNF1A/CD68/CCND1/NFYA/PDCD1/DNAJB1/ERBB2/TPT1	11
962	CD8+ T cell (NCF1)	C1609524	ADHF	27-Nov	46/21671	0.002862369	0.024676419	0.018559956	IGFBP7/MME/AGT/FABP3/ACE/ALB/CST3/ADM/FABP1/LGALS3/HSPA5	11
963	CD8+ T cell (NCF1)	C1881254	Inverted Squamous Cell Papilloma	27-Nov	46/21671	0.002862369	0.024676419	0.018559956	MT2A/IFI27/STMN1/CDK1/GSN/CDKN2A/ERBB2/MSH6/PIK3CA/SPP1/PCNA	11
964	CD8+ T cell (NCF1)	C0026985	Myelodysplasia	29/2027	181/21671	0.002881284	0.024788002	0.018643881	NAGS/FANCB/DROSHA/BRCA2/HLA-DRB1/HLA-DPB1/JAK2/MCM3AP/IRS2/APAF1/EZH2/CCR7/ETV6/FECH/RPS19/RFWD3/BBC3/RNF19A/DDX10/IRF1/ACTB/SH2B3/SRF/TET2/CALR/MYSM1/FBXW4/SAMD9/RPS14	29
965	CD8+ T cell (NCF1)	C2717836	Steroid Sulfatase Deficiency Disease	29/2027	181/21671	0.002881284	0.024788002	0.018643881	LAMB1/GADD45A/ALB/MYC/CD68/IRF8/CFH/LAG3/MS4A1/LGALS1/POLD1/FOS/CDK1/BRCA2/ERCC2/EPAS1/HPGD/CDKN2A/PECAM1/VIM/PDCD1/CD8A/ERBB2/TNFSF10/GSTA1/BCL2/PIK3CA/SPP1/ANXA5	29
966	CD8+ T cell (NCF1)	C0346629	Malignant neoplasm of large intestine	28/2027	173/21671	0.002904958	0.024965796	0.018777606	EDN1/FGFR2/SLC6A18/CUBN/EFCAB2/COL4A2/MZF1-AS1/GATA3/BRCA2/TUBA1C/LRIG1/CCND1/SPECC1/BTBD9/ETV6/ATXN2/PCAT1/KRT8/ERBB2/FRY/PIK3CA/FKBP5/SBF2/SH2B3/TET2/ZBTB20/CCND2/LIMA1	28
967	CD8+ T cell (NCF1)	C0003504	Aortic Valve Insufficiency	52/2027	377/21671	0.002942257	0.025260203	0.01899904	IFNG/EDN1/MME/AGT/ACE/ZC4H2/CDK5R1/CCR1/LGR6/MYC/KLRC4/FOSB/CXCR6/MYH11/JUN/ICAM1/HSP90AA1/PLCL1/FOS/CDK1/CAMK2N1/CCND1/PSAT1/EPAS1/SOD2/NR4A1/EGR1/ARHGEF7/ACTA2/JUND/CCL5/EZH2/JUNB/CCR5/ERMARD/MDC1/ERBB2/CRKL/RNF19A/MCL1/PIK3CA/FKBP5/NDRG1/NCF1/ASCC1/FAS/TET2/GNPTAB/TPT1/SLC2A1/DUSP22/FLNA	52
968	CD8+ T cell (NCF1)	C0006625	Cachexia	40/2027	273/21671	0.00294738	0.02527805	0.019012463	IFNG/IGFBP7/AZGP1/AGT/ACE/INSR/ALB/LMNA/TNFSF13B/HES1/BMPR1A/CD68/GDF15/SLC39A14/SAT1/HSP90AA1/LIPE/ERCC2/CEP152/JAK2/EGR1/COL6A2/TYMP/PLA2G6/PECAM1/TNFSF14/CD27/ZFP36/FBXO32/ATR/SOCS3/PDE4D/EIF4EBP1/ACTB/SPP1/MUL1/TET2/CALR/BNIP3/SLC52A2	40
969	CD8+ T cell (NCF1)	C0079748	Precursor cell lymphoblastic lymphoma	17/2027	88/21671	0.002971951	0.025436221	0.019131429	GADD45A/ALB/MYC/SLC5A6/CCND1/CD79A/JAK2/CDKN2A/NFE2L3/SCLY/CCR7/SLC7A5/FADD/BCL2/BCOR/FAS/PCNA	17
970	CD8+ T cell (NCF1)	C0279565	Invasive Lobular Breast Carcinoma	17/2027	88/21671	0.002971951	0.025436221	0.019131429	PIPOX/INSR/LMNA/MYC/GATA3/NR1D1/PRKCZ/LIPE/CCND1/CDKN1A/CDKN2A/IRS2/ETV6/ERBB2/PIK3CA/ACTB/CCND2	17
971	CD8+ T cell (NCF1)	C0028841	Ocular Hypotension	27-Jul	22/21671	0.002992856	0.025509949	0.019186882	EDN1/COCH/IGFBP7/ACE/TGM2/RPS19/PTGER4	7
972	CD8+ T cell (NCF1)	C0334607	Psammomatous Meningioma	27-Jul	22/21671	0.002992856	0.025509949	0.019186882	CA2/CST3/CTSL/HES1/SPP1/MLLT10/BAP1	7
973	CD8+ T cell (NCF1)	C1854111	Broad philtrum	27-Jul	22/21671	0.002992856	0.025509949	0.019186882	COLEC11/PIGW/PGAP3/MAF/ERMARD/PIGV/SNX14	7
974	CD8+ T cell (NCF1)	C1956130	Lymphoma, Follicular, Grade 1	27-Jul	22/21671	0.002992856	0.025509949	0.019186882	MME/CCND1/EZH2/TNFAIP3/MTR/SELL/BCL2	7
975	CD8+ T cell (NCF1)	C3642346	Luminal B Breast Carcinoma	19/2027	103/21671	0.003023616	0.025745701	0.019364198	FGFR2/MAOA/RAB25/IFI27/MYC/GATA3/BRCA2/CCND1/AREG/ARHGEF7/CDKN2A/CCL5/EZH2/ERBB2/BCL2/PIK3CA/GSTP1/ASCC1/IKZF3	19
976	CD8+ T cell (NCF1)	C1839259	Bulbo-Spinal Atrophy, X-Linked	22/2027	126/21671	0.003050884	0.025951269	0.019518813	CEBPD/INSR/GPT/GAPDH/MZB1/HSP90AA1/STAT1/AQP1/SOD2/DNAJA1/HSPH1/ATXN1/HSPA5/ATXN2/DNAJB1/ERBB2/CD24/IRF1/LDHA/UCP2/CHCHD10/SUCO	22
977	CD8+ T cell (NCF1)	C0017677	Glossitis, Benign Migratory	27-Dec	53/21671	0.003067124	0.025956436	0.019522699	IFNG/CCL3/ANXA1/CCL4/CDK5R1/CD8B/TLR1/GCHFR/CCNH/MNAT1/HLA-C/HLA-A	12
978	CD8+ T cell (NCF1)	C0042165	Anterior uveitis	27-Dec	53/21671	0.003067124	0.025956436	0.019522699	CCL3/C3/CCR1/SERPING1/CFH/HLA-DRB1/SOD2/CCL5/CCR5/LTA/PTPN22/HLA-A	12
979	CD8+ T cell (NCF1)	C0334633	Malignant lymphoma - lymphoplasmacytic	27-Dec	53/21671	0.003067124	0.025956436	0.019522699	SDC1/SERPING1/MYC/MS4A1/CCND1/CD79A/CD40LG/EXOC2/CXCR4/RNF19A/SLC35B2/MYOM2	12
980	CD8+ T cell (NCF1)	C1336905	Endometrial Endometrioid Adenocarcinoma	27-Dec	53/21671	0.003067124	0.025956436	0.019522699	APOE/GPX3/BRCA2/CCND1/NEAT1/ANGPT2/BAX/IRF1/PIK3CA/MTA1/RRBP1/PCNA	12
981	CD8+ T cell (NCF1)	C4725091	metastatic intraocular melanoma	27-Dec	53/21671	0.003067124	0.025956436	0.019522699	IFNG/S100A2/MYC/HSP90AA1/CCR7/VIM/PDCD1/CXCR4/PIK3CA/SPP1/PHPT1/CREB1	12
982	CD8+ T cell (NCF1)	C3899655	Childhood Langerhans Cell Histiocytosis	27-Oct	40/21671	0.003099769	0.026179328	0.019690344	IFNG/CD83/MME/HLA-DRB1/CCND1/JAK2/IFNGR1/BCL2/SPP1/HLA-A	10
983	CD8+ T cell (NCF1)	C3900100	Adult Langerhans Cell Histiocytosis	27-Oct	40/21671	0.003099769	0.026179328	0.019690344	IFNG/CD83/MME/HLA-DRB1/CCND1/JAK2/IFNGR1/BCL2/SPP1/HLA-A	10
984	CD8+ T cell (NCF1)	C3888194	MIXED LINEAGE LEUKEMIA	36/2027	240/21671	0.003127677	0.026388187	0.019847434	CADM1/HOXA9/SMARCA1/MME/HLF/MYC/NCKIPSD/ASRGL1/LGALS1/POLD1/CDK1/CCND1/TXN/CD38/CDKN2A/EZH2/CCR7/MLLT3/ETV6/ARID5B/ASB2/PHC1/DHFR/MIAT/CD24/TGIF1/KDM6B/BCL2/BCOR/MCL1/CDK6/S100A6/MUL1/MLLT10/SET/RFC1	36
985	CD8+ T cell (NCF1)	C0030246	Pustulosis of Palms and Soles	15/2027	74/21671	0.003160444	0.026583592	0.019994404	AP1S3/NFKBIA/APOE/SOD2/SERPINB8/TRAF3IP2/REL/TAGAP/TNFAIP3/LTA/PTTG1/RUNX3/PCNA/HLA-C/HLA-A	15
986	CD8+ T cell (NCF1)	C0265529	Plagiocephaly	15/2027	74/21671	0.003160444	0.026583592	0.019994404	EFNB1/DPYS/FGFR2/CHN1/RNASEH2A/PIGW/BRCA2/PGAP3/ERMARD/PIGV/TBCD/PIK3CA/ZBTB20/MED13L/SET	15
987	CD8+ T cell (NCF1)	C0687150	Parathyroid Gland Adenocarcinoma	15/2027	74/21671	0.003160444	0.026583592	0.019994404	VCAM1/HMOX1/PTMS/MYC/CD68/BRCA2/CCND1/LGALS3/EZH2/APP/ERBB2/BAX/PIK3CA/PCNA/ANXA2	15
988	CD8+ T cell (NCF1)	C0949690	Spondylarthritis	26/2027	158/21671	0.003189609	0.026677675	0.020065167	IFNG/MSC/CCL20/CD69/CD68/GDF15/KLRB1/ABCD1/IGFBP3/STAT1/HLA-DRB1/CD74/S100A8/SLC14A1/TNFAIP3/SOCS3/IL7R/MICA/IRF1/FAS/RIOX1/RUNX3/HLA-C/GPR65/B2M/HLA-A	26
989	CD8+ T cell (NCF1)	C0334609	Hemangioblastic Meningioma	27-May	12/21671	0.003216617	0.026677675	0.020065167	CST3/CTSL/HES1/MLLT10/BAP1	5
990	CD8+ T cell (NCF1)	C0334610	Hemangiopericytic Meningioma	27-May	12/21671	0.003216617	0.026677675	0.020065167	CST3/CTSL/HES1/MLLT10/BAP1	5
991	CD8+ T cell (NCF1)	C0457190	Xanthomatous Meningioma	27-May	12/21671	0.003216617	0.026677675	0.020065167	CST3/CTSL/HES1/MLLT10/BAP1	5
992	CD8+ T cell (NCF1)	C0751303	Cerebral Convexity Meningioma	27-May	12/21671	0.003216617	0.026677675	0.020065167	CST3/CTSL/HES1/MLLT10/BAP1	5
993	CD8+ T cell (NCF1)	C1334261	Intraorbital Meningioma	27-May	12/21671	0.003216617	0.026677675	0.020065167	CST3/CTSL/HES1/MLLT10/BAP1	5
994	CD8+ T cell (NCF1)	C1335107	Olfactory Groove Meningioma	27-May	12/21671	0.003216617	0.026677675	0.020065167	CST3/CTSL/HES1/MLLT10/BAP1	5
995	CD8+ T cell (NCF1)	C1384408	Microcystic meningioma	27-May	12/21671	0.003216617	0.026677675	0.020065167	CST3/CTSL/HES1/MLLT10/BAP1	5
996	CD8+ T cell (NCF1)	C1527197	Angioblastic Meningioma	27-May	12/21671	0.003216617	0.026677675	0.020065167	CST3/CTSL/HES1/MLLT10/BAP1	5
997	CD8+ T cell (NCF1)	C1565950	Posterior Fossa Meningioma	27-May	12/21671	0.003216617	0.026677675	0.020065167	CST3/CTSL/HES1/MLLT10/BAP1	5
998	CD8+ T cell (NCF1)	C1860128	Recurrent candida infections	27-May	12/21671	0.003216617	0.026677675	0.020065167	STAT1/IL7R/RFXAP/CD3D/CD247	5
999	CD8+ T cell (NCF1)	C3840252	Pseudomyogenic (epithelioid sarcoma-like) hemangioendothelioma	27-May	12/21671	0.003216617	0.026677675	0.020065167	FOSB/FOS/PECAM1/SMN2/ACTB	5
1000	CD8+ T cell (NCF1)	C3887590	Stricture of ureter	27-May	12/21671	0.003216617	0.026677675	0.020065167	HLA-DPA1/HLA-DPB1/MAP3K7/PTPN22/FLNA	5
1001	CD8+ T cell (NCF1)	C4075512	Flap necrosis	27-May	12/21671	0.003216617	0.026677675	0.020065167	S100A8/S100A9/CXCR4/BAX/BCL2	5
1002	CD8+ T cell (NCF1)	C0014078	Venezuelan equine encephalomyelitis	27-Sep	34/21671	0.003254997	0.02694216	0.020264095	AGT/ALB/HPD/SAT1/VAC14/TXN/ISG20/SH2D3A/IL32	9
1003	CD8+ T cell (NCF1)	C0206182	Lymphomatoid Papulosis	27-Sep	34/21671	0.003254997	0.02694216	0.020264095	PRDM8/HLA-DQB1/CXCR3/TOX/CD8A/SOCS3/CXCR4/SATB1/B2M	9
1004	CD8+ T cell (NCF1)	C0080032	Pleural Effusion, Malignant	21/2027	119/21671	0.003285907	0.0271169	0.020395523	IFNG/ACE/TMEM97/MYC/IL2RA/ASRGL1/APOE/MS4A1/AREG/CDKN2A/ISG20/MAP9/HSP90AB1/ENO2/TK1/ERBB2/BCL2/EML4/SLC2A1/BAP1/CD247	21
1005	CD8+ T cell (NCF1)	C0279583	Childhood T Acute Lymphoblastic Leukemia	21/2027	119/21671	0.003285907	0.0271169	0.020395523	IFNG/IGFBP7/MME/HES1/MYC/ASRGL1/JAK2/CDKN2A/SCLY/DUSP1/ETV6/S100A4/IL7R/BCL2/CDKN3/PIK3CA/MUL1/MLLT10/MAP3K8/CCND2/SET	21
1006	CD8+ T cell (NCF1)	C3805278	Extrahepatic Cholangiocarcinoma	21/2027	119/21671	0.003285907	0.0271169	0.020395523	FGFR2/FABP5/ALB/IFI27/ICAM1/STMN1/SOX4/LGALS3/EZH2/PDCD1/THY1/PCAT1/ERBB2/RNF19A/BCL2/CRYL1/MCL1/PIK3CA/GSTP1/TPM1/BAP1	21
1007	CD8+ T cell (NCF1)	C0028081	Night sweats	27-Jun	17/21671	0.003320914	0.027162787	0.020430036	NAB2/MT1E/HLA-DRB1/IFNGR1/SOCS3/BCL2	6
1008	CD8+ T cell (NCF1)	C0153943	Benign neoplasm of stomach	27-Jun	17/21671	0.003320914	0.027162787	0.020430036	FGFR2/KLF6/ATR/ERBB2/IRF1/PIK3CA	6
1009	CD8+ T cell (NCF1)	C0205834	Meningiomas, Multiple	27-Jun	17/21671	0.003320914	0.027162787	0.020430036	CST3/CTSL/HES1/SUFU/MLLT10/BAP1	6
1010	CD8+ T cell (NCF1)	C0344911	Left ventricular dilatation	27-Jun	17/21671	0.003320914	0.027162787	0.020430036	AGT/ACE/HLA-DRB1/SDC4/ANGPT2/TMSB4X	6
1011	CD8+ T cell (NCF1)	C0496905	Neoplasm of uncertain or unknown behavior of stomach	27-Jun	17/21671	0.003320914	0.027162787	0.020430036	FGFR2/KLF6/ATR/ERBB2/IRF1/PIK3CA	6
1012	CD8+ T cell (NCF1)	C1321546	Anaplastic large B-cell lymphoma	27-Jun	17/21671	0.003320914	0.027162787	0.020430036	SDC1/RMDN2/BCL2A1/SATB1/CEBPB/EML4	6
1013	CD8+ T cell (NCF1)	C1332210	Adult Nodular Lymphocyte Predominant Hodgkin Lymphoma	27-Jun	17/21671	0.003320914	0.027162787	0.020430036	MYC/GATA3/CCND1/DUSP2/SGK1/JUNB	6
1014	CD8+ T cell (NCF1)	C1332985	Childhood Nodular Lymphocyte Predominant Hodgkin Lymphoma	27-Jun	17/21671	0.003320914	0.027162787	0.020430036	MYC/GATA3/CCND1/DUSP2/SGK1/JUNB	6
1015	CD8+ T cell (NCF1)	C4528210	Breast implant-associated anaplastic large cell lymphoma	27-Jun	17/21671	0.003320914	0.027162787	0.020430036	IFNG/MYC/HLA-DRB1/PDCD1/JUNB/HLA-A	6
1016	CD8+ T cell (NCF1)	C0001787	Osteoporosis, Age-Related	17/2027	89/21671	0.003360386	0.02745859	0.020652519	AGT/CA2/LMNA/MGLL/RARRES2/GAPDH/GPD2/STAT1/GSN/SOD2/TUBA1B/PKM/BCL2/ACTG1/PLEK/ANXA2/TPM4	17
1017	CD8+ T cell (NCF1)	C0021670	insulinoma	38/2027	258/21671	0.003370061	0.027510569	0.020691615	HNF1A/RAB3A/INSR/EPCAM/IFI27/TGM2/ADM/GPD2/HLA-DQB1/STAT1/POLD1/CDK1/CCND1/CDKN1A/TXN/S100A8/EGR1/DPP4/CDKN2A/IRS2/LGALS3/PLA2G6/HSPD1/PTPRN2/ANGPT2/KRT8/ERBB2/INPPL1/BCL2/FAS/GSR/HMGN2/PTTG1/UCP2/TNKS/CORO1A/SLC2A1/ZC3H12A	38
1018	CD8+ T cell (NCF1)	C1857276	Trichohepatoenteric Syndrome	57/2027	424/21671	0.003395371	0.027689949	0.020826532	IFNG/SGCE/FGFR2/CHDH/FTL/SLC25A10/ACE/MAOA/INSR/EPCAM/POLR3B/GPT/MYH11/GATA3/PROK2/ENG/APOE/LYST/TMEM67/BRCA2/GRK5/TRPS1/HPGD/CEP290/HLA-DRB5/KCNQ1OT1/BTBD9/PLA2G6/ZEB2/ZFP36/TUBA1B/AHI1/RPS19/ATR/KRT8/CRKL/CXCR4/BCL2/MSH6/TTC7A/PIK3CA/SKI/MARK4/ACTB/IDS/FAS/TUBA1A/BUD13/SH2D1A/ST3GAL5/MUL1/CALR/ZBTB20/TNKS/PLEKHF1/TCOF1/RPS6	57
1019	CD8+ T cell (NCF1)	C0019099	Hemorrhagic Fever, Crimean	27-Nov	47/21671	0.003426744	0.027818196	0.020922991	IFNG/SMARCA1/ISG15/CA2/GPT/ICAM1/STAT1/S100A10/CCR5/CD24/HLA-A	11
1020	CD8+ T cell (NCF1)	C0038522	Subacute Sclerosing Panencephalitis	27-Nov	47/21671	0.003426744	0.027818196	0.020922991	IFNG/SDC1/EDN1/ACE/MX1/CD38/SPATA2/PDCD1/IRF1/HLA-A/MYOM2	11
1021	CD8+ T cell (NCF1)	C0279751	Adenoid cystic carcinoma of salivary gland	27-Nov	47/21671	0.003426744	0.027818196	0.020922991	NFIB/MYC/AQP1/CCND1/JAK2/MYBL1/ERBB2/BCL2/PIK3CA/RUNX3/PIM1	11
1022	CD8+ T cell (NCF1)	C3472614	Plasmablastic lymphoma	27-Nov	47/21671	0.003426744	0.027818196	0.020922991	SDC1/MME/ASS1/MYC/MS4A1/CD38/PRDM1/CDKN2A/BCL2/PRDX1/CD320	11
1023	CD8+ T cell (NCF1)	C0007282	Carotid Stenosis	23/2027	135/21671	0.003431201	0.027818196	0.020922991	VCAM1/SOD3/HMOX1/HSPA1B/MT2A/ACE/ANXA1/HSPA1A/LMNA/RARRES2/CD68/LGMN/APOE/FASLG/CD74/CCR5/ANGPT2/MDC1/CXCR4/ACTB/SPP1/PCYT1A/NUCB2	23
1024	CD8+ T cell (NCF1)	C0024408	Machado-Joseph Disease	23/2027	135/21671	0.003431201	0.027818196	0.020922991	ACY3/MSC/CST3/SLC22A2/RMDN2/APOE/CACNA1A/HSP90AA1/PICK1/SOD2/POU2F2/RORA/ATXN7/PLA2G6/ATXN1/ATXN2/DNAJB1/BBC3/BAX/IRF1/TK2/SLC2A1/CREB1	23
1025	CD8+ T cell (NCF1)	C0014518	Toxic Epidermal Necrolysis	24/2027	143/21671	0.003467582	0.028085723	0.021124207	IFNG/DSP/THBS1/ANXA1/ALB/LMNA/CFH/PLG/HLA-DQB1/HLA-DRB1/FASLG/JAK2/PLXNA3/FDXR/TRAF3IP2/RIPK3/NFKBIZ/ERBB2/MICA/FAS/ARIH1/MLKL/HLA-C/HLA-A	24
1026	CD8+ T cell (NCF1)	C0014591	Epistaxis	16/2027	82/21671	0.00350338	0.028348012	0.021321484	IFNG/HLA-DPA1/ENG/LYST/BLOC1S3/HLA-DPB1/JAK2/ETV6/HPS5/TBXAS1/BCOR/TET2/HPS6/NABP1/PTPN22/MCFD2	16
1027	CD8+ T cell (NCF1)	C0266999	Vesicular Stomatitis	20/2027	112/21671	0.003528535	0.028496008	0.021432796	IFNG/THBS1/ISG15/STAT1/MX1/ISG20/CRIP2/CCR5/CXCR4/IRF7/BAX/MICA/BCL2/IRF1/CRIP1/HIPK2/BUD13/TNFRSF25/PTPN22/MYOM2	20
1028	CD8+ T cell (NCF1)	C2937421	Prostatic Hyperplasia	20/2027	112/21671	0.003528535	0.028496008	0.021432796	EDN1/FGFR2/AKAP12/NFIB/MT2A/FABP5/CXCR6/CLDN4/IGFBP3/PSAT1/EGR1/DPP4/ERBB2/IL21R/BAX/BCL2/PIK3CA/F2R/PCNA/EEF1A1	20
1029	CD8+ T cell (NCF1)	C0206062	Lung Diseases, Interstitial	45/2027	319/21671	0.003543967	0.028592821	0.021505612	IFNG/VCAM1/CCL3/DSP/TRBV28/MMP7/HSPA1B/ALB/HSPA1A/TNFSF13B/CXCL14/GPT/CXCR6/ADM/LYZ/ICAM1/PLG/HSP90AA1/PLEKHM3/MS4A1/LGALS1/HLA-DRB1/HLA-DPB1/CYCS/SOD2/CD40LG/HLA-DRB5/SCLY/CCL5/FOXP4/CD226/S100A9/CXCR4/BCL2/ALOX5AP/NCF1/ACTB/FAS/SPP1/NSF/CALR/TOLLIP/FOSL2/GLRX/FLNA	45
1030	CD8+ T cell (NCF1)	C0014556	Epilepsy, Temporal Lobe	49/2027	354/21671	0.003551866	0.028628726	0.021532618	CCL3/AZGP1/AGT/EFCAB2/C3/ACE/MAOA/CCL4/TNFSF13B/HES1/DBN1/SERPING1/GAPDH/CFH/CCR2/ICAM1/AIF1/DROSHA/APOE/CACNA1A/P2RX7/EGR1/FAM3C/IRS2/SLC12A2/HSP90AB1/FTX/NEAT1/ENO2/APP/TNFSF10/CXCR4/RNF19A/EIF4EBP1/CDYL/MICA/BCL2/PRDX1/ACTB/F2R/NSF/SRF/RRBP1/CASP8AP2/GLUL/NLRP1/SUCO/SMG6/ADAM10	49
1031	CD8+ T cell (NCF1)	C0751291	Desmoplastic Medulloblastoma	27-Dec	54/21671	0.003614157	0.029056641	0.021854467	PTCH2/SUFU/MYC/SOX4/BRCA2/S100A10/IRS2/S100A4/ERBB2/MSH6/CDK6/S100A6	12
1032	CD8+ T cell (NCF1)	C0023461	Leukemia, Mast-Cell	15/2027	75/21671	0.003616063	0.029056641	0.021854467	MME/MYC/IL2RA/HSP90AA1/AURKA/CCND1/ISG20/NELL2/EZH2/CCR5/LTA/BCL2/PIK3CA/ACTB/CD2	15
1033	CD8+ T cell (NCF1)	C4288891	Infant T Acute Lymphoblastic Leukemia	15/2027	75/21671	0.003616063	0.029056641	0.021854467	IFNG/IGFBP7/MME/HES1/MYC/ASRGL1/MAPK7/CDKN2A/SCLY/DUSP1/BCL2/PIK3CA/MLLT10/CCND2/SET	15
1034	CD8+ T cell (NCF1)	C0023440	Acute Erythroblastic Leukemia	43/2027	302/21671	0.003618955	0.029056641	0.021854467	AGT/MYC/HBB/CXCR6/TGM2/FANCB/STMN1/ID3/HSP90AA1/STAT1/AQP1/CDKN1A/JAK2/EPAS1/FDXR/DNASE1/EGR1/ANXA4/SCLY/EZH2/ETV6/FECH/MAFK/ZNF410/ELF4/ERBB2/INPPL1/CXCR4/BAX/CD24/TBXAS1/BCL2/MCL1/PIK3CA/GSTP1/ACTB/EML4/TET2/SLC12A9/SRGN/PCNA/PIM1/ZNF148	43
1035	CD8+ T cell (NCF1)	C0747085	Recurrent otitis media	21/2027	120/21671	0.00363997	0.029197133	0.021960135	ADAT3/ARHGAP29/IGHM/SLC11A1/PLG/SPAG1/CD79A/ICOS/DLG1/BACH2/BCOR/NFKB2/IDS/TCF3/PCYT1A/GNPTAB/IL2RB/CD3D/MAP3K7/FLNA/RPL11	21
1036	CD8+ T cell (NCF1)	C0032584	polyps	53/2027	390/21671	0.003688003	0.029551777	0.022226875	IFNG/VCAM1/A1CF/SOD3/IGFBP7/AZGP1/C3/ALDH2/TNFSF13B/CALD1/MT1E/PLK2/BMPR1A/MYC/CD68/GPT/CXCR6/JUN/HLA-DRA/FANCB/IGFBP3/HSP90AA1/MS4A1/LGALS1/CCND1/CDKN1A/HPGD/P2RX7/PPARD/CYSLTR1/ODC1/ARHGEF7/CDKN2A/SOCS1/TRAF3IP2/SIRT1/VIM/PTGER4/ERBB2/CXCR4/BCL2/NBAS/MSH6/PIK3CA/ASCC1/ADI1/SPP1/EVA1C/CALR/RUNX3/PCNA/IFITM1/ZNF148	53
1037	CD8+ T cell (NCF1)	C0600327	Toxic Shock Syndrome	13/2027	61/21671	0.003691302	0.029551777	0.022226875	IFNG/TRBV28/HMOX1/GSTO2/ALB/CCL20/ADM/HLA-DRA/AQP1/ENO2/SELL/HLA-A/MYOM2	13
1038	CD8+ T cell (NCF1)	C0376634	Craniofacial Abnormalities	35/2027	234/21671	0.003705664	0.029638172	0.022291856	EDN1/EFNB1/FGFR2/CHDH/GTF2IRD1/COLEC11/ANXA1/LMNA/HPD/PAPPA/BMPR1A/LRP2/CSGALNACT1/SOX4/TRPS1/APAF1/DLG1/FADD/TMEM87B/BCL2/ANKRD11/SKI/ACTB/HCFC1/MNT/ACTG1/KIAA0586/SCFD1/MED13L/DYRK1A/ECE1/HLA-A/RYK/TCOF1/KIF3A	35
1039	CD8+ T cell (NCF1)	C0021831	Intestinal Diseases	32/2027	209/21671	0.003740037	0.029858383	0.022457484	IFNG/HMOX1/AGT/ACE/ANXA1/EPCAM/CCL20/CDCA7/TGM2/LYZ/PLG/SELENOP/P2RX7/SOD2/FDXR/DPP4/ID2/ACTA2/HSPD1/RC3H1/LMNB1/LTA/ABHD5/BAX/MICA/BCL2/TTC7A/CDKN3/STX2/MATK/B2M/SAMD9	32
1040	CD8+ T cell (NCF1)	C0014740	Erythema Chronicum Migrans	27-Oct	41/21671	0.003761969	0.029858383	0.022457484	IFNG/CCL3/ANXA1/CCL4/CDK5R1/CD8B/TLR1/GCHFR/CCNH/MNAT1	10
1041	CD8+ T cell (NCF1)	C0027719	Nephrosclerosis	27-Oct	41/21671	0.003761969	0.029858383	0.022457484	CYP4A11/FGFR2/AGT/ACE/ALB/ACTA2/S100A4/ANGPT2/CXCR4/HIPK2	10
1042	CD8+ T cell (NCF1)	C0152451	Chronic glomerulonephritis	27-Oct	41/21671	0.003761969	0.029858383	0.022457484	EDN1/AGT/ACE/ALB/GADD45G/IFI27/CFH/ADM/FABP1/HILPDA	10
1043	CD8+ T cell (NCF1)	C0751633	Carotid Artery Plaque	27-Oct	41/21671	0.003761969	0.029858383	0.022457484	IFNG/IL2RA/CCR2/APOE/STAT1/ISG20/APP/CXCR4/ITGA5/SPP1	10
1044	CD8+ T cell (NCF1)	C1277187	Left ventricular systolic dysfunction	27-Oct	41/21671	0.003761969	0.029858383	0.022457484	CCL3/AGT/ACE/CCL4/LMNA/APOE/DPP4/LGALS3/CCR5/GSR	10
1045	CD8+ T cell (NCF1)	C2931245	Bone Marrow failure syndromes	27-Oct	41/21671	0.003761969	0.029858383	0.022457484	IFNG/PRDM8/CCL20/CCR2/S100A8/CCR6/CXCR3/CTC1/RPS19/TET2	10
1046	CD8+ T cell (NCF1)	C4045991	Perihilar Cholangiocarcinoma	27-Oct	41/21671	0.003761969	0.029858383	0.022457484	FGFR2/FOSB/JUN/FOS/LGALS3/JUND/PDCD1/JUNB/MUL1/SLC2A1	10
1047	CD8+ T cell (NCF1)	C0019270	Hernia	23/2027	136/21671	0.003772695	0.029886371	0.022478534	IFNG/CHDH/NPIPA1/ACE/SLC29A3/ALB/LMNA/CD68/ADM/NEU1/HLA-DMA/CD38/HSPE1/FUCA1/ERMARD/SOCS3/PKM/PIK3CA/NFAT5/SRGN/GNPTAB/SLC2A1/FLNA	23
1048	CD8+ T cell (NCF1)	C0699893	Skin carcinoma	23/2027	136/21671	0.003772695	0.029886371	0.022478534	THBS1/MSC/BRCA2/ERCC2/CCND1/CDKN2A/DMKN/CD27/PDCD1/ZNF410/ERBB2/CD24/MICA/BCL2/LRIG2/PIK3CA/GSTP1/FAS/PLEKHM2/RRBP1/HLA-C/NLRP1/GNG2	23
1049	CD8+ T cell (NCF1)	C0029118	Opportunistic Infections	17/2027	90/21671	0.003789853	0.029965106	0.022537754	IFNG/BTBD8/FCN1/ALB/GPT/CCR2/CD9/APOE/HLA-DQB1/MS4A1/HLA-DRB1/CD40LG/CCR5/APP/IL7R/FAS/HLA-A	17
1050	CD8+ T cell (NCF1)	C0349636	Pre B-cell acute lymphoblastic leukemia	17/2027	90/21671	0.003789853	0.029965106	0.022537754	PBX1/MME/MYC/IL2RA/CCND1/JAK2/CDKN2A/ISG20/ETV6/THY1/CD24/BCL2/PIK3CA/TCF3/CDK6/XBP1/SET	17
1051	CD8+ T cell (NCF1)	C0340643	Dissection of aorta	25/2027	152/21671	0.003807858	0.030078815	0.022623278	IFNG/AGT/THBS1/ACE/MYH11/RRAD/CCR2/ENG/APOE/HSP90AA1/STAT1/TAGLN/FBLN5/ACTA2/PECAM1/EZH2/ANGPT2/PTGER4/SOCS3/ACTB/SPP1/SH2B3/CALR/RNF213/PTPN22	25
1052	CD8+ T cell (NCF1)	C0264408	Childhood asthma	43/2027	303/21671	0.00384559	0.030347991	0.022825734	IFNG/EDN1/ACE/AP1S3/NFKBIA/CCL20/IL2RA/HLA-DQA1/HLA-DPA1/ICAM1/HLA-DRB1/AREG/FDXR/FBLN5/RORA/GSDMB/TNFSF14/TLR1/CCL5/KIF11/TNFAIP3/BIRC3/ATXN2/BACH2/LTA/SOCS3/CLEC16A/BCL2/IRF1/GSTP1/PRR5L/CYP2R1/ITGA4/IKZF3/PCNA/PTPN22/TRIM26/ANXA2/CTNNA1/ZBTB38/TRPV2/KIF3A/CD247	43
1053	CD8+ T cell (NCF1)	C0271710	Reactive hypoglycemia	27-Jul	23/21671	0.00395928	0.03112684	0.023411533	HNF1A/ZC4H2/INSR/SOD2/CRIP1/ALDOB/GSR	7
1054	CD8+ T cell (NCF1)	C0279748	Undifferentiated carcinoma of nasopharynx	27-Jul	23/21671	0.00395928	0.03112684	0.023411533	CCND1/PPARD/CDKN2A/VIM/BCL2/PIK3CA/B2M	7
1055	CD8+ T cell (NCF1)	C1859717	Depressed nasal tip	27-Jul	23/21671	0.00395928	0.03112684	0.023411533	TBX2/FGFR2/COLEC11/TGIF1/ACTB/ACTG1/FLNA	7
1056	CD8+ T cell (NCF1)	C2732473	Ductal Carcinoma In Situ with Microinvasion	27-Jul	23/21671	0.00395928	0.03112684	0.023411533	PAQR7/CDKN1A/ERBB2/MICA/PIK3CA/SLC12A9/HLA-C	7
1057	CD8+ T cell (NCF1)	C0031485	Phenylketonurias	16/2027	83/21671	0.003971396	0.031163074	0.023438785	NAGS/ASS1/HNF1A/SLC22A5/ALB/HBB/CACNA1A/PELI1/SLC7A5/ATR/GCHFR/APP/RNF19A/NFKB2/NCF1/PCNA	16
1058	CD8+ T cell (NCF1)	C0153382	Malignant neoplasm of oropharynx	16/2027	83/21671	0.003971396	0.031163074	0.023438785	DSP/ALDH2/PMAIP1/HLA-DQA1/HLA-DQB1/HLA-DRB1/CCND1/CDKN2A/TYMP/PDCD1/ATR/BBC3/BCL2/MCL1/PIK3CA/GSTP1	16
1059	CD8+ T cell (NCF1)	C0876973	Infectious Lung Disorder	29/2027	185/21671	0.003980526	0.031205221	0.023470486	VCAM1/C3/ALB/TNFSF13B/CD69/CXCR6/OSM/LYZ/APOE/POLD1/CDK1/LIPE/NEU1/P2RX7/DNASE1/EGR1/DPP4/SOCS1/LGALS3/HSPD1/SYCE1L/SIRT1/IFNGR1/SOCS3/CXCR4/PIK3CA/SH2D1A/SLC2A1/ADAM10	29
1060	CD8+ T cell (NCF1)	C0001306	Acute alcoholic liver disease	27-Sep	35/21671	0.004024024	0.031397978	0.023615465	IFNG/HMOX1/NFKBIA/GPT/KRT18/CCR2/CCL5/FAS/SPP1	9
1061	CD8+ T cell (NCF1)	C0023351	Tuberculoid leprosy	27-Sep	35/21671	0.004024024	0.031397978	0.023615465	VCAM1/HMOX1/ICAM1/HLA-DRB1/HSPE1/CD40LG/CDKN2A/HSPD1/S100A6	9
1062	CD8+ T cell (NCF1)	C0151945	Thrombosis of cerebral veins	27-Sep	35/21671	0.004024024	0.031397978	0.023615465	ANXA1/APOE/PLG/GPX3/JAK2/APLP2/ENO2/PDE4D/ANXA2	9
1063	CD8+ T cell (NCF1)	C1306889	Peripheral arterial occlusive disease	27-Sep	35/21671	0.004024024	0.031397978	0.023615465	AGT/ACE/ALB/ICAM1/APOE/PLG/CCR5/FAS/PCYT1A	9
1064	CD8+ T cell (NCF1)	C2700553	Omenn Syndrome	27-Sep	35/21671	0.004024024	0.031397978	0.023615465	IFNG/TNFSF13B/IL2RA/CD40LG/ISG20/IL7R/IL21R/CD3D/CORO1A	9
1065	CD8+ T cell (NCF1)	C0741260	Adult onset asthma	27-Nov	48/21671	0.004076815	0.031720449	0.023858005	IL2RA/HLA-DQA1/GATA3/HLA-DPB1/RORA/BACH2/COG6/CLEC16A/IKZF3/TRIM26/CD247	11
1066	CD8+ T cell (NCF1)	C0751778	Myoclonic Epilepsies, Progressive	27-Nov	48/21671	0.004076815	0.031720449	0.023858005	PRDM8/CST3/LMNA/CACNA1A/NEU1/COL6A2/SMN2/LMNB2/ATXN2/SACS/MUL1	11
1067	CD8+ T cell (NCF1)	C4699512	Large-artery atherosclerosis (embolus/thrombosis)	27-Nov	48/21671	0.004076815	0.031720449	0.023858005	ACE/ALB/CST3/HOMER1/PLG/FOS/PDE4D/TBXAS1/SPP1/GDE1/ECE1	11
1068	CD8+ T cell (NCF1)	C0041834	Erythema	34/2027	227/21671	0.004094465	0.031827952	0.023938862	PLCG2/SOD3/F2RL1/CCL3/DSP/COL9A3/ALB/ALDH2/SERPING1/GPT/GAPDH/SLC11A1/TGM2/ICAM1/HLA-DQB1/CACNA1A/ERCC2/HLA-DRB1/CDKN1A/CD79A/HPGD/SOD2/TRAF3IP2/PERP/CXCR3/PECAM1/FECH/ANGPT2/STAM2/GSTA1/GSTP1/ACTB/HEBP1/PEPD	34
1069	CD8+ T cell (NCF1)	C0259783	mixed gliomas	15/2027	76/21671	0.00412406	0.03194269	0.02402516	CLCN5/STMN1/BRCA2/FTH1/CDKN2A/MYBL1/XAF1/ERBB2/TNFSF10/GSTP1/SPP1/PCNA/XBP1/HLA-C/HLA-A	15
1070	CD8+ T cell (NCF1)	C0409980	Primary antiphospholipid syndrome	27-Aug	29/21671	0.004132311	0.03194269	0.02402516	CFH/HLA-DQB1/HLA-DRB1/S100A10/P2RX7/SKAP2/ANXA5/PTPN22	8
1071	CD8+ T cell (NCF1)	C0741796	Recurrent bronchitis	27-Aug	29/21671	0.004132311	0.03194269	0.02402516	RPGR/PLG/MS4A1/CD79A/ICOS/NFKB2/GNPTAB/CD81	8
1072	CD8+ T cell (NCF1)	C1297882	Partial Trisomy	27-Aug	29/21671	0.004132311	0.03194269	0.02402516	MYC/GAPDH/CSF1/CD38/CDKN2A/DYRK1A/FLNA/DERL2	8
1073	CD8+ T cell (NCF1)	C3472608	Micropapillary carcinoma	27-Aug	29/21671	0.004132311	0.03194269	0.02402516	MME/MYC/ALDH1A1/ZEB2/SLC7A5/ERBB2/CXCR4/SLC2A1	8
1074	CD8+ T cell (NCF1)	C3669246	Mammary adenocarcinoma	27-Aug	29/21671	0.004132311	0.03194269	0.02402516	IFNG/HACD1/LGMN/ENG/LGALS1/CCND1/TNFSF10/MTA1	8
1075	CD8+ T cell (NCF1)	C1280433	Lipoatrophy	19/2027	106/21671	0.004206168	0.032483357	0.024431814	FERMT2/INSR/RNASEH2A/LMNA/APOE/FOS/CD38/PIK3R1/FUCA1/LMNB2/TAF1A/IL7R/PIK3CA/CRYAB/ACTB/TPM1/FAS/TMPO/FLNA	19
1076	CD8+ T cell (NCF1)	C0266294	Unilateral agenesis of kidney	14/2027	69/21671	0.004233009	0.032629934	0.024542059	IFNG/KYNU/ACE/ALB/CFH/GATA3/RTTN/CEP152/DSTYK/PHC1/NCAPD3/CDK6/CEP135/ERI1	14
1077	CD8+ T cell (NCF1)	C1112705	Nuclear non-senile cataract	14/2027	69/21671	0.004233009	0.032629934	0.024542059	GSTO2/FTL/ACE/LMNA/ICAM1/CCR5/SOCS3/APP/ERBB2/IRF1/GSTP1/CRYAB/IVNS1ABP/FLNA	14
1078	CD8+ T cell (NCF1)	C0848548	hypertensive nephropathy	27-Dec	55/21671	0.004237094	0.03263113	0.024542959	CYP4A11/AGT/C3/ACE/ALB/SLC3A1/RARRES2/KLF6/EPAS1/NR4A1/ANGPT2/B2M	12
1079	CD8+ T cell (NCF1)	C2347748	Adult Erythroleukemia	35/2027	236/21671	0.004255247	0.032740558	0.024625264	MYC/HBB/CXCR6/TGM2/FANCB/ID3/HSP90AA1/STAT1/AQP1/CDKN1A/JAK2/EPAS1/FDXR/DNASE1/EGR1/ANXA4/SCLY/EZH2/FECH/MAFK/ZNF410/ELF4/CXCR4/BAX/CD24/TBXAS1/BCL2/PIK3CA/GSTP1/ACTB/SLC12A9/SRGN/PCNA/PIM1/ZNF148	35
1080	CD8+ T cell (NCF1)	C0267797	Acute hepatitis	13/2027	62/21671	0.004278924	0.032831451	0.024693627	IFNG/ACE/CCL4/GPT/JUN/FASLG/TXN/NR4A1/CXCR3/JUNB/RNF19A/PCNA/SLC2A1	13
1081	CD8+ T cell (NCF1)	C0694550	Recurrent pneumonia	13/2027	62/21671	0.004278924	0.032831451	0.024693627	IGHM/PLG/ICOS/TMEM94/CXCR4/TBCD/NFKB2/NCF1/TK2/GNPTAB/CD3D/PEPD/CD247	13
1082	CD8+ T cell (NCF1)	C3888088	SMITH-MCCORT DYSPLASIA 1	13/2027	62/21671	0.004278924	0.032831451	0.024693627	IFNG/AGT/CALD1/IRF8/MYH11/TAGLN/MYADM/RBPJ/APP/RNF19A/ACTB/SPP1/SRF	13
1083	CD8+ T cell (NCF1)	C0221356	Brachycephaly	29/2027	186/21671	0.004304893	0.033000202	0.024820551	TBX2/EFNB1/FGFR2/PTCH2/SUFU/PIGW/ALG9/TECPR2/MS4A1/AUTS2/ZSWIM6/ICOS/FUCA1/PGAP3/EZH2/ATP7A/MAF/SPATA5/PDE4D/PIGV/NBAS/NFKB2/SKI/HCFC1/NACC1/ZBTB20/MED13L/CD81/TCOF1	29
1084	CD8+ T cell (NCF1)	C0024198	Lyme Disease	28/2027	178/21671	0.004381317	0.033555067	0.025237883	IFNG/VCAM1/FAM20C/IFIT3/ANXA1/CDK5R1/CD68/CFH/YBX3/JUN/HACD1/PLG/HLA-DRB1/S100A8/CD38/CD8B/HSPD1/TLR1/CCR7/ENO2/GCHFR/IRF7/CCNH/CALR/MNAT1/TPT1/HLA-A/EEF1A1	28
1085	CD8+ T cell (NCF1)	C0497552	Congenital neurologic anomalies	16/2027	84/21671	0.004489437	0.034281159	0.025784	FGFR2/MME/CUBN/SLC3A1/HBB/LRP2/FKRP/TRPS1/CEP290/CEP83/PGAP3/SACS/AMN/ACTB/ACTG1/PTPN22	16
1086	CD8+ T cell (NCF1)	C1519666	Tumor-Associated Vasculature	16/2027	84/21671	0.004489437	0.034281159	0.025784	SERPINF1/AGT/THBS1/KLRB1/ENG/PLG/AQP1/PECAM1/VIM/HSPA5/ERBB2/NR2C2/RAB37/ITGA5/ACTB/MAP3K7	16
1087	CD8+ T cell (NCF1)	C4511687	Pancreatic Intraductal Papillary Mucinous Neoplasm	16/2027	84/21671	0.004489437	0.034281159	0.025784	SMARCA1/S100A2/EPCAM/ALB/TGM2/CLDN4/BRCA2/CDKN2A/LMO4/EZH2/VIM/S100A4/ERBB2/PIK3CA/SPP1/SLC2A1	16
1088	CD8+ T cell (NCF1)	C0546126	Acute Confusional Senile Dementia	18/2027	99/21671	0.00449677	0.034281159	0.025784	PLCG2/NECTIN2/HMOX1/APOC1/ACE/INSR/CST3/ADAMTS1/APOE/SOD2/IDE/HLA-DRB5/SLC30A6/APP/BAX/BCL2/ABI3/ADAM10	18
1089	CD8+ T cell (NCF1)	C0750900	Alzheimer's Disease, Focal Onset	18/2027	99/21671	0.00449677	0.034281159	0.025784	PLCG2/NECTIN2/HMOX1/APOC1/ACE/INSR/CST3/ADAMTS1/APOE/SOD2/IDE/HLA-DRB5/SLC30A6/APP/BAX/BCL2/ABI3/ADAM10	18
1090	CD8+ T cell (NCF1)	C1569637	Adenocarcinoma, Endometrioid	22/2027	130/21671	0.004507944	0.034334819	0.02582436	IFI27/CLDN4/ENG/ALDH1A1/NDC80/CCND1/CDKN2A/DUSP1/ENC1/S100A4/S100A9/ERBB2/BAX/CD24/MSH6/MCL1/PIK3CA/MTA1/SPEN/S100A6/SLC2A1/PTPN7	22
1091	CD8+ T cell (NCF1)	C0024517	Major depression, single episode	27-Oct	42/21671	0.004531296	0.034428847	0.025895081	TPH1/HSPA1B/MAOA/HSPA1A/GATA3/APOE/S100A10/FKBP5/XBP1/CREB1	10
1092	CD8+ T cell (NCF1)	C0008031	Chest Pain	25/2027	154/21671	0.004532731	0.034428847	0.025895081	DSP/FABP3/ACE/ALB/PAPPA/IL2RA/HBB/MYH11/HLA-DPA1/ENG/HLA-DRB1/HLA-DPB1/JAK2/CD38/ISG20/MAP9/PLA2G6/ACTA2/IL7R/SPP1/SH2B3/TET2/CALR/PCYT1A/PTPN22	25
1093	CD8+ T cell (NCF1)	C0341858	Endometriosis of uterus	25/2027	154/21671	0.004532731	0.034428847	0.025895081	IFNG/LIFR/MME/MMP7/PAPPA/CD68/TGM2/LPAR5/SOD2/EGR1/CDKN2A/NINJ1/PECAM1/EZH2/SELL/CXCR4/BCL2/PIK3CA/CEBPB/TCF3/SPP1/MUL1/ROCK2/IL2RB/ANXA2	25
1094	CD8+ T cell (NCF1)	C0001206	Acromegaly	23/2027	138/21671	0.004541387	0.034463064	0.025920817	AGT/ACE/CST3/RORC/MYC/ASRGL1/APOE/IGFBP3/TXN/JAK2/DPP4/CDKN2A/LGALS3/DGCR2/CISH/MTR/NPDC1/BAX/GSTP1/SLC20A1/CALR/NAMPT/FLNA	23
1095	CD8+ T cell (NCF1)	C4520840	Erythroleukemia (Erythroid/Myeloid)	35/2027	237/21671	0.004555007	0.034534856	0.025974815	MYC/HBB/CXCR6/TGM2/FANCB/ID3/HSP90AA1/STAT1/AQP1/CDKN1A/JAK2/EPAS1/FDXR/DNASE1/EGR1/ANXA4/SCLY/EZH2/FECH/MAFK/ZNF410/ELF4/CXCR4/BAX/CD24/TBXAS1/BCL2/PIK3CA/GSTP1/ACTB/SLC12A9/SRGN/PCNA/PIM1/ZNF148	35
1096	CD8+ T cell (NCF1)	C0020564	Hypertrophy	27-Jun	18/21671	0.004591493	0.034590358	0.026016559	EDN1/AGT/RLN1/CDKN1A/SIRT1/CREM	6
1097	CD8+ T cell (NCF1)	C0268393	Familial Cerebral Amyloid Angiopathy	27-Jun	18/21671	0.004591493	0.034590358	0.026016559	CST3/CD68/APOE/APP/ACTB/SPP1	6
1098	CD8+ T cell (NCF1)	C0334608	Angiomatous Meningioma	27-Jun	18/21671	0.004591493	0.034590358	0.026016559	CST3/CTSL/HES1/NRP1/MLLT10/BAP1	6
1099	CD8+ T cell (NCF1)	C0741281	atrial fibrillation new onset	27-Jun	18/21671	0.004591493	0.034590358	0.026016559	IFNG/EDN1/MGAM/ALB/GRK5/DPP4	6
1100	CD8+ T cell (NCF1)	C0795692	Hyperlactatemia	27-Jun	18/21671	0.004591493	0.034590358	0.026016559	BTBD8/ALB/SLC22A2/GDF15/ST3GAL5/CALR	6
1101	CD8+ T cell (NCF1)	C1333295	Diffuse Large B-Cell Lymphoma Germinal Center B-Cell Type	27-Jun	18/21671	0.004591493	0.034590358	0.026016559	MME/MYC/EZH2/CXCR4/BCL2/MCM7	6
1102	CD8+ T cell (NCF1)	C4019436	Antiphospholipid antibody positivity	27-Jun	18/21671	0.004591493	0.034590358	0.026016559	STAT1/FASLG/DNASE1/FAS/SPP1/PTPN22	6
1103	CD8+ T cell (NCF1)	C0338480	Common Migraine	15/2027	77/21671	0.004688748	0.035227139	0.026495504	LIFR/SUGCT/ACE/MAOA/PHACTR1/SLC9A3R2/ASTN2/CCR2/CACNA1A/HLA-DRB1/SOD2/ZEB2/LTA/MEF2D/RABGAP1L	15
1104	CD8+ T cell (NCF1)	C0456132	Large fontanelle	15/2027	77/21671	0.004688748	0.035227139	0.026495504	FGFR2/FAM20C/PAX8/LMNA/LMOD3/ZSWIM6/HPGD/KCNQ1OT1/ATP7A/INPPL1/ANKRD11/ACTB/PEX14/ACTG1/FLNA	15
1105	CD8+ T cell (NCF1)	C2745963	Kashin-Beck Disease	15/2027	77/21671	0.004688748	0.035227139	0.026495504	ADAMTS1/MYC/IGFBP3/SELENOP/GPX3/HLA-DRB1/RIPK3/GPR18/FADD/BAX/BCL2/PIK3CA/FAS/CHST11/CHST12	15
1106	CD8+ T cell (NCF1)	C3250443	MYOTONIC DYSTROPHY 1	28/2027	179/21671	0.004741939	0.035594554	0.026771849	IFNG/FZD3/ACE/INSR/ALB/CST3/MYC/HLA-DQA1/TGM2/ASRGL1/APOE/HLA-DQB1/TRIM24/HSPD1/DGCR2/MAL/SIRT1/CCR5/ASB2/ANGPT2/ERBB2/CXCR4/ZNF609/ACTB/CEBPB/SPEN/TNFRSF25/SLC2A1	28
1107	CD8+ T cell (NCF1)	C1275685	Avellino corneal dystrophy	20/2027	115/21671	0.004808366	0.035880588	0.026986985	IFNG/SDC1/ACE/GADD45G/HPD/FOSB/CCR2/JUN/FOS/JAK2/CXCR3/JUND/ERN1/JUNB/HSPA5/RPS19/SOCS3/APP/RNF19A/XBP1	20
1108	CD8+ T cell (NCF1)	C0034902	Pure Red-Cell Aplasia	27-Nov	49/21671	0.004821399	0.035880588	0.026986985	SULF2/HLA-DQB1/MS4A1/BRCA2/HLA-DRB1/PSAT1/CD38/EGR1/RPS19/CBX4/NR2C2	11
1109	CD8+ T cell (NCF1)	C0080233	Tooth Loss	27-Nov	49/21671	0.004821399	0.035880588	0.026986985	VCAM1/AGXT/ALB/HPD/GDF15/APOE/UBXN11/COTL1/APP/B2M/CTSC	11
1110	CD8+ T cell (NCF1)	C0149793	Amaurosis Fugax	27-Nov	49/21671	0.004821399	0.035880588	0.026986985	SAMD12/EPCAM/BMPR1A/JAK2/MSH6/PIK3CA/SPP1/SH2B3/TET2/CALR/PTPN22	11
1111	CD8+ T cell (NCF1)	C2698259	Monoclonal B-Cell Lymphocytosis	27-Nov	49/21671	0.004821399	0.035880588	0.026986985	CLEC12A/MME/MS4A1/JAK2/CD38/CCR6/VIM/SELL/BCL2/CDK6/ITGA4	11
1112	CD8+ T cell (NCF1)	C0085568	Buruli Ulcer	27-May	13/21671	0.004827586	0.035880588	0.026986985	IFNG/HPD/SLC11A1/BCL2L11/CD40LG	5
1113	CD8+ T cell (NCF1)	C0343757	Neuropathy due to human immunodeficiency virus	27-May	13/21671	0.004827586	0.035880588	0.026986985	CCR2/CXCR3/CCR5/CXCR4/CAMKK2	5
1114	CD8+ T cell (NCF1)	C0521175	Neuropil Threads	27-May	13/21671	0.004827586	0.035880588	0.026986985	RMDN2/GSN/APP/ACTB/DSTN	5
1115	CD8+ T cell (NCF1)	C0751304	Parasagittal Meningioma	27-May	13/21671	0.004827586	0.035880588	0.026986985	CST3/CTSL/HES1/MLLT10/BAP1	5
1116	CD8+ T cell (NCF1)	C1846288	Recurrent hypoglycemia	27-May	13/21671	0.004827586	0.035880588	0.026986985	SLC22A5/NAB2/INSR/NFKB2/PPP1R15B	5
1117	CD8+ T cell (NCF1)	C4688316	Refractory Breast Carcinoma	27-May	13/21671	0.004827586	0.035880588	0.026986985	ALB/STAT1/ANXA4/ERBB2/CD24	5
1118	CD8+ T cell (NCF1)	C0079504	Hermanski-Pudlak Syndrome	14/2027	70/21671	0.004845767	0.03595135	0.027040207	RAB32/LYST/BLOC1S3/RAB9A/LGALS3/HPS5/MARK4/PI4K2A/ACTB/F2R/HPS6/CD63/HLA-C/KXD1	14
1119	CD8+ T cell (NCF1)	C0206696	Carcinoma, Signet Ring Cell	14/2027	70/21671	0.004845767	0.03595135	0.027040207	MME/WWTR1/CD68/GATA3/CDKN2A/PLA2G6/ARHGAP26/ERBB2/DOCK11/BCL2/PIK3CA/EML4/SLC2A1/CTNNA1	14
1120	CD8+ T cell (NCF1)	C0023212	Left-Sided Heart Failure	21/2027	123/21671	0.00489809	0.036125244	0.027170998	IFNG/SOD3/EDN1/DSP/HMOX1/AGT/APOC1/ACE/ALB/GDF15/APOE/SOX4/SOD2/RBP4/FBLN5/SIRT1/GATM/PCK1/ITGB1/ROCK2/DSTN	21
1121	CD8+ T cell (NCF1)	C0027019	Myelomonocytic leukemia	27-Sep	36/21671	0.004927931	0.036125244	0.027170998	IRF8/CDKN1A/CCR7/ARHGAP26/MCL1/CDKN3/SRF/MLLT10/SLC12A9	9
1122	CD8+ T cell (NCF1)	C0151632	ESR raised	27-Sep	36/21671	0.004927931	0.036125244	0.027170998	IL2RA/HLA-DPA1/HLA-DRB1/HLA-DPB1/IFNGR1/SPP1/IL2RB/PTPN22/CD247	9
1123	CD8+ T cell (NCF1)	C0267446	Acute gastroenteritis	27-Sep	36/21671	0.004927931	0.036125244	0.027170998	CHN1/ACE/NCKIPSD/SPECC1/SH2D3A/CCDC88A/AHI1/PER2/SKI	9
1124	CD8+ T cell (NCF1)	C0752122	Spinocerebellar Ataxia Type 4	27-Sep	36/21671	0.004927931	0.036125244	0.027170998	MME/CACNA1A/ANO10/ATXN7/ATXN1/ATXN2/NFAT5/SNX14/PPP2R2B	9
1125	CD8+ T cell (NCF1)	C1268935	Congenital Thrombotic Thrombocytopenic Purpura	27-Sep	36/21671	0.004927931	0.036125244	0.027170998	THBS1/SLC25A10/CFH/HLA-DRB1/JAK2/ZFP36/BRF1/TNFSF10/PTPN22	9
1126	CD8+ T cell (NCF1)	C1276146	Cutaneous lymphoma	27-Sep	36/21671	0.004927931	0.036125244	0.027170998	IFNG/STAT1/CCND1/PDCD1/JUNB/TSC22D3/TOX/BCL2/NFKB2	9
1127	CD8+ T cell (NCF1)	C1848934	SPONDYLOCARPOTARSAL SYNOSTOSIS SYNDROME	27-Sep	36/21671	0.004927931	0.036125244	0.027170998	VCAM1/HBB/ICAM1/AIF1/CCND1/EXOC2/APP/ACTB/ADI1	9
1128	CD8+ T cell (NCF1)	C0236734	Caffeine related disorders	49/2027	360/21671	0.004935846	0.036125244	0.027170998	IFNG/EDN1/HMOX1/AGT/ALDH7A1/ACE/MGAM/COL4A2/ALB/CDK5R1/LMNA/IFI27/NRP1/LYZ/HOMER1/AIF1/LYST/POLD1/FOS/CDK1/ERRFI1/EPAS1/PPARD/TAGLN/UBXN11/SYCE1L/SPATA2/PDCD1/HSPA5/AHI1/RPS19/ATR/RNF19A/EIF4EBP1/BAX/BCL2/PRDX1/PIK3CA/ACTB/FAS/ARID3B/METTL4/TET2/NUCB2/PCNA/SLC2A1/CREB1/TCOF1/EEF1A1	49
1129	CD8+ T cell (NCF1)	C2750440	FATTY LIVER DISEASE, NONALCOHOLIC, SUSCEPTIBILITY TO, 1	13/2027	63/21671	0.004939664	0.036125244	0.027170998	INSR/RARRES2/NR1H3/APOE/JAK2/IDE/IRS2/SIRT1/CCL5/EZH2/ACTB/GSR/UCP2	13
1130	CD8+ T cell (NCF1)	C2750441	LIVER DISEASE, ALCOHOLIC, SUSCEPTIBILITY TO, 1	13/2027	63/21671	0.004939664	0.036125244	0.027170998	INSR/RARRES2/NR1H3/APOE/JAK2/IDE/IRS2/SIRT1/CCL5/EZH2/ACTB/GSR/UCP2	13
1131	CD8+ T cell (NCF1)	C3150651	FATTY LIVER DISEASE, NONALCOHOLIC, SUSCEPTIBILITY TO, 2	13/2027	63/21671	0.004939664	0.036125244	0.027170998	INSR/RARRES2/NR1H3/APOE/JAK2/IDE/IRS2/SIRT1/CCL5/EZH2/ACTB/GSR/UCP2	13
1132	CD8+ T cell (NCF1)	C0265202	Seckel syndrome	27-Dec	56/21671	0.00494318	0.036125244	0.027170998	CENPF/DONSON/CD69/WDR4/RTTN/CEP152/GMNN/NIN/TUBGCP6/ATR/RNF19A/CEP135	12
1133	CD8+ T cell (NCF1)	C0265338	Coffin-Siris syndrome	27-Dec	56/21671	0.00494318	0.036125244	0.027170998	EDN1/SMARCA1/IL17RB/SOX4/HLA-DRB1/FASLG/FAM3C/ATR/TNFSF10/FAS/PTPN22/SET	12
1134	CD8+ T cell (NCF1)	C0338078	Non-Functioning Pituitary Gland Neoplasm	27-Dec	56/21671	0.00494318	0.036125244	0.027170998	FGFR2/SLC27A2/GADD45G/BCL2L11/ADM/CCND1/CDKN1A/CDKN2A/GATM/NR2C2/PIK3CA/PTTG1	12
1135	CD8+ T cell (NCF1)	C0543697	Mixed cryoglobulinemia	27-Dec	56/21671	0.00494318	0.036125244	0.027170998	IFNG/TNFSF13B/LAG3/MS4A1/HLA-DRB1/CD40LG/CXCR3/CD27/BCL2/TNFRSF25/GDE1/BHLHE40	12
1136	CD8+ T cell (NCF1)	C0751785	Unverricht-Lundborg Syndrome	27-Dec	56/21671	0.00494318	0.036125244	0.027170998	CST3/CDK5R1/LMNA/CACNA1A/NEU1/COL6A2/SMN2/LMNB2/ATXN2/SACS/GSTA1/BCL2	12
1137	CD8+ T cell (NCF1)	C0268318	Cholestasis of pregnancy	18/2027	100/21671	0.005015794	0.036559369	0.027497518	IFNG/VCAM1/ACE/ALB/CDK5R1/PAPPA/GPT/CXCR6/APOE/HLA-DRB1/HLA-DPB1/PLA2G6/SYCE1L/SIRT1/F2R/TPT1/HLA-C/HLA-A	18
1138	CD8+ T cell (NCF1)	C0432283	Osteoglophonic dwarfism	18/2027	100/21671	0.005015794	0.036559369	0.027497518	SERPINF1/FGFR2/THBS1/MSC/ID2/SIRT1/SLC25A37/EZH2/KLF2/HSPA5/NEAT1/ANGPT2/RNF19A/BCL2/PIK3CA/XBP1/ANXA2/GLRX	18
1139	CD8+ T cell (NCF1)	C0857490	Granulocyte count	18/2027	100/21671	0.005015794	0.036559369	0.027497518	IRF8/MIR29B2CHG/EHD4/JAML/ATXN1/ATXN2/AHI1/CCDC125/THADA/TADA2B/RAB37/MARK4/CDK6/SH2B3/S1PR2/VMP1/PTPN22/HLA-A	18
1140	CD8+ T cell (NCF1)	C0038826	Superinfection	16/2027	85/21671	0.005061345	0.03685902	0.027722896	ALB/GPT/CD9/HLA-DRB1/CD74/CCR5/CXCR4/APOBEC3G/BCL2/LTB/ING1/ACTB/CD4/HLA-C/HLA-A/MYOM2	16
1141	CD8+ T cell (NCF1)	C0002792	anaphylaxis	28/2027	180/21671	0.005127119	0.037240017	0.028009456	IFNG/VCAM1/CCL3/AGT/ACE/AGXT/GPT/SESTD1/IL2RA/GAPDH/LYZ/HACD1/ICAM1/HLA-DQB1/FASLG/NR4A1/DNASE1/SOCS1/ISG20/LTC4S/PECAM1/SIRT1/SOCS3/TNFSF10/PTPN6/CD63/BHLHE40/ADAM10	28
1142	CD8+ T cell (NCF1)	C0085136	Central Nervous System Neoplasms	28/2027	180/21671	0.005127119	0.037240017	0.028009456	AZIN2/ACOT11/ALB/POLR3B/MT1E/MYC/APOE/PLG/AQP1/BRCA2/AURKA/LRIG1/CDKN1A/CDKN2A/CAPG/S100A4/LMF1/CD24/BCL2/BCOR/PIK3CA/SLAMF1/PYGO2/MAML2/CALR/MNAT1/ANXA2/BAP1	28
1143	CD8+ T cell (NCF1)	C1837249	Malformations of Cortical Development, Group II	28/2027	180/21671	0.005127119	0.037240017	0.028009456	DCDC2/THBS1/SPATA7/PROK2/TMEM67/RTTN/CEP290/CPLANE1/TUBGCP6/CCR7/TUBA1B/TMEM94/CDYL/FHOD1/ATOX1/ACTB/TUBA1A/ITGB1/PEX14/S100A6/LDHA/PCYT1A/IP6K1/PEX19/TCTN3/FLNA/RBM4/CDC42SE1	28
1144	CD8+ T cell (NCF1)	C0242583	Bare Lymphocyte Syndrome	27-Jul	24/21671	0.005144789	0.037303093	0.028056898	RFXAP/MNAT1/CD3D/HLA-C/B2M/HLA-A/ANXA2	7
1145	CD8+ T cell (NCF1)	C0349658	Trichoepithelioma	27-Jul	24/21671	0.005144789	0.037303093	0.028056898	MME/LGR6/SUFU/PHLDA1/BCL2/SLC2A1/BNIP3	7
1146	CD8+ T cell (NCF1)	C0273115	Lung Injury	27-Aug	30/21671	0.005180568	0.037366702	0.02810474	CCL3/MME/HMOX1/ALB/NFKBIA/CCL4/SIRT1/GSR	8
1147	CD8+ T cell (NCF1)	C0276680	Infection by Candida albicans	27-Aug	30/21671	0.005180568	0.037366702	0.02810474	ISG15/SOCS1/TRAF3IP2/LGALS3/RIPK3/SH2D1A/MAP3K7/ZC3H12A	8
1148	CD8+ T cell (NCF1)	C0340164	Lofgrens syndrome	27-Aug	30/21671	0.005180568	0.037366702	0.02810474	IFNG/HLA-DQA1/CCR2/HLA-DRA/HLA-DRB1/VIM/CCR5/LTA	8
1149	CD8+ T cell (NCF1)	C0345964	Adenoma of lung	27-Aug	30/21671	0.005180568	0.037366702	0.02810474	F2RL1/HMOX1/ERRFI1/CDKN2A/F2R/RUNX3/EEF1A1/SLC52A2	8
1150	CD8+ T cell (NCF1)	C0598798	Lymphoid neoplasm	27-Aug	30/21671	0.005180568	0.037366702	0.02810474	CDCA7/FOSB/JUN/FOS/JAK2/JUND/JUNB/BCL2	8
1151	CD8+ T cell (NCF1)	C1858558	Rheumatoid Arthritis, Systemic Juvenile	27-Aug	30/21671	0.005180568	0.037366702	0.02810474	IL2RA/STAT1/ATXN2/COG6/ZFP36L1/PRR5L/FAS/IL2RB	8
1152	CD8+ T cell (NCF1)	C1862939	AMYOTROPHIC LATERAL SCLEROSIS 1	26/2027	164/21671	0.005304251	0.0382256	0.028750746	FAM20C/MT1X/DCDC2/MT2A/CST3/MT1E/CD68/MT1H/SARM1/HSP90AA1/FOS/TXN/MT1G/SOD2/IDE/JUND/VIM/DNAJB1/MT1F/VPS54/BCL2/FKBP5/CHCHD10/SLC9A9/PFN1/TMSB4X	26
1153	CD8+ T cell (NCF1)	C0022568	Keratitis	25/2027	156/21671	0.005369441	0.038661839	0.029078856	SERPINF1/CCL3/FGFR2/AZGP1/THBS1/ISG15/APOE/ERCC2/S100A8/CD38/PLA2G6/PECAM1/HERC5/TLR1/TNFSF10/CXCR4/RNF19A/BCL2/NR2C2/SPP1/PLEC/NLRC3/TPT1/MAP3K7/TMSB4X	25
1154	CD8+ T cell (NCF1)	C0024433	Macrostomia	24/2027	148/21671	0.005414699	0.038784152	0.029170852	CENPF/GTF2IRD1/PTCH2/INSR/DDX11/AP4E1/ALG9/PGAP1/WDR4/TMEM67/SOX4/ZSWIM6/FUCA1/KDM6B/PIK3CA/ANKRD11/LIMK1/ACTB/ACTG1/MED13L/UBE2A/TCOF1/ZNF148/SET	24
1155	CD8+ T cell (NCF1)	C0035305	Retinal Detachment	24/2027	148/21671	0.005414699	0.038784152	0.029170852	EDN1/SERPINF1/COL9A3/POMGNT2/LRP2/ZNF408/FKRP/JAK2/APAF1/TUBGCP6/KIF11/MAP1LC3A/LTA/TNFSF10/B3GALNT2/BCOR/ALOX5AP/FAS/POMGNT1/HLA-C/PTPN22/HLA-A/BNIP3/BAP1	24
1156	CD8+ T cell (NCF1)	C0011608	Dermatitis Herpetiformis	27-Oct	43/21671	0.00541913	0.038784152	0.029170852	IFNG/HLA-DQA1/TGM2/ICAM1/PLG/HLA-DQB1/HLA-DPB1/CD79A/LTA/BCL2	10
1157	CD8+ T cell (NCF1)	C0039446	Telangiectasis	27-Oct	43/21671	0.00541913	0.038784152	0.029170852	PIGW/ENG/POLD1/ERCC2/ACTA2/PGAP3/ATR/PIGV/SKI/RNF213	10
1158	CD8+ T cell (NCF1)	C0205833	Medullomyoblastoma	27-Oct	43/21671	0.00541913	0.038784152	0.029170852	PTCH2/SUFU/MYC/BRCA2/S100A10/IRS2/S100A4/ERBB2/CDK6/S100A6	10
1159	CD8+ T cell (NCF1)	C1275668	Melanotic medulloblastoma	27-Oct	43/21671	0.00541913	0.038784152	0.029170852	PTCH2/SUFU/MYC/BRCA2/S100A10/IRS2/S100A4/ERBB2/CDK6/S100A6	10
1160	CD8+ T cell (NCF1)	C1304470	Generalized vitiligo	27-Oct	43/21671	0.00541913	0.038784152	0.029170852	IFNG/ACE/HLA-DQA1/ICAM1/HLA-DQB1/CCR6/XBP1/NLRP1/PTPN22/HLA-A	10
1161	CD8+ T cell (NCF1)	C0007104	Female Breast Carcinoma	14/2027	71/21671	0.005528151	0.039360817	0.029604581	FGFR2/ALDH2/MYC/RARRES2/BCL2L11/GATA3/BRCA2/CCND1/ERBB2/CXCR4/BCL2/PIK3CA/SLC2A1/DDT	14
1162	CD8+ T cell (NCF1)	C0016169	pathologic fistula	14/2027	71/21671	0.005528151	0.039360817	0.029604581	SLC22A5/SLC25A10/HSPA1B/ACE/ALB/DPEP1/IGFBP3/HSPA5/A1BG/PLEC/ATP6V0A2/PCYT1A/MAP3K8/B2M	14
1163	CD8+ T cell (NCF1)	C0596321	Chemical Carcinogenesis	14/2027	71/21671	0.005528151	0.039360817	0.029604581	RIPK4/HMOX1/INSR/CXCL14/GSN/CDKN2A/IRS2/ATXN1/ERBB2/BCL2/SPATC1L/SRF/MAP3K8/MCM7	14
1164	CD8+ T cell (NCF1)	C1402294	Primary Lesion	14/2027	71/21671	0.005528151	0.039360817	0.029604581	IFI27/BRCA2/CCND1/PSAT1/CDKN2A/INTS2/CCL5/VIM/MARCKSL1/ERBB2/CXCR4/EML4/PTP4A3/S100A6	14
1165	CD8+ T cell (NCF1)	C3495949	Locally advanced breast cancer	14/2027	71/21671	0.005528151	0.039360817	0.029604581	RMDN2/NRP1/NEU1/ARHGEF7/CCL5/EZH2/ERBB2/BBC3/CXCR4/BCL2/GSTP1/ASCC1/REST/NLRP1	14
1166	CD8+ T cell (NCF1)	C3888391	Nonnuclear polymorphic congenital cataract	14/2027	71/21671	0.005528151	0.039360817	0.029604581	IFNG/TSPAN1/HSP90AA1/LGALS1/AREG/ACTA2/DUSP1/CCL5/CXCR4/BCL2/PIK3CA/PDK1/SPP1/BAP1	14
1167	CD8+ T cell (NCF1)	C0011168	Deglutition Disorders	52/2027	389/21671	0.005558807	0.039545171	0.029743239	LIFR/FTL/CHN1/CHRNE/CTNS/ALB/POLR3B/SERPING1/LMOD3/APOE/CACNA1A/VAC14/SOX4/HLA-DRB1/NR4A2/DPP4/CCR6/CARMIL2/ATXN7/TYMP/PLA2G6/ATP7A/LMNB1/ATXN1/ATXN2/SACS/APP/SYNJ1/GMPPA/TBCD/MCL1/ANKRD11/SKI/GSTP1/CRYAB/ACTB/MYO9A/ASCC1/EXOSC9/CTBS/SLC25A22/TK2/MRS2/TET2/PLEC/CHCHD10/TSEN54/PCNA/PFN1/NDUFAF2/SLC52A2/CDK13	52
1168	CD8+ T cell (NCF1)	C0085083	Ovarian Hyperstimulation Syndrome	13/2027	64/21671	0.005679796	0.040233504	0.030260958	EDN1/SERPINF1/THBS1/NR1H3/PLG/AREG/EGR1/SOCS1/CISH/ANGPT2/ERBB2/MCL1/S1PR1	13
1169	CD8+ T cell (NCF1)	C0151747	Renal tubular disorder	13/2027	64/21671	0.005679796	0.040233504	0.030260958	CLCN5/KYNU/PAX8/INSR/CTNS/CD68/TXN/SOD2/HSPD1/HSPA14/TXNIP/NBAS/PEX19	13
1170	CD8+ T cell (NCF1)	C0267026	Actinic cheilitis	13/2027	64/21671	0.005679796	0.040233504	0.030260958	GPR55/THBS1/GPT/ALDH1A1/STAT1/GRK5/CCND1/TXN/AREG/SOCS1/BCL2/CALR/IFITM1	13
1171	CD8+ T cell (NCF1)	C0271907	Acquired aplastic anemia	13/2027	64/21671	0.005679796	0.040233504	0.030260958	VCAM1/SMARCA1/HNF1A/IL2RA/HLA-DRB1/S100A8/ISG20/EZH2/S100A9/CXCR4/ECI2/HLA-A/CD247	13
1172	CD8+ T cell (NCF1)	C0752124	Spinocerebellar Ataxia Type 6 (disorder)	13/2027	64/21671	0.005679796	0.040233504	0.030260958	MME/HSPA1B/HSPA1A/CACNA1A/ANO10/ATXN7/ATXN1/ATXN2/DNAJB1/TK2/SNX14/PPP2R2B/SLC2A1	13
1173	CD8+ T cell (NCF1)	C0013221	Drug toxicity	16/2027	86/21671	0.005691106	0.040279254	0.030295367	HMOX1/C3/ALB/CST3/PLK2/HOMER1/PLG/TXN/TLR1/ARID5B/MTR/DHFR/GSTA1/SPP1/HLA-C/B2M	16
1174	CD8+ T cell (NCF1)	C0239234	Low set ears	63/2027	489/21671	0.005707557	0.040361274	0.030357058	LIFR/TBX2/RIPK4/CENPF/PBX1/KYNU/FGFR2/MARS2/FAM20C/POMGNT2/COLEC11/ZC4H2/INSR/DONSON/PHACTR1/RNASEH2A/LMNA/CDCA7/GK/BMPR1A/ALG9/LRP2/LMOD3/FANCB/TCTN1/TMEM67/VAC14/SOX4/AUTS2/FKRP/PSAT1/GMNN/PLA2G6/CPLANE1/PGAP3/MAF/VIPAS39/AHI1/BRF1/ATR/TMEM94/HELLS/B3GALNT2/BCOR/PRDX1/MCM5/ANKRD11/SKI/ACTB/MYO9A/PRR12/EXOSC9/POMGNT1/KIAA0586/ATP6V0A2/MED13L/GLUL/MYSM1/ITCH/TCTN3/CAMK2G/FLNA/CDK13	63
1175	CD8+ T cell (NCF1)	C0006111	Brain Diseases	47/2027	345/21671	0.005712438	0.040361414	0.030357163	IFNG/EDN1/MME/HMOX1/AGT/ANXA1/ALB/CDK5R1/LGR6/TGM2/JUN/OSM/ICAM1/APOE/P2RX7/PPARD/ODC1/EGR1/NR4A2/DPP4/LGALS3/PLA2G6/SLC12A2/CTC1/SIRT1/THY1/AHI1/SLC7A5/ATR/GCHFR/APP/PDE4D/SLC2A3/TXNIP/PKM/PER2/PIK3CA/REST/IDS/F2R/MUL1/TET2/MNAT1/SLC9A9/PTPN22/CREB1/ADAM10	47
1176	CD8+ T cell (NCF1)	C0520679	Sleep Apnea, Obstructive	62/2027	480/21671	0.00573803	0.040418209	0.03039988	IFNG/VCAM1/EDN1/GPD1/HMOX1/AGT/MMP7/HSPA1B/C3/ACE/INSR/ALB/CA2/CST3/HSPA1A/NANOS1/HES1/PAPPA/RARRES2/GPT/IL2RA/TGM2/OSM/ICAM1/APOE/HLA-DQB1/CACNA1A/AUTS2/GSN/HLA-DRB1/APOM/TXN/S100A8/CD40LG/CDKN2A/ISG20/MAP9/SENP1/LGALS3/ZFP36/SIRT1/PDCD1/CCR5/BIRC3/ANGPT2/ETV3/RNF19A/IRF1/MCL1/PIK3CA/LTB/MYO9A/IDS/FAS/F2R/SH2D1A/ANXA5/HERPUD1/ROCK2/PLEK/NUCB2/ARCN1	62
1177	CD8+ T cell (NCF1)	C0027654	Embryonal Neoplasm	27-Dec	57/21671	0.00573995	0.040418209	0.03039988	MYC/CD9/CDK1/BRCA2/CCNB1/KCNQ1OT1/PHC1/SLC2A3/BCL2/BCOR/PIK3CA/TCF3	12
1178	CD8+ T cell (NCF1)	C0242381	Lyme Arthritis	27-Dec	57/21671	0.00573995	0.040418209	0.03039988	IFNG/ANXA1/CDK5R1/HLA-DQA1/HLA-DRB1/HLA-DPB1/S100A8/CD8B/CAPG/GCHFR/CCNH/MNAT1	12
1179	CD8+ T cell (NCF1)	C0339467	Proliferative retinopathy	27-Dec	57/21671	0.00573995	0.040418209	0.03039988	VLDLR/AGT/HNF1A/ACE/ALB/ALDH2/AQP1/ID2/CCL5/ANGPT2/HLA-A/FLNA	12
1180	CD8+ T cell (NCF1)	C0020981	Angioimmunoblastic Lymphadenopathy	19/2027	109/21671	0.005747283	0.040435542	0.030412917	IFNG/MME/CD68/GAPDH/GATA3/NCKIPSD/CXCR3/ICOS/RC3H1/SIRT1/EZH2/PDCD1/AHI1/ANGPT2/BCL2/PIK3CA/SAMSN1/TET2/DUSP22	19
1181	CD8+ T cell (NCF1)	C0020437	Hypercalcemia	25/2027	157/21671	0.005833669	0.041008566	0.030843908	IFNG/EDN1/CCL3/GTF2IRD1/THBS1/ACE/ALB/CA2/CCL4/HLF/CLDN4/LGMN/ASRGL1/HLA-DRB1/HLA-DPB1/CCND1/CDKN1A/VIM/LTA/SERPINH1/LIMK1/IDS/CYP2R1/TCF3/DERL2	25
1182	CD8+ T cell (NCF1)	C0026654	Moyamoya Disease	20/2027	117/21671	0.005857816	0.041051023	0.030875841	SGCE/CXCR6/CFH/APOE/HLA-DQB1/HLA-DRB1/TSC22D2/ACTA2/CCL5/ATP7A/CCR5/DOCK9/ANGPT2/TGIF1/SBF2/ACTB/RNF213/HLA-A/OGFR/USP15	20
1183	CD8+ T cell (NCF1)	C0042487	Venous Thrombosis	20/2027	117/21671	0.005857816	0.041051023	0.030875841	VCAM1/AGT/ACE/CCR1/KLRC4/HBB/HLA-DPA1/ENG/PTGIR/PLG/GPX3/HLA-DPB1/JAK2/KIF11/ATP1B1/FAS/SH2B3/TET2/CALR/PTPN22	20
1184	CD8+ T cell (NCF1)	C0678230	Congenital Epicanthus	55/2027	417/21671	0.005858468	0.041051023	0.030875841	TBX2/PBX1/FGFR2/ADAT3/GTF2IRD1/PTCH2/SLC3A1/CDCA7/IGHM/SUFU/DDX11/PIGW/WDR4/FANCB/SOX4/AUTS2/BRCA2/ERCC2/CD79A/ALDH6A1/PIK3R1/CCDC88A/CPLANE1/PGAP3/EZH2/KIF11/BCL11B/AHI1/COG6/RFWD3/PDE4D/HELLS/KDM6B/PIGV/NBAS/PIK3CA/ANKRD11/SKI/LIMK1/ACTB/EXOSC9/PEX14/TCF3/ACTG1/SNX14/KIAA0586/ATP6V0A2/GNPTAB/PEX19/TCTN3/ZNF292/FLNA/RPL10/ZNF148/CDK13	55
1185	CD8+ T cell (NCF1)	C2936719	Mechanical Allodynia	54/2027	408/21671	0.005859487	0.041051023	0.030875841	F2RL1/EDN1/GPR55/AGT/FLRT3/SLC22A5/ISG15/DDAH1/ACE/FABP5/INSR/NFKBIA/CDK5R1/MGLL/CD68/NR1H3/IRF8/KLF6/ADM/CCR2/PROK2/AIF1/AQP1/PRKCZ/FOS/JAK2/P2RX7/CD38/MAPK7/ODC1/PIK3R1/SLC12A2/DUSP2/DUSP1/SIRT1/VIM/CCR5/SOCS3/CXCR4/RNF19A/PIK3CA/FKBP5/PTGER2/CEBPB/TCF3/SH2D1A/GDE1/IL2RB/TPT1/HLA-C/NLRP1/CREB1/TRPV2/ADAM10	54
1186	CD8+ T cell (NCF1)	C0019208	Hepatoma, Novikoff	21/2027	125/21671	0.005921736	0.041417229	0.031151277	CCL20/MYC/TSC22D1/SLC31A1/SOX4/CCND1/JAK2/SOCS1/MFGE8/ATP7A/ENO2/TK1/BBC3/BCL2/SQLE/PRDX1/GSTP1/FAS/SPP1/CD63/GLUL	21
1187	CD8+ T cell (NCF1)	C0027830	neurofibroma	21/2027	125/21671	0.005921736	0.041417229	0.031151277	AZIN2/SPRY1/SUFU/IFI27/CCR2/ALDH1A1/PLG/CSF1/AURKA/CCND1/TLE1/PPARD/CD38/CDKN2A/DUSP5/CXCR3/MVD/EZH2/ERBB2/CXCR4/GSTP1	21
1188	CD8+ T cell (NCF1)	C0206664	Teratocarcinoma	23/2027	141/21671	0.005935548	0.041465322	0.031187449	FGFR2/THBS1/LMNA/ADM/NCKIPSD/APOE/CDKN1A/DNASE1/ARMH1/CDKN2A/INTS2/SPATA2/PDCD1/AHI1/APP/ELF4/ERBB2/NR2C2/REST/PKNOX1/REXO1/B2M/HLA-A	23
1189	CD8+ T cell (NCF1)	C0007789	Cerebral Palsy	35/2027	241/21671	0.005939021	0.041465322	0.031187449	VLDLR/IGFBP7/PAX8/MSC/ALB/CTSL/GDF15/AP4E1/LRP2/ADM/CLDN4/AIF1/ASRGL1/APOE/ACSM2A/IGFBP3/SELENOP/AUTS2/PIF1/HPGD/SOD2/CD40LG/LTA/MIAT/CXCR4/BCL2/PIK3CA/TUBA1A/SPP1/GSR/ST3GAL5/MED13L/PCNA/DUSP22/ZNF292	35
1190	CD8+ T cell (NCF1)	C0205645	Adenocarcinoma, Tubular	22/2027	133/21671	0.005945665	0.041465322	0.031187449	AZGP1/APOC1/ACE/CA2/LMNA/MYC/ID3/APOE/GPX3/BRCA2/CCND1/HPGD/SOD2/CDKN2A/HSPD1/KRT8/ERBB2/BCL2/PIK3CA/SPP1/RUNX3/PCNA	22
1191	CD8+ T cell (NCF1)	C0265219	Miller Dieker syndrome	28/2027	182/21671	0.005976248	0.041465322	0.031187449	SGCE/THBS1/MSC/MT1E/IL2RA/FANCB/BRCA2/CCND1/CDKN1A/JAK2/CD38/CDKN2A/ISG20/CTC1/APAF1/MVD/EZH2/CCR7/BCL2/IRF1/MCL1/CD52/TK2/MNT/TET2/SLC12A9/ABR/RPS14	28
1192	CD8+ T cell (NCF1)	C0752304	Hypoxic-Ischemic Encephalopathy	28/2027	182/21671	0.005976248	0.041465322	0.031187449	MT1X/HMOX1/AGT/MT1E/RARRES2/MT1H/GPT/ADM/APOE/GSN/MT1G/P2RX7/SOD2/DUSP5/LGALS3/SLC12A2/SIRT1/ERN1/EZH2/THY1/ENO2/SLC2A3/MT1F/PKM/PIK3CA/PCYT1A/SLC2A1/BNIP3	28
1193	CD8+ T cell (NCF1)	C0013182	Drug Allergy	27-Sep	37/21671	0.005981696	0.041465322	0.031187449	ACE/HSPA1A/HLA-DRB1/FASLG/CYSLTR1/LTC4S/TBXAS1/GSTP1/TPT1	9
1194	CD8+ T cell (NCF1)	C0221238	Mesangial proliferative glomerulonephritis	27-Sep	37/21671	0.005981696	0.041465322	0.031187449	C3/ALB/GADD45G/STAT1/NR4A1/SOCS1/SIRT1/THY1/PIK3CA	9
1195	CD8+ T cell (NCF1)	C0026946	Mycoses	17/2027	94/21671	0.005983553	0.041465322	0.031187449	CCL4L2/IFNG/CLEC12A/DUOX1/CCL4/CFH/ICAM1/HSP90AA1/TSPYL2/PFKFB3/CYSLTR1/SERPINH1/CDC14A/ACTB/ZC3H12A/STAT2/RFC1	17
1196	CD8+ T cell (NCF1)	C0035436	Rheumatic Fever	17/2027	94/21671	0.005983553	0.041465322	0.031187449	IFNG/TBX2/HNF1A/FCN1/MYC/HLA-DQA1/ICAM1/HLA-DQB1/HLA-DRB1/HLA-DQA2/CDKN2A/VIM/ACTB/MNT/HLA-A/MYOM2/DMTF1	17
1197	CD8+ T cell (NCF1)	C0221013	Mastocytosis, Systemic	17/2027	94/21671	0.005983553	0.041465322	0.031187449	HMOX1/IL2RA/MYH11/OSM/JAK2/CD38/CD40LG/ISG20/NELL2/SMN2/BCL2/MCL1/CD52/TET2/CALR/CD2/PTPN6	17
1198	CD8+ T cell (NCF1)	C0549523	Oropharynx (excludes nasopharynx)	17/2027	94/21671	0.005983553	0.041465322	0.031187449	EPCAM/IFI27/SERPING1/CCND1/CDKN1A/S100A8/SOD2/ARMH1/CDKN2A/PECAM1/HSPD1/NEIL1/ERBB2/CXCR4/BCL2/PIK3CA/HOPX	17
1199	CD8+ T cell (NCF1)	C0079588	Ichthyosis, X-Linked	30/2027	199/21671	0.006108948	0.042133526	0.031690027	LAMB1/GADD45A/ALB/MYC/CD68/IRF8/CFH/LAG3/MS4A1/LGALS1/POLD1/FOS/CDK1/BRCA2/ERCC2/EPAS1/HPGD/CDKN2A/PECAM1/VIM/PDCD1/CD8A/ERBB2/TNFSF10/GSTA1/BCL2/PIK3CA/IDS/SPP1/ANXA5	30
1200	CD8+ T cell (NCF1)	C0266464	Polymicrogyria	30/2027	199/21671	0.006108948	0.042133526	0.031690027	POMGNT2/POLR3B/EOMES/KIF5C/PGAP1/ENG/TCTN1/TMEM67/RTTN/FKRP/PSAT1/C12orf4/CCDC88A/CPLANE1/TUBA1B/AHI1/ERMARD/B3GALNT2/PIK3CA/MED23/ACTB/TUBA1A/PEX14/POMGNT1/ACTG1/KIAA0586/ATP6V0A2/CCND2/PEX19/FLNA	30
1201	CD8+ T cell (NCF1)	C0423109	Upward slant of palpebral fissure	32/2027	216/21671	0.006164726	0.042133526	0.031690027	KYNU/FGFR2/ADAT3/ZC4H2/DONSON/HBB/PIGW/FANCB/VAC14/AUTS2/RTTN/BRCA2/CEP152/ZEB2/PGAP3/KIF11/BCL11B/PHC1/RFWD3/PIGV/TBCD/ANKRD11/NCAPD3/PEX14/CDK6/CEP135/MED13L/MAP3K7/UBE2A/PEX19/ZNF148/CDK13	32
1202	CD8+ T cell (NCF1)	C0019625	Sinus histiocytosis	27-Jun	19/21671	0.006186554	0.042133526	0.031690027	IFNG/SLC29A3/CD68/CCR2/CCND1/FAS	6
1203	CD8+ T cell (NCF1)	C0043528	Zoonoses	27-Jun	19/21671	0.006186554	0.042133526	0.031690027	NCKIPSD/SH2D3A/IFITM3/CCR5/AHI1/SAMD9	6
1204	CD8+ T cell (NCF1)	C0154060	Carcinoma in situ of stomach	27-Jun	19/21671	0.006186554	0.042133526	0.031690027	FGFR2/KLF6/ATR/ERBB2/IRF1/PIK3CA	6
1205	CD8+ T cell (NCF1)	C0263505	Alopecia universalis	27-Jun	19/21671	0.006186554	0.042133526	0.031690027	DSP/ACE/LMNA/HLA-DRB1/PTPN22/HLA-A	6
1206	CD8+ T cell (NCF1)	C0279629	Adult Acute Monoblastic Leukemia	27-Jun	19/21671	0.006186554	0.042133526	0.031690027	FANCB/AURKA/JAK2/MCL1/MLLT10/TET2	6
1207	CD8+ T cell (NCF1)	C0279645	Childhood Acute Monoblastic Leukemia	27-Jun	19/21671	0.006186554	0.042133526	0.031690027	FANCB/AURKA/JAK2/MCL1/MLLT10/TET2	6
1208	CD8+ T cell (NCF1)	C0280255	stage, endometrial carcinoma	27-Jun	19/21671	0.006186554	0.042133526	0.031690027	CCND1/S100A4/ERBB2/BCL2/RIOX1/MNT	6
1209	CD8+ T cell (NCF1)	C0520743	Mediastinal lymphadenopathy	27-Jun	19/21671	0.006186554	0.042133526	0.031690027	APOE/HLA-DRB1/BIRC3/BCL2/NCF1/PTPN22	6
1210	CD8+ T cell (NCF1)	C0745287	infertility tubal factor	27-Jun	19/21671	0.006186554	0.042133526	0.031690027	IFNG/HLA-DQA1/HSPE1/HSPD1/HSPA14/CCR5	6
1211	CD8+ T cell (NCF1)	C1261287	Stenosis	27-Jun	19/21671	0.006186554	0.042133526	0.031690027	HMOX1/CST3/ADM/APOE/PECAM1/CCL5	6
1212	CD8+ T cell (NCF1)	C1377913	Pleural Mesothelioma	27-Jun	19/21671	0.006186554	0.042133526	0.031690027	AQP1/CDKN2A/CXCR4/KDM6B/SPP1/BAP1	6
1213	CD8+ T cell (NCF1)	C1510489	Cerebral Amyloid Angiopathy, Hereditary	27-Jun	19/21671	0.006186554	0.042133526	0.031690027	CST3/CD68/APOE/APP/ACTB/SPP1	6
1214	CD8+ T cell (NCF1)	C2314882	Reproductive tract infection	27-Jun	19/21671	0.006186554	0.042133526	0.031690027	CD79A/DPP4/HSPD1/HSPA14/CCR5/B2M	6
1215	CD8+ T cell (NCF1)	C2987145	Pancreatic Intraepithelial Neoplasia-3	27-Jun	19/21671	0.006186554	0.042133526	0.031690027	CADM1/MYC/CCND1/CDKN1A/CDKN2A/SLC12A9	6
1216	CD8+ T cell (NCF1)	C3495436	American cutaneous leishmaniasis	27-Jun	19/21671	0.006186554	0.042133526	0.031690027	IFNG/HLA-DRB1/CCR5/LTA/HLA-C/HLA-A	6
1217	CD8+ T cell (NCF1)	C3826044	Lymphoblastic leukemia in children	27-Jun	19/21671	0.006186554	0.042133526	0.031690027	PBX1/TXN/BTG1/DHFR/BCL2/P2RY8	6
1218	CD8+ T cell (NCF1)	C4055183	Contrast - Induced Nephropathy	27-Jun	19/21671	0.006186554	0.042133526	0.031690027	ACE/ALB/CST3/SLC22A2/GDF15/NLRP1	6
1219	CD8+ T cell (NCF1)	C4068858	Avascular retina	27-Jun	19/21671	0.006186554	0.042133526	0.031690027	SERPINF1/NRP1/ING2/CDKN2A/CD8A/S100A9	6
1220	CD8+ T cell (NCF1)	C0026847	Spinal Muscular Atrophy	44/2027	320/21671	0.006204426	0.042220612	0.031755528	ANXA1/ALB/CDK5R1/LMNA/SLC9A3R2/GAPDH/IGHMBP2/SLC23A2/STMN1/DROSHA/APOE/NR1D1/ERCC2/S100A10/FBXO38/ARHGEF7/DPP4/LGALS3/TYMP/BICD1/SMN2/ZEB2/VIM/ATP7A/FBXO32/ATXN2/GCHFR/NAIP/RNF19A/VPS54/BCL2/TBCD/CREM/ACTB/ASCC1/SPP1/TK2/SRF/GART/CALR/MNAT1/CHCHD10/PFN1/CREB1	44
1221	CD8+ T cell (NCF1)	C0032914	Pre-Eclampsia	26/2027	166/21671	0.006227759	0.04231003	0.031822782	IFNG/VCAM1/EDN1/HMOX1/AGT/C3/ACE/CFH/ADM/ICAM1/ENG/LGALS1/CSF1/ACVR2A/BOK/CD40LG/CCL5/ANGPT2/SOCS3/SELL/TMEM94/CD24/GSTP1/ANXA5/CALR/ITGA4	26
1222	CD8+ T cell (NCF1)	C0235874	Disease Exacerbation	26/2027	166/21671	0.006227759	0.04231003	0.031822782	SOD3/ALDH7A1/MYC/CLN3/IL1RAP/APOE/PLPP1/STAT1/CCND1/SOD2/ZEB2/CPSF1/RPS19/ERBB2/TXNIP/BCL2/NBAS/PIK3CA/GSTP1/ING1/RXRB/SUCLG1/CTSC/ABCF1/RPS6/RPL13	26
1223	CD8+ T cell (NCF1)	C0041948	Uremia	19/2027	110/21671	0.006353445	0.043093383	0.032411968	VCAM1/EDN1/HMOX1/AGT/ACE/ALB/GPT/ICAM1/ASRGL1/APOE/HLA-DRB1/CITED2/SGK1/ANGPT2/STX2/FAS/SPP1/B2M/SLC2A1	19
1224	CD8+ T cell (NCF1)	C0206701	Cystadenocarcinoma, Serous	19/2027	110/21671	0.006353445	0.043093383	0.032411968	PAX8/CA2/IFI27/CLDN4/DAB2/AQP1/GPX3/NEU1/BRCA2/DDIT4/CDKN2A/GALNT6/TYMP/SIRT1/ERBB2/BCL2/SPP1/CD82/FLNA	19
1225	CD8+ T cell (NCF1)	C0007959	Charcot-Marie-Tooth Disease	31/2027	208/21671	0.006364287	0.04313168	0.032440772	MME/ACE/TRIM2/LMNA/BCL2L11/IGHMBP2/STMN1/PLEKHM3/CSF1/MCM3AP/FBLN5/SMN2/ATP7A/MFN1/TUBA1B/SACS/APP/ERBB2/PER2/NDRG1/SBF2/ACTB/TCF3/CTDP1/ACTG1/GART/MUL1/PLEK/IL2RB/EEF1A1/RFC1	31
1226	CD8+ T cell (NCF1)	C0271270	Oculovestibuloauditory syndrome	16/2027	87/21671	0.006382848	0.043222189	0.032508847	ZC4H2/SUFU/PIGW/TCTN1/TMEM67/CEP290/RORA/CPLANE1/PGAP3/ATXN2/AHI1/APP/CRKL/PIGV/MYO9A/KIAA0586	16
1227	CD8+ T cell (NCF1)	C0151857	Pleocytosis	27-Aug	31/21671	0.006420297	0.043334397	0.032593242	ACE/ALB/GPT/CACNA1A/HLA-DRB1/HLA-DPB1/CD40LG/CCL5	8
1228	CD8+ T cell (NCF1)	C0600518	Choroidal Neovascularization	27-Aug	31/21671	0.006420297	0.043334397	0.032593242	SERPINF1/AGXT/CFH/ICAM1/EPAS1/FBLN5/TYMP/HLA-A	8
1229	CD8+ T cell (NCF1)	C1562908	Leprosy, Paucibacillary	27-Aug	31/21671	0.006420297	0.043334397	0.032593242	IFNG/VCAM1/IL2RA/SLC11A1/ICAM1/HLA-DRB1/CXCR3/MICA	8
1230	CD8+ T cell (NCF1)	C3806218	Episodic tachypnea	27-Aug	31/21671	0.006420297	0.043334397	0.032593242	FBP1/TCTN1/TMEM67/CEP290/CPLANE1/AHI1/KIAA0586/TCTN3	8
1231	CD8+ T cell (NCF1)	C0023794	Lipoidosis	27-Oct	44/21671	0.006437263	0.043413614	0.032652824	GDPD3/HPN/PLIN2/FABP1/PPARD/NUPR1/RAB9A/TAGLN/VIM/SLC2A3	10
1232	CD8+ T cell (NCF1)	C0015674	Chronic Fatigue Syndrome	20/2027	118/21671	0.006448978	0.043457318	0.032685695	FCN1/ACE/CD69/GDF15/HLA-DQA1/CFH/CD9/HLA-DQB1/MS4A1/HLA-DRB1/FURIN/CD38/ETV6/LTA/ATR/CD24/ACTB/MAP3K8/OAS2/FLNA	20
1233	CD8+ T cell (NCF1)	C0220810	Congenital defects	21/2027	126/21671	0.006495906	0.043738049	0.032896842	IFNG/EDN1/PBX1/FGFR2/CUBN/HSPA1B/ACE/ALDH2/ARHGAP29/PAPPA/HBB/PLG/HSP90AA1/KCNQ1OT1/ZEB2/RPS19/ACTB/SLC20A1/S100A6/PLEC/SMCHD1	21
1234	CD8+ T cell (NCF1)	C0476227	pricking of skin	13/2027	65/21671	0.006505819	0.043758236	0.032912025	AGXT/ADCY9/IL2RA/HLA-DQA1/GATA3/HACD1/HLA-DRB1/HLA-DPB1/CD38/ISG20/TRAC/NUP43/CD63	13
1235	CD8+ T cell (NCF1)	C1658953	tumor vasculature	30/2027	200/21671	0.006561138	0.043758236	0.032912025	VCAM1/NTN4/THBS1/ANXA1/CALD1/PAPPA/NRP1/ADM/CCR2/ICAM1/ENG/PFKFB3/CCND1/JAK2/PRDM1/EGLN3/PECAM1/SMN2/CCL5/CCR5/NEAT1/ANGPT2/TNFSF10/CXCR4/BCL2/FAS/ANXA5/PTP4A3/LDHA/UCP2	30
1236	CD8+ T cell (NCF1)	C0003507	Aortic Valve Stenosis	34/2027	234/21671	0.006574568	0.043758236	0.032912025	SDC1/SOD3/EDN1/CHDH/MME/AGT/AKAP12/ENO3/ACE/LMNA/NR2F2/GDF15/GAPDH/FOSB/JUN/ENG/APOE/FOS/NINJ1/LGALS3/HSPD1/SDC4/SIRT1/JUND/MFN1/JUNB/S100A9/BCL2/BCOR/PIK3CA/ACTB/SPP1/ECE1/SLC2A1	34
1237	CD8+ T cell (NCF1)	C0206161	Reticulocyte count (procedure)	34/2027	234/21671	0.006574568	0.043758236	0.032912025	RGL1/PLPP3/COBLL1/TNS1/ITGA1/ARID3A/BCL2L11/APOE/HLA-DRB1/TRPS1/DZIP3/SPECC1/IRS2/MACROD1/SLC25A37/CD226/ATXN1/ATXN2/DNAJA4/RCL1/ATR/RBM38/BCL2/THADA/INO80D/TENT5C/SH2B3/RNF10/S1PR2/ITGA4/DYNLL1/HLA-C/TMEM131L/HLA-A	34
1238	CD8+ T cell (NCF1)	C0011574	Involutional Depression	27-Jul	25/21671	0.006577967	0.043758236	0.032912025	EDN1/ISG15/IFI6/IFI44L/SOD2/NR4A1/FKBP5	7
1239	CD8+ T cell (NCF1)	C0019212	Hepatorenal Syndrome	27-Jul	25/21671	0.006577967	0.043758236	0.032912025	VCAM1/EDN1/IGFBP7/HMOX1/ALB/CST3/ADM	7
1240	CD8+ T cell (NCF1)	C0264545	Thickening of pleura	27-Jul	25/21671	0.006577967	0.043758236	0.032912025	EDN1/AGT/S100A4/ANGPT2/GSTP1/ACTB/F2R	7
1241	CD8+ T cell (NCF1)	C0282548	Leukostasis	27-Jul	25/21671	0.006577967	0.043758236	0.032912025	VCAM1/SERPINF1/ACE/ALB/ICAM1/PPARD/RBP4	7
1242	CD8+ T cell (NCF1)	C0857841	Vaccinia virus infection	27-Jul	25/21671	0.006577967	0.043758236	0.032912025	IFNG/HMOX1/ISG15/RIPK3/DUSP1/BCL2/MCL1	7
1243	CD8+ T cell (NCF1)	C1319853	Asthma, Aspirin-Induced	27-Jul	25/21671	0.006577967	0.043758236	0.032912025	HSPA1B/PTGIR/HLA-DRB1/HLA-DPB1/CYSLTR1/LTC4S/PTGER2	7
1244	CD8+ T cell (NCF1)	C1571983	Involutional paraphrenia	27-Jul	25/21671	0.006577967	0.043758236	0.032912025	EDN1/ISG15/IFI6/IFI44L/SOD2/NR4A1/FKBP5	7
1245	CD8+ T cell (NCF1)	C1571984	Psychosis, Involutional	27-Jul	25/21671	0.006577967	0.043758236	0.032912025	EDN1/ISG15/IFI6/IFI44L/SOD2/NR4A1/FKBP5	7
1246	CD8+ T cell (NCF1)	C1842247	CORONARY ARTERY DISEASE, AUTOSOMAL DOMINANT, 1	27-Jul	25/21671	0.006577967	0.043758236	0.032912025	EDN1/PLPP3/COL4A2/PHACTR1/FURIN/ZC3HC1/SMG6	7
1247	CD8+ T cell (NCF1)	C1843392	Death in childhood	27-Jul	25/21671	0.006577967	0.043758236	0.032912025	RNASEH2A/LMNA/ERCC2/FKRP/ATP7A/SLC25A22/GNPTAB	7
1248	CD8+ T cell (NCF1)	C2828150	HPV positive oropharyngeal squamous cell carcinoma	27-Jul	25/21671	0.006577967	0.043758236	0.032912025	CADM1/AZGP1/MMP7/STAT1/CDKN2A/EZH2/PIK3CA	7
1249	CD8+ T cell (NCF1)	C0238462	Medullary carcinoma of thyroid	45/2027	330/21671	0.006613276	0.043957901	0.0330622	MME/PAX8/ANXA1/CDK5R1/SPRY1/LMNA/HES1/FOSB/TGM2/JUN/ICAM1/HSP90AA1/FOS/LRIG1/CCND1/CDKN1A/HPGD/NR4A1/DPP4/CDKN2A/TYMP/JUND/XPO5/EZH2/PDE4DIP/JUNB/MAP1LC3A/HSPA5/MAFK/GCHFR/DGCR8/TK1/ERBB2/DOCK11/CXCR4/BCL2/PIK3CA/GSTP1/SPP1/EML4/PTTG1/MNAT1/PCNA/BNIP3/DERL2	45
1250	CD8+ T cell (NCF1)	C0031046	Pericarditis	27-Nov	51/21671	0.006631155	0.043962902	0.033065962	CCR1/KLRC4/HLA-DPA1/PLG/HLA-DRB1/HLA-DPB1/P2RX7/DNASE1/TRAF3IP2/FAS/PTPN22	11
1251	CD8+ T cell (NCF1)	C1611184	Calcification of coronary artery	27-Nov	51/21671	0.006631155	0.043962902	0.033065962	TM4SF5/GPR55/ALDH7A1/COL4A2/PHACTR1/DOCK7/TXNL4B/PTPRN2/ATXN1/OSBPL3/FRY	11
1252	CD8+ T cell (NCF1)	C2677180	Congenital microcephaly	27-Nov	51/21671	0.006631155	0.043962902	0.033065962	EOMES/ABCD1/VAC14/RTTN/PSAT1/TXN/ALG11/KIF11/TBCD/TUBA1A/TSEN54	11
1253	CD8+ T cell (NCF1)	C3665365	Arteriosclerotic cardiovascular disease, NOS	27-Dec	58/21671	0.00663521	0.043962902	0.033065962	EDN1/CHDH/ALB/CA2/NR1H3/ANGPTL3/ENG/APOE/SPP1/MYLIP/PCYT1A/RFC1	12
1254	CD8+ T cell (NCF1)	C0043194	Wiskott-Aldrich Syndrome	17/2027	95/21671	0.006668421	0.044112535	0.033178506	NOL3/CA2/TNFSF13B/CD69/IL2RA/NCKIPSD/CSF1/CD40LG/ISG20/ICOS/CD27/ATXN2/CXCR4/ACTB/FAS/PFN1/FLNA	17
1255	CD8+ T cell (NCF1)	C0234376	Action Tremor	17/2027	95/21671	0.006668421	0.044112535	0.033178506	VLDLR/MAOA/POLR3B/CACNA1A/ERCC2/ANO10/PLA2G6/VIM/ATP7A/ATXN2/SACS/PIK3CA/TK2/CTDP1/PPP2R2B/PPP1R15B/RFC1	17
1256	CD8+ T cell (NCF1)	C1332347	Atypical Ductal Breast Hyperplasia	15/2027	80/21671	0.006768668	0.044740034	0.033650469	CXCR6/GATA3/APOE/BRCA2/CCND1/CDKN2A/INTS2/TUBA1B/ERBB2/CXCR4/IRF1/PIK3CA/S100A6/LDHB/SLC2A1	15
1257	CD8+ T cell (NCF1)	C0027794	Neural Tube Defects	42/2027	304/21671	0.006788476	0.044835265	0.033722095	IFNG/LIFR/FZD3/HMOX1/CUBN/ALDH1L1/NOL3/SUFU/TUBA4A/LRP2/AMT/LGALS1/SCRIB/TULP3/TXN/ID2/KCNQ1OT1/APAF1/ZEB2/CITED2/SIRT1/EZH2/MARCKSL1/LMNB1/BHMT/LST1/MTR/DHFR/SLC40A1/TGIF1/SKI/GOLGA4/ACTB/ITGB1/ANXA5/UCP2/HLA-C/HLA-A/CTNNA1/TCTN3/RFC1/CD320	42
1258	CD8+ T cell (NCF1)	C1866231	Full cheeks	18/2027	103/21671	0.006874144	0.045326337	0.034091447	EDN1/SLC29A3/LMNA/EXTL3/TECPR2/TMEM67/CEP290/FBLN5/CCDC88A/NEK9/KIF11/ATP7A/KDM6B/PIK3CA/ACTB/ACTG1/MAP3K7/FLNA	18
1259	CD8+ T cell (NCF1)	C0037952	Spinocerebellar Degeneration	27-May	14/21671	0.006937295	0.045326337	0.034091447	APOE/CACNA1A/ATXN1/HSPA5/TK2	5
1260	CD8+ T cell (NCF1)	C0085273	Erythema Infectiosum	27-May	14/21671	0.006937295	0.045326337	0.034091447	CD40LG/RBM38/IVNS1ABP/EVA1C/HLA-A	5
1261	CD8+ T cell (NCF1)	C0259770	Epithelial inclusion cyst	27-May	14/21671	0.006937295	0.045326337	0.034091447	IFI27/EZH2/ERBB2/BCL2/BAP1	5
1262	CD8+ T cell (NCF1)	C0338445	Familial Alzheimer's disease of early onset	27-May	14/21671	0.006937295	0.045326337	0.034091447	CST3/APOE/FOS/BRCA2/APP	5
1263	CD8+ T cell (NCF1)	C0393735	Headache Disorders	27-May	14/21671	0.006937295	0.045326337	0.034091447	CCL4L2/CCL4/KLF6/TRAF3IP2/DUSP2	5
1264	CD8+ T cell (NCF1)	C0398367	Histiocytic Necrotizing Lymphadenitis	27-May	14/21671	0.006937295	0.045326337	0.034091447	IFI27/HLA-DPA1/HLA-DPB1/GBP1/BCL2	5
1265	CD8+ T cell (NCF1)	C0431121	Clear Cell Meningioma	27-May	14/21671	0.006937295	0.045326337	0.034091447	CST3/CTSL/HES1/MLLT10/BAP1	5
1266	CD8+ T cell (NCF1)	C1565951	Sphenoid Wing Meningioma	27-May	14/21671	0.006937295	0.045326337	0.034091447	CST3/CTSL/HES1/MLLT10/BAP1	5
1267	CD8+ T cell (NCF1)	C1855514	Severe failure to thrive	27-May	14/21671	0.006937295	0.045326337	0.034091447	INSR/VAC14/RTTN/GMNN/ATP7A	5
1268	CD8+ T cell (NCF1)	C1859680	Broad face	27-May	14/21671	0.006937295	0.045326337	0.034091447	PTCH2/SUFU/SNX14/UBE2A/FLNA	5
1269	CD8+ T cell (NCF1)	C4316789	Partial lipodystrophy	27-May	14/21671	0.006937295	0.045326337	0.034091447	INSR/LMNA/PIK3R1/LMNB2/LMNB1	5
1270	CD8+ T cell (NCF1)	C4329988	Feline Mammary Carcinoma	27-May	14/21671	0.006937295	0.045326337	0.034091447	SDC1/NECTIN2/MMP7/ERBB2/CXCR4	5
1271	CD8+ T cell (NCF1)	C0031106	Aggressive Periodontitis	28/2027	184/21671	0.006939265	0.045326337	0.034091447	IFNG/VCAM1/CCL3/AP1S3/IL2RA/HLA-DQA1/KLF6/CCR2/GATA3/PLG/HLA-DQB1/STAT1/CSF1/HLA-DRB1/S100A8/PRDM1/CDKN2A/CCR6/ISG20/CXCR3/HSPD1/HSPA14/CCR5/LTA/SLAMF7/HLA-C/HLA-A/CTSC	28
1272	CD8+ T cell (NCF1)	C0001403	Addison Disease	19/2027	111/21671	0.007010707	0.045721044	0.034388319	POLR3B/IL2RA/HLA-DQA1/ABCD1/HLA-DQB1/HLA-DRB1/HLA-DPB1/HLA-DQA2/CD226/BACH2/ANGPT2/MICA/CLEC16A/PEX14/GLUL/PTPN22/PEX19/SAMD9/TCTN3	19
1273	CD8+ T cell (NCF1)	C1402315	Vascular lesions	19/2027	111/21671	0.007010707	0.045721044	0.034388319	HOXA9/CEBPD/CST3/ALDH2/MYC/LGMN/APOE/PLG/AQP1/EPAS1/RBP4/APP/IRF7/IRF1/PRDX1/ACTB/SPP1/PCYT1A/HLA-A	19
1274	CD8+ T cell (NCF1)	C0745103	Hyperlipoproteinemia Type IIa	30/2027	201/21671	0.007040825	0.045881418	0.034508942	EDN1/VLDLR/CHDH/COL9A3/AGT/ACE/SLC29A3/ALB/PHACTR1/HPD/MYL9/ANGPTL3/ICAM1/STMN1/APOE/STAT1/BRCA2/HLA-DRB1/TXN/FTH1/SACS/ALOX5AP/ACTB/TPM1/TCF3/MYLIP/ANXA5/IL2RB/HLA-C/SLC2A1	30
1275	CD8+ T cell (NCF1)	C0018081	Gonorrhea	37/2027	261/21671	0.007064131	0.045997188	0.034596016	IFNG/SDC1/RAI14/MME/GPRASP1/MYC/CFH/ADM/JUN/ERCC2/CCND1/CDKN1A/TXN/FURIN/PRDM1/EGR1/CD40LG/CDKN2A/TIGIT/TYMP/HSPH1/ZEB2/SIRT1/TNFAIP3/TSC22D3/SOCS3/ERBB2/INPPL1/BCL2/IRF1/PIK3CA/FKBP5/THEMIS/SPP1/SLC12A9/MLKL/CCND2	37
1276	CD8+ T cell (NCF1)	C1959583	Myocardial Failure	20/2027	119/21671	0.007087982	0.046116324	0.034685622	IFNG/SOD3/EDN1/HMOX1/AGT/APOC1/ACE/ALB/GDF15/SOX4/SOD2/RBP4/FBLN5/SIRT1/CCR7/GATM/PCK1/ITGB1/ROCK2/DSTN	20
1277	CD8+ T cell (NCF1)	C0009663	Condylomata Acuminata	14/2027	73/21671	0.007123871	0.046241106	0.034779475	IFNG/SERPINF1/CADM1/JUN/STAT1/CDKN2A/BIRC3/DNAJA4/BCL2/PIK3CA/NDRG1/PTPN6/PCNA/STAT2	14
1278	CD8+ T cell (NCF1)	C0029459	Osteoporosis, Senile	14/2027	73/21671	0.007123871	0.046241106	0.034779475	AGT/CA2/LMNA/MGLL/GAPDH/GPD2/GSN/SOD2/TUBA1B/PKM/ACTG1/PLEK/ANXA2/TPM4	14
1279	CD8+ T cell (NCF1)	C0239849	Harlequin Fetus	14/2027	73/21671	0.007123871	0.046241106	0.034779475	FGFR2/CD200R1/EPAS1/CD38/ERN1/VIM/HSPA5/MIAT/TXNIP/BCL2/MNAT1/B2M/HLA-A/ANXA2	14
1280	CD8+ T cell (NCF1)	C0025295	Meningitis, Pneumococcal	16/2027	88/21671	0.007140825	0.046242691	0.034780667	IFNG/KYNU/CCL3/MIF-AS1/S100A8/ARHGEF7/PIK3R1/LGALS3/PECAM1/STK32C/S100A9/RNF19A/BCL2/PIK3CA/CRYAB/PPP1R12C	16
1281	CD8+ T cell (NCF1)	C0030481	Tropical Spastic Paraparesis	16/2027	88/21671	0.007140825	0.046242691	0.034780667	IFNG/THBS1/NFKBIA/IL2RA/GATA3/NCKIPSD/CD9/HLA-DRB1/CDKN2A/ISG20/CD27/AHI1/SERPINH1/SELL/IL2RB/HLA-C	16
1282	CD8+ T cell (NCF1)	C1383860	Cardiac Hypertrophy	16/2027	88/21671	0.007140825	0.046242691	0.034780667	EDN1/PLPP3/HMOX1/AGT/MT2A/AOC1/AKAP5/RRAD/PRKCZ/SOX4/GSN/PPARD/SOD2/ROCK2/UCP2/CCND2	16
1283	CD8+ T cell (NCF1)	C0007642	Cellulitis	27-Sep	38/21671	0.007200745	0.046485681	0.034963428	PLCG2/LMNA/IGHM/CD79A/PIK3R1/KIF11/CXCR4/NCF1/TCF3	9
1284	CD8+ T cell (NCF1)	C0013884	Filarial Elephantiases	27-Sep	38/21671	0.007200745	0.046485681	0.034963428	EDN1/SLA/TXN/HSPD1/HSPA14/TLR1/CISH/HERPUD1/PTPN6	9
1285	CD8+ T cell (NCF1)	C0279563	Lobular carcinoma in situ of breast	27-Sep	38/21671	0.007200745	0.046485681	0.034963428	PRLR/FGFR2/DPEP1/LMNA/LGR6/CLDN4/CCND1/ERBB2/PIK3CA	9
1286	CD8+ T cell (NCF1)	C1142553	Primary HIV infection	27-Sep	38/21671	0.007200745	0.046485681	0.034963428	HMOX1/IL2RA/CD9/ISG20/CCR5/GZMK/IL7R/CXCR4/IRF1	9
1287	CD8+ T cell (NCF1)	C0751688	Malignant Squamous Cell Neoplasm	29/2027	193/21671	0.00725674	0.046810764	0.035207934	HMOX1/MMP7/CTSL/CD68/NCKIPSD/STAT1/BRCA2/ERCC2/AURKA/CCND1/CDKN2A/INTS2/NEAT1/AHI1/ENO2/S100A9/KRT8/IL7R/MICA/BCL2/PIK3CA/GSTP1/ING1/ACTB/SPP1/ZFX/S100A6/PCYT1A/RBL2	29
1288	CD8+ T cell (NCF1)	C0036117	Salmonella infections	17/2027	96/21671	0.007415273	0.047781137	0.035937783	IFNG/CLEC12A/HDAC11/CFH/ASRGL1/MS4A1/CD38/ARMH1/RGS2/PERP/CXCR3/RIPK3/VIM/IFITM3/SLC40A1/ACTB/CEBPB	17
1289	CD8+ T cell (NCF1)	C0521525	Short neck	40/2027	288/21671	0.007419337	0.047781137	0.035937783	LIFR/TBX2/KYNU/EFNB1/FGFR2/FAM20C/CHN1/ZC4H2/DONSON/PIGW/ALG9/PGAP1/LMOD3/TECPR2/ERCC2/PSAT1/CEP290/COL6A2/BBS4/PGAP3/NEK9/ERMARD/BRF1/RPS19/SPATA5/INPPL1/PIGV/NBAS/ANKRD11/TRAPPC2/ACTB/IDS/EXOSC9/NACC1/ACTG1/KIAA0586/MED13L/UBE2A/TMEM256/SLC2A1	40
1290	CD8+ T cell (NCF1)	C0005944	Metabolic Bone Disorder	13/2027	66/21671	0.007424436	0.047781137	0.035937783	SERPINF1/CA2/CST3/LRP2/HSP90AA1/CTC1/KDM6B/BCL2/PIK3CA/ANKRD11/CYP2R1/SLC20A1/B2M	13
1291	CD8+ T cell (NCF1)	C3665347	Visual Impairment	55/2027	422/21671	0.007435034	0.047812277	0.035961205	FGFR2/GTF2IRD1/FLRT3/CA2/SPATA7/HBB/CCDC141/RPGR/HLA-DPA1/PROK2/ABCD1/FANCB/HLA-DQB1/LYST/TMEM67/GSN/BRCA2/ERCC2/BLOC1S3/FKRP/HLA-DPB1/FDXR/CEP290/ATXN7/PLA2G6/TUBGCP6/KIF11/LMNB1/BIRC3/AHI1/RFWD3/B3GALNT2/SYNJ1/GMPPA/BCOR/PRDX1/ANKRD11/SKI/LIMK1/FAS/PEX14/TK2/ST3GAL5/POMGNT1/KIAA0586/PCYT1A/SMCHD1/TSEN54/PTPN22/HLA-A/PEX19/BAP1/PEPD/TCOF1/SLC52A2	55
1292	CD8+ T cell (NCF1)	C0042029	Urinary tract infection	32/2027	219/21671	0.007547649	0.048498901	0.036477638	MMP7/HSPA1B/ACE/INSR/ALB/CCL20/ADM/CCR2/ICAM1/SAT1/RECK/HLA-DRB1/PFKFB3/TLE1/PSAT1/DPP4/PECAM1/HSPD1/HSPA14/LY96/CCL5/VIM/CD226/YME1L1/LTA/DHFR/CXCR4/RNF19A/MICA/BCL2/CTBS/DERL2	32
1293	CD8+ T cell (NCF1)	C0162359	Christ-Siemens-Touraine syndrome	27-Oct	45/21671	0.007597831	0.048621445	0.036569807	IFNG/EFNB1/NFKBIA/EDARADD/STAT1/CD38/IFNGR1/CXCR4/LTB/FAS	10
1294	CD8+ T cell (NCF1)	C0220766	Congenital hypoplasia of adrenal gland	27-Oct	45/21671	0.007597831	0.048621445	0.036569807	IFNG/NR2F2/GK/GPT/IL1RAP/ICAM1/CACNA1A/SOCS3/CD63/SLC2A1	10
1295	CD8+ T cell (NCF1)	C1336745	Thymic Lymphoma	27-Oct	45/21671	0.007597831	0.048621445	0.036569807	GATA3/TXN/EGR1/ARHGEF7/PIK3R1/SIRT1/BCL2/PIK3CA/FAS/PPP1R12C	10
1296	CD8+ T cell (NCF1)	C0085077	Sweet Syndrome	18/2027	104/21671	0.007604999	0.048621445	0.036569807	IFNG/VCAM1/F2RL1/ACE/ALB/TNFSF13B/HBB/ICAM1/FANCB/TSPYL2/FASLG/ZSWIM6/RBP4/CD40LG/CXCR3/CCR5/BCL2/PTPN6	18
1297	CD8+ T cell (NCF1)	C1562113	Fleck corneal dystrophy	18/2027	104/21671	0.007604999	0.048621445	0.036569807	PTPRG/FGFR2/ANXA1/CCL4/CDK5R1/MYC/P2RX7/NPRL2/SLC12A2/CCR5/GCHFR/PIK3CA/CRYAB/TESC/PIKFYVE/ITGA4/MNAT1/RPS6	18
1298	CD8+ T cell (NCF1)	C0002880	Autoimmune hemolytic anemia	15/2027	81/21671	0.007606616	0.048621445	0.036569807	HMOX1/IL2RA/STAT1/MS4A1/FASLG/SLC14A1/SMN2/LTA/TTC7A/FAS/ANXA5/RFXAP/IL2RB/PTPN6/NLRP1	15
1299	CD8+ T cell (NCF1)	C0014061	Tick-Borne Encephalitis	27-Dec	59/21671	0.007636999	0.048621445	0.036569807	CCL4L2/CCL3/RSAD2/CCL4/CCL20/SAT1/OASL/CCL5/CCR5/ENO2/IVNS1ABP/PEPD	12
1300	CD8+ T cell (NCF1)	C0017667	Nodular glomerulosclerosis	27-Dec	59/21671	0.007636999	0.048621445	0.036569807	TINAG/AGT/ACE/ALB/CCR2/DGKH/CDKN1A/SOD2/SIRT1/TXNIP/PDK1/SLC2A1	12
1301	CD8+ T cell (NCF1)	C0020488	Hypernatremia	27-Dec	59/21671	0.007636999	0.048621445	0.036569807	SDC1/EDN1/MME/AGT/ACE/CCL4/LRP2/ADM/PLG/SLC12A2/SGK1/AQP3	12
1302	CD8+ T cell (NCF1)	C0242380	Libman-Sacks Disease	27-Dec	59/21671	0.007636999	0.048621445	0.036569807	HLA-DQA1/HLA-DRB1/PRDM1/DNASE1/PDCD1/CD226/TNFAIP3/IL21R/CLEC16A/NCF1/SH2B3/PTPN22	12
1303	CD8+ T cell (NCF1)	C1853195	Prostate Cancer, Hereditary, 7	27-Dec	59/21671	0.007636999	0.048621445	0.036569807	CENPF/HPN/MGLL/MYC/CSF1/PSAT1/SOD2/ODC1/SENP1/KIF11/GATM/SATB1	12
1304	CD8+ T cell (NCF1)	C4524268	Advanced lung cancer	27-Dec	59/21671	0.007636999	0.048621445	0.036569807	MMP7/ALB/ERCC2/AURKA/CD27/VIM/PDCD1/PRDX1/PIK3CA/MTA1/RBBP6/NUCB2	12
1305	CD8+ T cell (NCF1)	C0343804	Chronic Chagas' disease	27-Nov	52/21671	0.007715618	0.049084338	0.036917965	IFNG/CCL3/CCL4/CFH/HLA-DRB1/LGALS3/SDC4/CCR5/ACAT1/MIAT/MICA	11
1306	CD8+ T cell (NCF1)	C0206733	Strawberry nevus of skin	19/2027	112/21671	0.007722118	0.049088076	0.036920776	IFNG/SERPINF1/AGT/THBS1/ACE/MS4A1/CDKN2A/PECAM1/PDCD1/THY1/ANGPT2/CYTOR/EIF4EBP1/MCL1/PIK3CA/NDRG1/MAP3K3/SLC2A1/RPS6	19
1307	CD8+ T cell (NCF1)	C0039730	Thalassemia	22/2027	136/21671	0.007741205	0.049171756	0.036983714	IFNG/VCAM1/CADM1/EPCAM/CST3/GPT/GDF15/HBB/HACD1/APOE/MS4A1/HLA-DRB1/JAK2/EGLN3/PHC1/PPP1R15A/SLC40A1/FAS/ITGB1/GSR/B2M/HLA-A	22
1308	CD8+ T cell (NCF1)	C0279068	Childhood Solid Neoplasm	26/2027	169/21671	0.007859629	0.049885808	0.037520777	SERPINF1/BTBD8/INSR/CD69/MYL9/LGMN/STMN1/PLG/MS4A1/CSF1/HLA-DRB1/CDKN2A/KPNA2/ICOS/HSPD1/HSPA14/TLR1/EZH2/ERBB2/MED18/BCL2/MCL1/PIK3CA/MEF2D/MLLT10/PIM1	26
1309	CD8+ T cell (NCF1)	C0079293	Epidermolysis Bullosa Acquisita	27-Aug	32/21671	0.007872213	0.049889396	0.037523475	HSP90AA1/MS4A1/HLA-DRB1/S100A8/SERPINH1/S100A9/SELL/PIK3CA	8
1310	CD8+ T cell (NCF1)	C0862312	Epithelioid mesothelioma, malignant	27-Aug	32/21671	0.007872213	0.049889396	0.037523475	PAX8/CLDN4/DAB2/AQP1/CDKN2A/CLDN15/SLC2A1/BAP1	8
1313	CD8+ T cell(FGFBP2)	C3714514	Infection	91/1783	491/21671	1.34E-13	6.78E-10	5.30E-10	FOS/NFKBIA/KLRC1/DEFB1/TNF/IER3/CD83/KIR2DL1/SERPINA1/SLC11A1/CCR1/CCL3L1/CCL3/SELL/C2/BCL2A1/OSM/FTL/IFNG/TBKBP1/CEBPB/NFIB/APOM/HSPB1/MX1/APOE/HSPD1/ICAM1/FASLG/IFIT2/CX3CR1/LILRB1/DNAJB1/TLR1/BCL2L11/PMAIP1/BIRC3/FTH1/IFIT1/FCGR3A/GAB3/IRF1/CD55/ADRB2/SPP1/LGALS3/SAMD9/KLRD1/BBC3/HLA-DQA1/PRF1/ADM/CD38/CCL5/CTNNA1/ENG/STAT1/TIMP1/GZMB/VIM/TRIM5/KLRG1/TBX21/MYC/SOD2/IGF2R/IFNGR1/PEPD/CXCR3/NAMP…	91
1314	CD8+ T cell(FGFBP2)	C0524910	Hepatitis C, Chronic	83/1783	430/21671	1.67E-13	6.78E-10	5.30E-10	FOS/ENPP2/KLRC1/DEFB1/TNF/GPT/CD69/AGT/HBB/JUN/SERPINA1/FBP1/SLC11A1/CCR1/CST3/CCL3L1/RSAD2/KIR2DL3/HSPA1B/IFNG/IL7R/CMKLR1/PIK3R3/HSPA1A/C3/CD24/TNFSF14/CCL4L2/MX1/APOE/CD68/HAVCR2/FASLG/ISG15/CX3CR1/TXN/NCAM1/NFE2L2/MAP3K8/RARRES2/CCL4/FCGR3A/IRF1/SPP1/TXNIP/KLRD1/DHFR/HLA-DQA1/ADM/CYP2R1/CD38/RECK/GSR/DEPDC5/CCL5/ENG/STAT1/TIMP1/GZMB/VIM/SOCS1/TRIM5/TBX21/CD247/SYCE1L/SOD2/IFNGR1/CXCR3/CCL2/TR…	83
1315	CD8+ T cell(FGFBP2)	C0206180	Ki-1+ Anaplastic Large Cell Lymphoma	63/1783	300/21671	3.28E-12	8.90E-09	6.96E-09	NAPSA/FOS/TNF/JUN/SERPINA1/NRP1/INSR/HSPA1B/CLU/IFNG/PDGFRB/CEBPB/HSPA1A/HSP90AA1/CXCL14/FOSB/CD68/TMOD1/ICAM1/FASLG/PRDM8/RBAK/NCAM1/SQLE/MAP3K8/BCL2L11/CADM1/BIRC3/ID2/LGALS1/PRF1/S100A10/DUSP5/CCL5/STAT1/TIMP1/GZMB/SERPINB9/ADARB1/ARHGEF7/JUNB/MAP2K7/HERPUD1/TSPYL2/GNLY/MYC/CXCR3/NFKB2/BACH1/PCYT1A/SLC12A9/BAX/JUND/TNFRSF1B/PRDM1/ASCC1/DOK2/SPN/GDE1/RAF1/STAT3/DUSP22/BCL2	63
1316	CD8+ T cell(FGFBP2)	C0007787	Transient Ischemic Attack	68/1783	344/21671	8.56E-12	1.74E-08	1.36E-08	EDN1/TNF/SERPINF1/FCN1/AGT/SELL/PPP1R15A/HSPA1B/THBS1/CEBPA/RRAD/NR2F2/HSPA1A/C3/MYH11/DBN1/HSPB1/APOE/PAPPA/HAVCR2/LMNA/ICAM1/DUSP1/PER2/ADAMTS1/CX3CR1/NFE2L2/SLC12A2/CADM1/JAK2/TET2/PDE4D/CREM/PDCD11/SPP1/GPX3/HSPA5/IGFBP3/MCFD2/BBC3/MSC/MT2A/GSR/ENG/GZMB/ADARB1/SH2B3/UCP2/ACTB/GLRX/GATA3/TGFBR3/SOD2/CD74/NAMPT/CCL2/ACTG1/JMJD6/NSF/BAX/TNFRSF1B/CYCS/PTGER4/CALR/STAT3/C1orf52/BCL2/MBD2	68
1317	CD8+ T cell(FGFBP2)	C0017661	IGA Glomerulonephritis	81/1783	456/21671	2.83E-11	4.60E-08	3.60E-08	MYOM2/FOS/EDN1/NR4A1/IFI27/NTN4/TNF/AGT/XCL1/CST3/CD79A/SELL/PPP1R15A/C2/CLU/IFNG/IGFBP7/C3/APOM/TNFSF14/MX1/APOE/FOSB/CD68/KLF6/HAVCR2/ICAM1/FASLG/IGHMBP2/PER2/CX3CR1/TXN/TLR1/ANGPT2/HLA-DRA/COL4A2/ITGAM/ID2/FCGR3A/SMN2/CD55/SPP1/HLA-DQA1/LPP/FCRL3/ELL2/LRP2/ADM/TRAC/MTR/ATR/CORO1C/NEU1/QTRT1/CCL5/STAT1/TIMP1/SOCS1/FOSL2/ACTB/RGS1/VAV3/GATA3/GDF15/MTMR3/TPM1/CCL2/STT3A/BACH1/B4GALT1/CD63/HMGB2/T…	81
1318	CD8+ T cell(FGFBP2)	C3495559	Juvenile arthritis	80/1783	450/21671	3.60E-11	4.68E-08	3.66E-08	FOS/NFKBIA/SIAE/MME/TNF/HNF4A/TUBB2A/CD83/JUN/AREG/KIR2DL1/SLC11A1/TGM2/CCL3/EGR1/C2/OSM/KIR2DL3/MAFF/CLU/THBS1/IFNG/IL7R/KIR3DL2/FOSB/CALD1/LYZ/HSPD1/S100A8/NEAT1/ICAM1/DUSP1/NCAM1/CLEC16A/PLK2/CD226/HSPA6/NR4A2/MEX3C/ZNF395/CREM/GADD45A/IRF1/ADRB2/SPP1/HLA-DQA1/LPP/PRF1/FCHSD2/HSPA14/DUSP2/FCRL3/HLA-DRB5/RNF103/RASGEF1B/IL2RB/CCL5/STAT1/TIMP1/GZMB/VIM/FOSL2/CD247/SH2B3/GATA3/BTG1/CXCR3/NAMPT/CC…	80
1319	CD8+ T cell(FGFBP2)	C0021053	Immune System Diseases	80/1783	451/21671	4.03E-11	4.68E-08	3.66E-08	FOS/NR4A1/TNF/ADH6/AIF1/JUN/MYH10/IRF8/CST3/CCL3L1/CLEC12A/P2RX7/HSPA1B/THBS1/PDE4A/IFNG/HSPA1A/ABCD1/KDM6B/APOE/FOSB/HSPD1/HAVCR2/LMNA/SATB1/PLCG2/LGR6/PECAM1/CLEC16A/NFE2L2/KLRB1/LGALS1/MEX3C/FCGR3A/IRF1/TYROBP/HSPA5/SRF/GSDMB/PLEK/LPP/CISH/TAGAP/ZC3H12A/FCRL3/MSC/HES1/SPATA2/IL2RB/CCL5/TTC7A/STAT1/GZMB/SOCS1/ITGAL/XBP1/KLRG1/TBX21/CD247/SH2B3/ACTB/JUNB/GATA3/REL/TIGIT/CD74/CXCR3/NLRP1/GIMAP4/J…	80
1320	CD8+ T cell(FGFBP2)	C0023492	Leukemia, T-Cell	80/1783	457/21671	7.87E-11	8.01E-08	6.26E-08	PTCH2/FOS/TNF/JUN/CDK5R1/IRF8/NRP1/CCL3/EGR1/SELL/BCL2A1/THBS1/IFNG/PIK3R3/IGFBP7/HSP90AA1/CADM4/ICAM1/FASLG/SATB1/TXN/NCAM1/CADM1/BIRC3/TRBC1/AHI1/JAK2/LGALS1/TCF3/TET2/FCGR3A/NCKIPSD/TYROBP/LYN/TRGC1/TXNIP/SIRT1/PLEK/MYADM/SCLY/CCNB1/TRAC/CD38/IKZF2/MSH6/HES1/SPATA2/IL2RB/STAT1/SERPINH1/SOCS1/FOSL2/ITGAL/TRBC2/CD247/ACTB/RGS1/MAP2K7/VAC14/HERPUD1/MYC/AUTS2/JPX/NFKB2/CCL2/PIM1/ATL2/ATL3/SLC12A9/…	80
1321	CD8+ T cell(FGFBP2)	C0010823	Cytomegalovirus Infections	80/1783	462/21671	1.36E-10	1.08E-07	8.45E-08	FOS/KLRC1/MME/TNF/GPT/CD69/CD83/AGT/JUN/KIR2DL1/IRF8/SLC11A1/CCL3/RSAD2/KIR2DL3/THBS1/CEBPA/IFNG/IL7R/HSP90AA1/AZIN2/APOE/FOSB/LMNA/ICAM1/ISG15/LGR6/CX3CR1/ZNF683/LILRB1/NCAM1/GMNN/PDK1/NFE2L2/KLRB1/ITGAM/RIPK3/IFIT1/FCGR3A/NCR1/B3GAT1/EOMES/LGALS3/CD300A/HSPA5/SIRT1/MNT/KLRD1/CISH/KLRC2/LRP2/MXD1/HES1/SPATA2/CCL5/STAT1/GZMB/VIM/SERPINB9/ITGAL/KLRG1/ACTB/JUNB/GNLY/GDF15/CXCR3/NFKB2/CD200R1/ODC1/C…	80
1322	CD8+ T cell(FGFBP2)	C0040128	Thyroid Diseases	50/1783	230/21671	1.55E-10	1.08E-07	8.45E-08	FOS/TNF/CD83/JUN/PTGDS/MT1M/MT1F/ID3/DUOX1/IFNG/MT1G/FOSB/ICAM1/FASLG/ERBB2/NFE2L2/MT1H/ID2/LGALS1/PDE4D/ZNF395/MT1E/LGALS3/IL18RAP/IGFBP3/MT1X/CISH/FCRL3/LRP2/CYP2R1/CCL5/TBX21/SH2B3/UCP2/JUNB/VAV3/CXCR3/HIPK2/DROSHA/CCL2/IRAK1/SLC2A1/BAX/JUND/TNFRSF1B/XIAP/STAT3/BCL2/HLA-DRB1/IKZF3	50
1323	CD8+ T cell(FGFBP2)	C0041956	Ureteral obstruction	67/1783	359/21671	1.69E-10	1.08E-07	8.45E-08	EDN1/IFI27/TNF/SERPINF1/AGT/AREG/VNN1/RMDN2/PTGDS/CLTRN/CCR1/SMARCA1/TGM2/RGCC/OSM/CLU/THBS1/IFNG/PDGFRB/LYZ/HSPD1/S100A8/PIF1/PECAM1/ADAMTS1/SAV1/TXN/RGS2/NFE2L2/CD226/ANGPT2/CCL4/JAK2/RIPK3/SMN2/TYROBP/ALDH2/LGALS3/TXNIP/SIRT1/MSC/LRP2/ADM/HES1/CCL5/ENG/VIM/UCP2/ACTB/MLKL/SOD2/CXCR3/STX2/HIPK2/ATP7A/CCL2/HPGD/SLC2A1/SPN/ADAM10/ROMO1/FLNA/CALR/RAF1/STAT3/HSPA4/RNF19A	67
1324	CD8+ T cell(FGFBP2)	C0220597	Adult Hodgkin Lymphoma	72/1783	399/21671	1.73E-10	1.08E-07	8.45E-08	NFKBIA/FGFR2/SERPING1/HDAC11/TNF/CD83/HBB/CD70/CCL3/EGR1/MAPK7/SELL/IFNG/KIR3DL2/KDM6B/CCL4L2/CD68/HAVCR2/ICAM1/SATB1/ERBB2/STMN1/BCL2L11/CADM1/CCL4/BIRC3/JAK2/LGALS1/TCF3/FCGR3A/B3GAT1/GSTA1/ELF3/TRGC1/XPO5/MSC/RHOH/ATR/CD38/CCL5/STAT1/SOCS1/ITGAL/XBP1/ARHGEF7/ACTB/GATA3/POU2F2/HERPUD1/MAP3K7/REL/TIGIT/MYC/MCM3AP/CXCR3/NFKB2/NAMPT/RELB/PIM1/GSTP1/CD63/TNFRSF1B/PRDM1/ASCC1/TNFAIP3/ADAM10/XIAP/CAL…	72
1325	CD8+ T cell(FGFBP2)	C0220644	Childhood Hodgkin Lymphoma	72/1783	399/21671	1.73E-10	1.08E-07	8.45E-08	NFKBIA/FGFR2/SERPING1/HDAC11/TNF/CD83/HBB/CD70/CCL3/EGR1/MAPK7/SELL/IFNG/KIR3DL2/KDM6B/CCL4L2/CD68/HAVCR2/ICAM1/SATB1/ERBB2/STMN1/BCL2L11/CADM1/CCL4/BIRC3/JAK2/LGALS1/TCF3/FCGR3A/B3GAT1/GSTA1/ELF3/TRGC1/XPO5/MSC/RHOH/ATR/CD38/CCL5/STAT1/SOCS1/ITGAL/XBP1/ARHGEF7/ACTB/GATA3/POU2F2/HERPUD1/MAP3K7/REL/TIGIT/MYC/MCM3AP/CXCR3/NFKB2/NAMPT/RELB/PIM1/GSTP1/CD63/TNFRSF1B/PRDM1/ASCC1/TNFAIP3/ADAM10/XIAP/CAL…	72
1326	CD8+ T cell(FGFBP2)	C0269102	Endometrioma	56/1783	279/21671	3.21E-10	1.87E-07	1.46E-07	FOS/EDN1/SIAE/FGFR2/NR4A1/TNF/CPM/NR2F6/MAOA/AREG/NRP1/SULF2/CYB5A/IL7R/RAMP1/SLC16A6/AKR1C3/NR2F2/CXCL14/SPARCL1/TAGLN/CD68/PAPPA/S100A8/ICAM1/DUSP1/ERRFI1/ERBB2/PECAM1/CD226/BIRC3/ID2/IFIT1/IMPA2/CD55/GPX3/TXNIP/SIRT1/MED1/HERC5/TIMP1/SELENOP/NR2C2/MTA1/RBPJ/MED14/MYC/IFNGR1/FKBP5/CCL2/TYMP/PTP4A3/SLC20A1/PTGER4/XIAP/ITGB1	56
1327	CD8+ T cell(FGFBP2)	C1522378	Leukemia, Large Granular Lymphocytic	25/1783	78/21671	1.51E-09	8.22E-07	6.42E-07	FOS/TNF/KIR2DL3/IFNG/PIK3R3/HSP90AA1/KLF6/FASLG/NCAM1/KLRB1/CCL4/TCF3/FCGR3A/B3GAT1/TYROBP/DUSP2/IL2RB/CCL5/TBX21/GNLY/MYC/TNFRSF1B/TNFAIP3/TSC22D1/STAT3	25
1328	CD8+ T cell(FGFBP2)	C0035126	Reperfusion Injury	57/1783	300/21671	1.94E-09	9.89E-07	7.73E-07	FOS/EDN1/TNF/GPT/AIF1/AGT/JUN/BTG2/CCL3/EGR1/ID3/SELL/HSPA1B/THBS1/IFNG/EFNA5/HSPA1A/TBXAS1/C3/APOM/HSPB1/ICAM1/ABCC5/PECAM1/SAT1/TXN/NFE2L2/MAP3K8/ZNF354A/CYSLTR1/IRF1/CD55/ADRB2/HSPA5/CLDN4/APAF1/CCNB1/AKT1S1/ADM/GSR/CCL5/STAT1/VIM/SOCS1/FOSL2/SOD2/CXCR3/CCL2/ENO2/SLC2A1/BAX/SLC2A3/ITGA5/STAT3/HSPA4/BCL2/ANXA5	57
1329	CD8+ T cell(FGFBP2)	C0392788	Nasal Type Extranodal NK/T-Cell Lymphoma	20/1783	53/21671	2.60E-09	1.24E-06	9.68E-07	MME/HAVCR2/NCAM1/PLK2/ASRGL1/FCGR3A/EOMES/KLRD1/ELF4/ADM/GZMH/GZMB/POU2F2/GNLY/MYC/BCOR/PRDM1/TNFAIP3/STAT3/BCL2	20
1330	CD8+ T cell(FGFBP2)	C0017658	Glomerulonephritis	68/1783	391/21671	2.74E-09	1.24E-06	9.68E-07	FOS/SERPING1/TNF/AIF1/AGT/JUN/SERPINA1/CST3/CD79A/TGM2/CCL3/P2RX7/SELL/IFNG/PDGFRB/TBXAS1/ABCD1/C3/MYL9/CASP10/APOE/TAGLN/FOSB/S100A8/ICAM1/FASLG/ERBB2/PER2/CX3CR1/TLR1/RGS2/ITGAM/CADM1/CCL4/TCF3/FCGR3A/DNASE1/SPP1/HSPA5/PRF1/S100A10/ADM/ATR/CD38/IL2RB/CCL5/STAT1/TIMP1/VIM/JUNB/MAP2K7/MAP3K7/BAP1/CD74/CXCR3/CCL2/JUND/TNFRSF1B/ADAM10/UBC/ITGB1/STAT3/BCL2/ANXA5/ACTN4/HLA-DRB1/CD81/IKZF3	68
1331	CD8+ T cell(FGFBP2)	C0079772	T-Cell Lymphoma	79/1783	485/21671	3.31E-09	1.42E-06	1.11E-06	MME/TNF/NECTIN2/CD70/CCR1/CD79A/NRP1/CCL3/EGR1/ID3/SOX4/IFNG/IL7R/IL13RA1/KIR3DL2/ERCC2/HSP90AA1/CD24/CASP10/CD68/HAVCR2/FASLG/SATB1/NOL3/TXN/NCAM1/PLK2/NFE2L2/MAP3K8/PIAS2/BCL2L11/MARCKSL1/ASRGL1/CADM1/CA12/BIRC3/ID2/JAK2/LGALS1/TCF3/TET2/NCR1/HSP90AB1/GADD45A/LMO4/TRGC1/SIRT1/ATR/MSH6/SPATA2/IL2RB/GZMB/FURIN/TBX21/CD247/ARHGEF7/JUNB/GATA3/TSPYL2/ZBTB17/GNLY/REL/MYC/CXCR3/NFKB2/TPT1/PIM1/MAF/SLC…	79
1332	CD8+ T cell(FGFBP2)	C0947751	Vascular inflammations	57/1783	305/21671	3.66E-09	1.49E-06	1.16E-06	FOS/EDN1/HOXA5/NR4A1/SERPING1/TNF/AIF1/NECTIN2/AGT/JUN/MFGE8/XCL1/CST3/KLF2/ZFP36/OSM/TNFSF14/APOE/TAGLN/FOSB/LYZ/HSPD1/S100A8/ICAM1/DUSP1/PECAM1/CX3CR1/TXN/NFE2L2/MAP3K8/PPARD/ANGPT2/DDIT4/RARRES2/ITGAM/ELF3/LGALS3/SIRT1/SRF/HSPA14/TSC22D3/S1PR2/ENG/GZMB/VIM/SH2B3/JUNB/RGS1/NAMPT/CCL2/SLC2A1/JUND/ADAM10/CALR/STAT3/S1PR1/ANXA5	57
1333	CD8+ T cell(FGFBP2)	C2347747	Adult Classical Hodgkin Lymphoma	47/1783	233/21671	7.09E-09	2.55E-06	2.00E-06	FOS/NFKBIA/HDAC11/TNF/MAOA/JUN/CD79A/CEBPD/IFNG/HSP90AA1/HSPB1/FOSB/CD68/LMNA/SATB1/TXN/HLA-DRA/ID2/JAK2/CYSLTR1/LGALS1/SIRT1/MSC/CD38/S1PR2/CCL5/STAT1/GZMB/SOCS1/JUNB/GATA3/POU2F2/HERPUD1/REL/MYC/SOD2/RELB/PIM1/SLC12A9/IRAK1/JUND/PRDM1/TNFAIP3/DOK2/STAT3/S1PR1/HLA-DRB1	47
1334	CD8+ T cell(FGFBP2)	C0079773	Lymphoma, T-Cell, Cutaneous	64/1783	367/21671	7.16E-09	2.55E-06	2.00E-06	FOS/NR4A1/TNF/PTPRG/JUN/LAIR2/NFKBIZ/ASS1/SELL/THBS1/IFNG/KIR3DL2/HSP90AA1/FOSB/HAVCR2/FASLG/SATB1/NCAM1/CD226/ITGAM/CADM1/FTH1/TRBC1/AHI1/JAK2/LGALS1/MT1E/CARMIL2/PDCD11/TRGC1/SIRT1/BBC3/FCRL3/STAT1/SOCS1/FOSL2/NR2C2/TBX21/ARHGEF7/JUNB/GATA3/TSPYL2/MAP3K7/MYC/FKBP5/CXCR3/NFKB2/DROSHA/RELB/PIM1/HDAC7/BAX/JUND/TNFRSF1B/ASCC1/TNFAIP3/MUL1/THEMIS/GDE1/STAT3/LBH/BCL2/ANXA5/HLA-DRB1	64
1335	CD8+ T cell(FGFBP2)	C0003130	Anoxia	54/1783	287/21671	7.34E-09	2.55E-06	2.00E-06	FOS/SOD3/EDN1/TNF/SERPINF1/JUN/ALDH1L1/ALDOB/EGR1/HSPA1B/THBS1/EPAS1/IFNG/IGFBP7/APOE/KLF6/ICAM1/DUSP1/ERRFI1/ERBB2/CX3CR1/TXN/ANGPT2/DDIT4/ITGAM/ASCL2/PMAIP1/BIRC3/JAK2/TXNIP/PLIN2/HSPA5/IGFBP3/ADM/PLA2G6/ATR/MT2A/ENG/STAT1/UCP2/ACTB/RORA/MYC/SOD2/CCL2/SLC2A1/BAX/TNFAIP3/SLC2A3/ITGB1/STAT3/SIAH2/BCL2/PLK3	54
1336	CD8+ T cell(FGFBP2)	C0279628	Adenocarcinoma Of Esophagus	76/1783	468/21671	7.53E-09	2.55E-06	2.00E-06	A1CF/CIP2A/EMX2/IFI27/TNF/SERPINF1/CCL3/ASS1/SOX4/IFNG/PDGFRB/RRAD/ERCC2/IGFBP7/C3/CD24/HSPB1/TMOD1/ICAM1/FASLG/GOLM1/ABCC5/ERBB2/ANXA1/RBM43/STMN1/CCL4/POLD1/BIRC3/FTH1/JAK2/AKAP12/IRF1/CD55/ADRB2/SPP1/TXNIP/SKI/IGFBP3/ROCK2/LIN54/MTR/ATR/MXD1/S1PR2/CCL5/ENG/TIMP1/VIM/SELENOP/NR2C2/ARHGEF7/ACTB/MAP3K7/GDF15/MYC/RFC3/SOD2/FKBP5/ODC1/GSTP1/SLC12A9/TYMP/DLEU2/SLC2A1/ASCC1/PTGER4/PRKCZ/XIAP/DOCK2/EP…	76
1337	CD8+ T cell(FGFBP2)	C0087031	Juvenile-Onset Still Disease	38/1783	171/21671	1.27E-08	4.14E-06	3.24E-06	FOS/TUBB2A/CD83/JUN/AREG/SLC11A1/EGR1/OSM/MAFF/CLU/THBS1/FOSB/CALD1/NEAT1/DUSP1/ERBB2/PLK2/ZFP36L1/HSPA6/NR4A2/MEX3C/CREM/GADD45A/LPP/FCHSD2/DUSP2/RNF103/RASGEF1B/IL2RB/STAT1/FOSL2/COG6/BTG1/PRR5L/CD8B/SLC2A3/STAT3/HLA-DRB1	38
1338	CD8+ T cell(FGFBP2)	C1333064	Classical Hodgkin's Lymphoma	53/1783	285/21671	1.53E-08	4.78E-06	3.73E-06	FOS/NFKBIA/MME/HDAC11/TNF/CD83/MAOA/JUN/CD79A/CEBPD/IFNG/HSP90AA1/HSPB1/FOSB/CD68/LMNA/SATB1/TXN/MDC1/HLA-DRA/ID2/JAK2/CYSLTR1/LGALS1/SIRT1/MSC/CD38/S1PR2/SPATA2/CCL5/STAT1/GZMB/SOCS1/GCSAM/JUNB/GATA3/POU2F2/HERPUD1/REL/MYC/SOD2/RELB/PIM1/SLC12A9/IRAK1/JUND/PRDM1/TNFAIP3/DOK2/STAT3/BCL2/S1PR1/HLA-DRB1	53
1339	CD8+ T cell(FGFBP2)	C3714758	Juvenile psoriatic arthritis	33/1783	138/21671	1.71E-08	5.07E-06	3.96E-06	FOS/TNF/TUBB2A/CD83/JUN/AREG/SLC11A1/EGR1/OSM/MAFF/CLU/THBS1/FOSB/CALD1/NEAT1/DUSP1/PLK2/HSPA6/NR4A2/MEX3C/CREM/GADD45A/LPP/FCHSD2/DUSP2/RNF103/RASGEF1B/FOSL2/BTG1/CD8B/SLC2A3/STAT3/HLA-DRB1	33
1340	CD8+ T cell(FGFBP2)	C0024301	Lymphoma, Follicular	76/1783	477/21671	1.74E-08	5.07E-06	3.96E-06	NAPSA/MME/NR4A1/IFI27/SERPING1/TNF/GPT/AIF1/CD70/FBP1/IRF8/CCR1/MZB1/KLF2/TGM2/GADD45B/IFNG/IL7R/PDGFRB/KIR3DL2/ERCC2/CD68/SLC7A7/NCAM1/STMN1/CD226/BCL2L11/NAIP/PMAIP1/TET2/FCGR3A/LMNB1/CD55/SIRT1/BBC3/HLA-DQA1/LPP/GRAMD1B/ABL2/MSC/CCNB1/RHOH/MTR/CD38/CCL5/STAT1/VIM/SOCS1/GCSAM/CD247/POU2F2/REL/MYC/CDKN3/CXCR3/NAMPT/DROSHA/CCL2/TPT1/PIM1/GSTP1/MLXIP/IL21R/SLC2A1/BAX/PRDM1/TNFAIP3/SPN/ETV3/SYNE1/D…	76
1341	CD8+ T cell(FGFBP2)	C0014060	Encephalitis, St. Louis	51/1783	272/21671	2.14E-08	5.91E-06	4.62E-06	TNF/AGT/CD70/XCL1/CCR1/SELL/HSPA1B/IFNG/RNF128/GSN/HSPA1A/HSP90AA1/C3/ARID3A/APOM/HSPB1/APOE/HAVCR2/FASLG/XKR6/STMN1/ITGAM/JAK2/LGALS1/FCGR3A/NCR1/DNASE1/HSP90AB1/SMN2/ROCK2/HLA-DQA1/FCRL3/ADM/CCL5/STAT1/GZMB/CD247/GATA3/CXCR3/IRF9/CCL2/MEF2D/BAX/TNFRSF1B/CYCS/TNFAIP3/CALR/STAT3/HSPA4/BCL2/HLA-DRB1	51
1342	CD8+ T cell(FGFBP2)	C0036920	Sezary Syndrome	41/1783	196/21671	2.18E-08	5.91E-06	4.62E-06	TNF/IER3/KIR2DL1/SMARCA1/SELL/KIR2DL3/THBS1/IFNG/KIR3DL2/SATB1/ERBB2/LILRB1/CADM1/TRBC1/AHI1/JAK2/TCF3/TET2/NCR1/SLFN12/FCRL3/NKG7/TRAC/CCL5/TBX21/ARHGEF7/JUNB/GATA3/TSPYL2/TIGIT/MYC/IL21R/JUND/TNFRSF1B/ASCC1/TNFAIP3/RRBP1/HELLS/RAF1/STAT3/ANXA5	41
1343	CD8+ T cell(FGFBP2)	C0151517	Complete atrioventricular block	67/1783	403/21671	2.28E-08	5.98E-06	4.67E-06	CXCR1/KLRC1/TNF/GPT/CD69/KIR2DL1/GPT2/CST3/MT1M/C2/KIR2DL3/EPAS1/IFNG/IL7R/KIR3DL2/GSN/IGFBP7/C3/MT1G/HAVCR2/NEAT1/GOLM1/NOL3/EXTL3/TXN/NCAM1/TLR1/ANGPT2/RIPK3/FCGR3A/NCR1/SPP1/LGALS3/SIRT1/VARS2/HLA-DQA1/CISH/KLRC2/HLA-DRB5/CCL5/STAT1/GZMB/VIM/SOCS1/KLRG1/TBX21/MAP2K7/RORA/FGL2/IFNGR1/CXCR3/NAMPT/PCYT1A/GSTP1/JMJD6/IL21R/DLEU2/TNFRSF1B/DSTN/CALR/STAT3/TMEM11/BCL2/EP400/HLA-DRB1/UBE2Q1/MBD2	67
1344	CD8+ T cell(FGFBP2)	C3840565	Autoimmune thyroid disease (AITD)	32/1783	133/21671	2.40E-08	6.10E-06	4.77E-06	TNF/PTGDS/IRF8/CD68/HAVCR2/ICAM1/FASLG/CLEC16A/CD226/MARCKSL1/AGO1/LGALS1/DNASE1/SPP1/SIRT1/HLA-DQA1/LXN/FCRL3/SOCS1/SELENOP/GLUL/TMEM39A/DROSHA/CCL2/PCYT1A/IL21R/TNFRSF1B/TNFAIP3/STAT3/BCL2/PDE4B/HLA-DRB1	32
1345	CD8+ T cell(FGFBP2)	C0524909	Hepatitis B, Chronic	68/1783	415/21671	3.22E-08	7.80E-06	6.10E-06	MYOM2/NFKBIA/KLRC1/TNF/GPT/CD69/AGT/KIR2DL1/GPT2/CST3/C2/KIR2DL3/EPAS1/ABCC6/IFNG/IL7R/GSN/CD24/APOE/HAVCR2/NEAT1/FASLG/GOLM1/ISG15/TXN/NCAM1/TLR1/ANGPT2/AGO1/KLRB1/KLRC4/FCGR3A/IRF1/SPP1/ALDH2/LGALS3/SIRT1/KLRD1/VARS2/HLA-DQA1/PRF1/TEP1/CCL5/STAT1/TIMP1/GZMB/SERPINH1/SOCS1/KLRG1/TBX21/CD247/TGFBR3/FGL2/IFNGR1/CXCR3/NAMPT/CCL2/GSTP1/MLXIP/JMJD6/IL21R/DLEU2/DSTN/XIAP/STAT3/EP400/HLA-DRB1/UBE2Q1	68
1346	CD8+ T cell(FGFBP2)	C0021368	Inflammation	74/1783	467/21671	3.38E-08	7.80E-06	6.10E-06	EDN1/MME/SERPING1/KYNU/TNF/SERPINF1/CD83/AIF1/AGT/SERPINA1/CST3/KLF2/TGM2/CLEC12A/AQP7/CCL3/EGR1/ZFP36/SLC22A5/CLU/THBS1/IFNG/PDGFRB/HSP90AA1/C3/EFNB1/CXCL14/APOM/TNFSF14/CD68/HSPD1/S100A8/ICAM1/FASLG/PECAM1/CX3CR1/ANXA1/LILRB1/NCAM1/NFE2L2/CRYAB/ANGPT2/IL1RAP/CCL4/JAK2/FCGR3A/ELF3/IRF1/TYROBP/SPP1/TXNIP/SIRT1/LIMK1/ADM/PLA2G6/CD38/MT2A/CCL5/TIMP1/SOCS1/ITGAL/TBX21/SH2B3/GATA3/CXCR3/CD200R1/NAMPT…	74
1347	CD8+ T cell(FGFBP2)	C0375023	Respiratory syncytial virus (RSV) infection in conditions classified elsewhere and of unspecified site	74/1783	467/21671	3.38E-08	7.80E-06	6.10E-06	MYOM2/FOS/NFKBIA/DEFB1/IFI27/TNF/CD69/JUN/SERPINA1/PTGDS/CCR1/SMARCA1/CCL3/ZFP36/RSAD2/THBS1/IFNG/CD160/TDRD7/KLF6/ICAM1/ISG15/DUSP1/PECAM1/CX3CR1/TXN/LILRB1/ING2/NCAM1/TLR1/NFE2L2/KLRB1/ITGAM/DCP1B/CA12/RIPK3/IFIT1/FCGR3A/DNASE1/B3GAT1/IRF1/SMN2/ADRB2/SPP1/HSPA5/HSH2D/DHFR/PRF1/CISH/KLRC2/CLDN4/SARM1/STK38L/CD38/PTGDR/CCL5/STAT1/GZMB/SOCS1/ARHGEF7/ACTB/MLKL/CCL2/SLC25A4/NLRP1/CD63/ASCC1/SPN/STAT…	74
1348	CD8+ T cell(FGFBP2)	C3875321	Inflammatory dermatosis	64/1783	382/21671	3.47E-08	7.80E-06	6.10E-06	FOS/SOD3/EDN1/DEFB1/MME/FGFR2/TNF/JUN/PTGDS/TGM2/CCL3/OSM/HSPA1B/THBS1/EPAS1/IFNG/IL7R/AKR1C3/HSPA1A/CD160/TNFSF14/APOE/FOSB/S100A8/ICAM1/DUSP1/TRAF3IP2/PECAM1/CX3CR1/ANXA1/TXN/FUT7/NFE2L2/PPARD/ITGAM/BIRC3/JAK2/LGALS3/ZC3H12A/TSC22D3/CCL5/TTC7A/STAT1/GZMB/XBP1/JUNB/GATA3/VAC14/GLUL/SLC7A5/SOD2/CD74/CXCR3/CCL2/GCH1/NLRP1/IRAK1/IL21R/JUND/TNFAIP3/FLNA/STAT3/S1PR1/RNF19A	64
1349	CD8+ T cell(FGFBP2)	C0024314	Lymphoproliferative Disorders	54/1783	300/21671	3.55E-08	7.80E-06	6.10E-06	MME/SERPING1/TNF/CD69/CD70/KIR2DL1/XCL1/IRF8/SLC11A1/KIR2DL3/IFNG/ABCD1/HSP90AA1/ICAM1/FASLG/SATB1/ERBB2/PECAM1/MCM4/NCAM1/BCL2L11/MARCKSL1/KLRB1/ASRGL1/JAK2/LGALS1/FCGR3A/SPP1/TRGC1/KLRD1/MSC/CD38/GZMH/FGR/IL2RB/SOCS1/ARHGEF7/GATA3/MYC/CDKN3/CXCR3/PPP1R12C/CD84/PRDM1/TNFAIP3/SPN/ADAM10/XIAP/STAT3/DUSP22/SLC35B2/BCL2/HLA-DRB1/CD81	54
1350	CD8+ T cell(FGFBP2)	C1868683	B-CELL MALIGNANCY, LOW-GRADE	60/1783	350/21671	3.98E-08	8.53E-06	6.67E-06	FOS/MME/TNF/JUN/CD70/CD79A/P2RX7/SELL/BCL2A1/PDE4A/IFNG/ERCC2/HSP90AA1/FOSB/ICAM1/FASLG/PLK2/NFE2L2/MAP3K8/ANGPT2/BCL2L11/MARCKSL1/JAK2/TCF3/FCGR3A/IL18RAP/FANCB/APAF1/FCRL3/ATR/CD38/IL2RB/STAT1/ITGAL/JUNB/POU2F2/GNLY/BTG1/MYC/CD74/CDKN3/CXCR3/NFKB2/PIM2/DLEU2/SLC2A1/BAX/JUND/TNFRSF1B/CD8B/ETV3/XIAP/GDE1/CD2/BCL2/ANXA5/CD8A/RNF19A/CHST11/IKZF3	60
1351	CD8+ T cell(FGFBP2)	C0149678	Epstein-Barr Virus Infections	64/1783	384/21671	4.25E-08	8.87E-06	6.93E-06	MME/TNF/CD69/CD83/CD70/CCR1/SMARCA1/RGCC/CCL3/EGR1/IFNG/CEBPB/CD24/CCL4L2/HSPB1/CD68/ICAM1/SATB1/ERBB2/DUT/NCAM1/STMN1/PLK2/NFE2L2/CD226/HLA-DRA/CCL4/LGALS1/RIPK3/TET2/NPC1/LY6G5C/LPAR5/HLA-DQA1/PRF1/FGFBP2/ADM/CD38/FGR/WRAP53/DUSP5/CCL5/TIMP1/GZMB/VIM/ITGAL/KLRG1/ACTB/POU2F2/MYC/GBP1/CD74/CCL2/GBP5/CD63/TNFAIP3/ADAM10/XIAP/HELLS/STAT3/BCL2/HLA-DRB1/RNF19A/CD81	64
1352	CD8+ T cell(FGFBP2)	C0011603	Dermatitis	77/1783	496/21671	4.36E-08	8.87E-06	6.93E-06	FOS/SOD3/DSP/EDN1/DEFB1/MME/TNF/GPT/JUN/PTGDS/TGM2/ZFP36/TLE1/OSM/ALDH7A1/HSPA1B/THBS1/EPAS1/IFNG/IL7R/AKR1C3/HSPA1A/CD160/TNFSF14/APOE/FOSB/PAPPA/S100A8/ICAM1/FASLG/DUSP1/TRAF3IP2/PECAM1/CX3CR1/ANXA1/TXN/FUT7/NFE2L2/ITGAM/DMKN/BIRC3/JAK2/RTTN/CARMIL2/LGALS3/HLA-DQA1/ZC3H12A/MSC/TSC22D3/S1PR2/CCL5/STAT1/GZMB/XBP1/RBPJ/JUNB/GATA3/VAC14/SLC7A5/SOD2/CD74/CXCR3/CCL2/GCH1/NLRP1/IRAK1/IL21R/JUND/TNFAIP…	77
1353	CD8+ T cell(FGFBP2)	C1527336	Sjogren's Syndrome	75/1783	481/21671	5.42E-08	1.08E-05	8.41E-06	CXCR1/NFKBIA/IFI27/TNF/GPT/CD69/AREG/SERPINA1/RAB3D/CST3/NRP1/P2RX7/ID3/THBS1/IFNG/IL7R/GSN/VIPR2/C3/TNFSF14/CLN3/CD68/LYZ/S100A8/ICAM1/FASLG/SATB1/TRAF3IP2/CX3CR1/TXN/NR4A2/HLA-DRA/ASRGL1/ASCL2/NCR3/TET2/DNASE1/IRF1/HLA-DQA1/MSC/FUCA1/CCL5/STAT1/MIAT/TARBP1/ITGAL/XBP1/KLRG1/RBPJ/RIDA/MAP2K7/VAC14/MYC/ICA1/CXCR3/GOLGA4/IRAK1/LY9/GRAP/TXLNA/BAX/CDKN2D/PRDM1/TNFAIP3/DSTN/GZMA/CALR/CD2/STAT3/HSPA4/B…	75
1354	CD8+ T cell(FGFBP2)	C1519680	Tumor Immunity	58/1783	337/21671	5.79E-08	1.10E-05	8.61E-06	FOS/KLRC1/TNF/CD69/JUN/CD70/AREG/IRF8/ZFP36/HSPA1B/THBS1/EPAS1/IFNG/CEBPB/HSPA1A/TNFSF14/MX1/FOSB/HSPD1/HAVCR2/ICAM1/ISG15/SATB1/ERBB2/TLR1/CD226/BCL2L11/ITGAM/BIRC3/LGALS1/RIPK3/TET2/NCR1/GADD45A/LGALS3/SIRT1/CISH/PEX14/CD38/CCL5/GPR65/SOCS1/JUNB/MAP2K7/TIGIT/STK11/CD200R1/PIM2/PIM1/JUND/PRDM1/ADAM10/XIAP/CALR/DIP2A/STAT3/HSPA4/BCL2	58
1355	CD8+ T cell(FGFBP2)	C4552091	Polyarthritis, Juvenile, Rheumatoid Factor Negative	31/1783	131/21671	5.95E-08	1.10E-05	8.61E-06	FOS/TUBB2A/CD83/JUN/AREG/SLC11A1/EGR1/OSM/MAFF/CLU/THBS1/FOSB/CALD1/NEAT1/DUSP1/PLK2/HSPA6/NR4A2/MEX3C/CREM/GADD45A/LPP/FCHSD2/DUSP2/RNF103/RASGEF1B/FOSL2/BTG1/CD8B/SLC2A3/STAT3	31
1356	CD8+ T cell(FGFBP2)	C4704862	Polyarthritis, Juvenile, Rheumatoid Factor Positive	31/1783	131/21671	5.95E-08	1.10E-05	8.61E-06	FOS/TUBB2A/CD83/JUN/AREG/SLC11A1/EGR1/OSM/MAFF/CLU/THBS1/FOSB/CALD1/NEAT1/DUSP1/PLK2/HSPA6/NR4A2/MEX3C/CREM/GADD45A/LPP/FCHSD2/DUSP2/RNF103/RASGEF1B/FOSL2/BTG1/CD8B/SLC2A3/STAT3	31
1357	CD8+ T cell(FGFBP2)	C0275518	Acute infectious disease	40/1783	198/21671	8.78E-08	1.59E-05	1.24E-05	MYOM2/FOS/DEFB1/IFI27/TNF/GPT/CD69/JUN/SERPINA1/XCL1/CCR1/CCL3/ZFP36/P2RX7/THBS1/IFNG/IL7R/CCL4L2/FOSB/ICAM1/HACD1/NCAM1/CCL4/FCGR3A/B3GAT1/HSH2D/CD38/CCL5/STAT1/GZMB/TRIM5/JUNB/HIVEP1/CD74/CXCR3/CCL2/JUND/ITGB1/HSPA4/BCL2	40
1358	CD8+ T cell(FGFBP2)	C0018133	Graft-vs-Host Disease	70/1783	447/21671	1.26E-07	2.24E-05	1.75E-05	KLRC1/TNF/CD70/AREG/SERPINA1/P2RX7/SELL/BCL2A1/KIR2DL3/HSPA1B/IFNG/IL7R/KIR3DL2/HSPA1A/HSP90AA1/C3/TNFSF14/S100A8/HAVCR2/ICAM1/FASLG/PECAM1/TXN/NCAM1/ANGPT2/ITGAM/JAK2/FCGR3A/B3GAT1/GSTA1/S1PR5/SUFU/SPP1/SIRT1/KLRD1/KLRC2/MSC/SPATA2/ZNF419/CCL5/STAT1/GZMB/SERPINH1/VIM/FOSL2/NR2C2/XBP1/CD247/GATA3/MAP3K7/GNLY/TIGIT/DUSP6/STK11/CXCR3/NAMPT/PIM2/CCL2/METTL8/TYMP/LY9/ZNF14/TNFRSF1B/SPN/XIAP/GZMA/STAT…	70
1359	CD8+ T cell(FGFBP2)	C0016057	Fibrosarcoma	66/1783	413/21671	1.34E-07	2.31E-05	1.81E-05	FOS/TNF/DPYS/JUN/CDK5R1/CST3/EGR1/HSPA1B/CLU/THBS1/IFNG/PDGFRB/HSPA1A/HSP90AA1/TTL/CXCL14/HSPB1/FOSB/HSPD1/ICAM1/ERBB2/ADAMTS1/TXN/CD226/ITGAM/AHI1/RIPK3/TCF3/AKAP12/NCKIPSD/HSPA5/LPAR5/HSPA14/ATR/RECK/IL2RB/CCL5/STAT1/TIMP1/ARL4C/MTF1/ARHGEF7/ACTB/JUNB/MAP2K7/MLKL/MYC/IRF9/ODC1/NAMPT/SLFN5/ADGRE5/CCL2/TPT1/SLC12A9/JUND/TNFRSF1B/PRDM1/ASCC1/ITGA5/FLNA/RAF1/HSPA4/BCL2/ANXA5/RNF19A	66
1360	CD8+ T cell(FGFBP2)	C0282687	Hemorrhagic Fever, Ebola	35/1783	164/21671	1.36E-07	2.31E-05	1.81E-05	MYOM2/FOS/TNF/JUN/THBS1/IFNG/CCL4L2/FOSB/HSPD1/HAVCR2/ISG15/PELI1/LGR6/CCL4/LGALS1/NPC1/IRF1/TYROBP/HSPA5/HSPA14/IFITM3/CCL5/STAT1/SOCS1/KPNA1/GNPTAB/ACTB/JUNB/VAC14/IRF9/PIKFYVE/JUND/KPNA5/MUL1/ANXA5	35
1361	CD8+ T cell(FGFBP2)	C0019159	Hepatitis A	70/1783	451/21671	1.79E-07	2.98E-05	2.33E-05	MYOM2/KLRC1/TNF/GPT/AGT/JUN/SERPINA1/ALDH1L1/SETBP1/CLU/IFNG/KIR3DL2/IGFBP7/CD24/CXCL14/KDM6B/CCL4L2/APOE/CD68/HAVCR2/GOLM1/ERBB2/TXN/NCAM1/NFE2L2/KLRB1/CCL4/AHI1/JAK2/LGALS1/RIPK3/NCKIPSD/IRF1/SMN2/NSG1/SPP1/ALDH2/LGALS3/HSPA5/SIRT1/BBC3/HLA-DQA1/FTO/MSC/CCDC88A/GSR/SOCS1/APBA2/ITGAL/TBX21/ACTB/JUNB/TIPARP/MLKL/SYCE1L/MYC/FGL2/CXCR3/NAMPT/CCL2/GSTP1/ACTG1/SLC12A9/FLNA/CALR/STAT3/BCL2/HLA-DRB1/RN…	70
1362	CD8+ T cell(FGFBP2)	C0339573	Glaucoma, Primary Open Angle	62/1783	383/21671	2.01E-07	3.27E-05	2.56E-05	CLCN2/EDN1/TNF/MFGE8/CST3/MZB1/TGM2/EGR1/MT1M/MT1F/CDC7/HSPA1B/CLU/THBS1/IFNG/IGKC/HSPA1A/C3/ZNF410/CCL4L2/DBN1/HSPB1/APOE/MT1G/HSPD1/GAS7/FUT7/MAP3K8/CRYAB/ANGPT2/MT1H/CCL4/MT1E/ADRB2/SPP1/HSPA5/SIRT1/MT1X/ROCK2/HSPA14/WDR36/SLC23A2/HES1/TIMP1/ARHGEF7/ACTB/VAV3/GDF15/TGFBR3/SOD2/ICA1/CXCR3/NFKB2/CCL2/GSTP1/ACTG1/MLXIP/ASCC1/ITGA5/HSPA4/ANXA5/HLA-DRB1	62
1363	CD8+ T cell(FGFBP2)	C0005940	Bone Diseases	54/1783	317/21671	2.31E-07	3.69E-05	2.89E-05	NR4A1/TNF/SERPINF1/SERPINA1/SLC13A1/CCR1/KLF2/HES6/CCL3/ZFP36/P2RX7/MGLL/ALDH7A1/CTNS/IFNG/TPH1/IGFBP7/TNFSF14/HSPE1/LMNA/DUSP1/ERBB2/SLC39A14/NFE2L2/KLRB1/ASRGL1/JAK2/B3GAT1/ELF3/ADRB2/SPP1/SIRT1/MSC/LRP2/INPPL1/TCIRG1/CCL5/ENG/SERPINH1/XBP1/DGCR8/GATA3/MAP2K7/RORA/NFKB2/ATP6V0A2/CD200R1/CCL2/PIM1/SLC12A9/TYMP/PTP4A3/STAT3/RNF19A	54
1364	CD8+ T cell(FGFBP2)	C0343641	Human papilloma virus infection	67/1783	429/21671	2.59E-07	3.99E-05	3.12E-05	FOS/NFKBIA/DEFB1/CIP2A/FGFR2/IFI27/TNF/CD83/JUN/MFGE8/THBS1/IFNG/HSPB1/FOSB/CD68/HSPD1/ISG15/ERBB2/DUT/PECAM1/STMN1/PPP1R14B/POLD1/NCR1/ZNF395/DNAJA4/SPP1/INTS2/KLRD1/IGFBP3/HLA-DQA1/S100A10/KLRC2/ARRDC3/RHOH/ATR/RINT1/MT2A/CCL5/VIM/SOCS1/FOSL2/MTA1/ARHGEF7/JUNB/DGCR8/MYC/CDKN3/STK11/LIMD1/CCL2/TPT1/GSTP1/ACTG1/SLC12A9/CD63/BAX/JUND/TNFRSF1B/ASCC1/RRBP1/CALR/STAT3/BCL2/ANXA5/HLA-DRB1/RBM25	67
1365	CD8+ T cell(FGFBP2)	C0497156	Lymphadenopathy	49/1783	277/21671	2.60E-07	3.99E-05	3.12E-05	MYOM2/MME/TNF/CD70/ADGRV1/IRF8/CCR1/NRP1/SLC29A3/SELL/ABCC6/IFNG/IL7R/C3/CASP10/ICAM1/FASLG/ISG15/MCM4/NCAM1/ZBTB16/NFE2L2/ASRGL1/JAK2/KLRC4/TCF3/TET2/SPP1/LGALS3/PRF1/TRAC/CD38/TCIRG1/IL2RB/STAT1/EFNA4/IFNGR1/NFKB2/BCOR/IRAK1/IL21R/BAX/TNFRSF1B/XIAP/CALR/STAT3/BCL2/HLA-DRB1/CD81	49
1366	CD8+ T cell(FGFBP2)	C0014057	Japanese Encephalitis	28/1783	119/21671	2.91E-07	4.38E-05	3.42E-05	MYOM2/TNF/CCL3/RSAD2/IFNG/HSPD1/ICAM1/ITGAM/HSP90AB1/IRF1/HSPA5/ZC3H12A/HSPA14/CCDC88A/CCL5/STAT1/VIM/XBP1/ACTB/MLKL/CXCR3/CAPRIN1/DNAJA1/CCL2/RAF1/HSPA4/BCL2/HLA-DRB1	28
1367	CD8+ T cell(FGFBP2)	C0948089	Acute Coronary Syndrome	68/1783	440/21671	3.15E-07	4.66E-05	3.64E-05	EDN1/TNF/GPT/SERPINF1/AGT/CD70/CST3/KLF2/TGM2/EGR1/SELL/FABP3/CLU/IL7R/UGT2B7/IGFBP4/GSN/HSPA1A/APOM/ADCY9/FADS1/APOE/CD68/HSPD1/PAPPA/S100A8/ICAM1/FASLG/LGR6/PECAM1/PER2/CX3CR1/ANXA1/CLEC16A/ANGPT2/JAK2/RIPK3/ADRB2/SPP1/CUBN/ALDH2/LGALS3/SIRT1/FTO/FCRL3/SLC23A2/LRP2/PLA2G6/TIMP1/VIM/SOCS1/TBX21/CD247/UCP2/TPM4/DGCR8/GDF15/SOD2/CCL2/PCYT1A/GSTP1/ACTG1/ADAM10/STAT3/HSPA4/BCL2/ANXA5/HLA-DRB1	68
1368	CD8+ T cell(FGFBP2)	C0003872	Arthritis, Psoriatic	69/1783	450/21671	3.49E-07	5.05E-05	3.95E-05	A1CF/MYOM2/FOS/NFKBIA/EDN1/IFI27/TNF/GPT/CD69/CD83/AREG/SERPINA1/GPR55/NRP1/EGR1/SELL/SLC22A5/THBS1/PDE4A/IFNG/IL7R/MFSD4B/PRMT3/KIR3DL2/C3/CD24/CD68/HSPD1/S100A8/TRAF3IP2/PECAM1/DNAJB1/UCP3/NFE2L2/CD226/NR4A2/ANGPT2/KLRB1/PCCA/FCGR3A/SIRT1/DHFR/SCLY/HSPA14/LIMK1/CD38/CCL5/TIMP1/VIM/SOCS1/UCP2/ACTB/MAP3K7/REL/SOD2/CCL2/IRAK1/NLRC3/SLC2A1/TNFRSF1B/TNFAIP3/PLCL2/GZMA/STAT3/HSPA4/PDE4B/HLA-DRB1/PTTG…	69
1369	CD8+ T cell(FGFBP2)	C0020097	HTLV-I Infections	30/1783	134/21671	3.54E-07	5.05E-05	3.95E-05	CXCR1/TNF/CD69/CD70/NRP1/EGR1/THBS1/IFNG/ICAM1/TXN/BCL2L11/CADM1/AHI1/LGALS1/NCKIPSD/PLEK/CCNB1/CD38/ING1/SERPINH1/VIM/XBP1/GATA3/CD3G/CXCR3/CCL2/NLRP1/SLC2A1/ITGB1/HLA-DMB	30
1370	CD8+ T cell(FGFBP2)	C0013238	Dry Eye Syndromes	33/1783	156/21671	3.81E-07	5.36E-05	4.19E-05	TNF/GPT/RMDN2/PTGDS/MZB1/TGM2/CCL3/PPP1R15A/OSM/CLU/THBS1/IFNG/KIR3DL2/HSP90AA1/CES1/ICAM1/LEAP2/HLA-DRA/ITGAM/NFAT5/DNASE1/LGALS3/IGFBP3/ACAT1/TIMP1/SERPINH1/ITGAL/CCL2/GSTP1/HCFC1/STAT3/BCL2/HLA-DRB1	33
1371	CD8+ T cell(FGFBP2)	C0017654	Glomerular Filtration Rate	63/1783	399/21671	3.97E-07	5.40E-05	4.22E-05	A1CF/TBX2/DPEP1/ASTN2/HNF4A/HBB/SLC47A1/SLC2A9/ALDH1L1/AK5/SLC9B1/RERG/C2/SETBP1/PCK1/MAFF/RNF128/PIK3R3/DAB2/ZNF585A/ERBB2/THADA/XKR6/NFE2L2/ANGPT2/COL4A2/CA12/NFAT5/RAB11FIP5/DNASE1/SUFU/PDCD11/MIR29B2CHG/C12orf4/ZNF260/LPP/ATXN7/GGT7/N6AMT1/SBF2/LRP2/PLA2G6/TFDP2/NEU1/USP38/PLCB1/IGF2R/GATM/ZNF641/MTMR3/RHOC/ZNF318/CASP8AP2/DLEU2/RABEP2/ITCH/ZDHHC18/FBXL20/ARID5B/CALR/OGFR/SMG6/ZBTB38	63
1372	CD8+ T cell(FGFBP2)	C0314719	Dryness of eye	32/1783	149/21671	3.98E-07	5.40E-05	4.22E-05	SERPING1/TNF/GPT/RMDN2/PTGDS/MZB1/TGM2/CCL3/OSM/CLU/THBS1/IFNG/KIR3DL2/HSP90AA1/CES1/ICAM1/LEAP2/HLA-DRA/ITGAM/NFAT5/DNASE1/LGALS3/IGFBP3/ACAT1/TIMP1/ITGAL/CCL2/GSTP1/HCFC1/STAT3/BCL2/HLA-DRB1	32
1373	CD8+ T cell(FGFBP2)	C0867389	Chronic graft-versus-host disease	44/1783	241/21671	4.24E-07	5.66E-05	4.42E-05	KLRC1/TNF/AGT/SERPINA1/CCR1/SELL/BCL2A1/HSPA1B/CLU/PDE4A/IFNG/IL7R/IFIT3/HSPA1A/S100A8/HAVCR2/ICAM1/PECAM1/TXN/LILRB1/NCAM1/ITGAM/IFIT1/TET2/B3GAT1/SPP1/LGALS3/SIRT1/KLRD1/ROCK2/KLRC2/FCRL3/CD38/CCL5/SERPINH1/FOSL2/XBP1/CRKL/TYMP/LY9/NRM/SPN/SLC2A3/STAT3	44
1374	CD8+ T cell(FGFBP2)	C0007786	Brain Ischemia	58/1783	358/21671	4.79E-07	6.29E-05	4.91E-05	NFKBIA/EDN1/SERPING1/TNF/SERPINF1/FCN1/AIF1/JUN/BTG2/CCL3/EGR1/PPP1R15A/HSPA1B/CLU/EPAS1/IFNG/CEBPB/HSPA1A/HSP90AA1/C3/APOE/ICAM1/FASLG/ADAMTS1/CX3CR1/ANXA1/TXN/PPARD/ANGPT2/INTS6/NAIP/CCL4/LGALS1/RIPK3/AKAP12/SPP1/LGALS3/BBC3/ZC3H12A/APAF1/CITED2/UCP2/ACTB/RBPJ/DUSP6/SOD2/CXCR3/NAMPT/CCL2/ENO2/DYNLL1/IRAK1/TNFRSF1B/CYCS/STAT3/BCL2/RNF19A/PGP	58
1375	CD8+ T cell(FGFBP2)	C0278595	Adult Fibrosarcoma	61/1783	387/21671	6.41E-07	8.28E-05	6.47E-05	FOS/TNF/DPYS/JUN/CDK5R1/CST3/EGR1/HSPA1B/CLU/THBS1/IFNG/PDGFRB/HSPA1A/HSP90AA1/TTL/CXCL14/HSPB1/FOSB/HSPD1/ICAM1/ERBB2/ADAMTS1/TXN/CD226/ITGAM/RIPK3/TCF3/AKAP12/HSPA5/LPAR5/HSPA14/IL2RB/CCL5/STAT1/TIMP1/ARL4C/MTF1/ARHGEF7/ACTB/JUNB/MAP2K7/MLKL/MYC/IRF9/NAMPT/SLFN5/ADGRE5/CCL2/TPT1/SLC12A9/JUND/TNFRSF1B/PRDM1/ASCC1/ITGA5/FLNA/RAF1/HSPA4/BCL2/ANXA5/RNF19A	61
1376	CD8+ T cell(FGFBP2)	C0002895	Anemia, Sickle Cell	66/1783	434/21671	8.40E-07	0.000105731	8.26E-05	FOS/HBA1/HBA2/EDN1/TNF/AGT/HBB/JUN/SERPINA1/MFGE8/CST3/EGR1/ASS1/SELL/THBS1/EPAS1/ABCC6/IFNG/BCAM/UGT2B7/HSP90AA1/CD24/TNFSF14/ADCY9/CPLANE1/APOE/FOSB/LYZ/PAPPA/ICAM1/PER2/ANXA1/TK2/SLC14A1/NFE2L2/ANGPT2/HOPX/BIRC3/FCGR3A/DNASE1/CD55/ADRB2/LGALS3/IGFBP3/PLA2G6/CD38/GSR/CCL5/RPS19/ITGAL/JUNB/GDF15/SOD2/CCL2/GCH1/GSTP1/INSIG1/CD63/LPCAT1/BAX/JUND/S1PR1/ANXA5/HLA-DRB1/RNF19A/MBD2	66
1377	CD8+ T cell(FGFBP2)	C2745900	Promyelocytic leukemia	45/1783	255/21671	8.44E-07	0.000105731	8.26E-05	FOS/TNF/RMDN2/IRF8/RGCC/ZFP36/SENP3/THBS1/IFNG/IL7R/CEBPB/ARID3A/KLF6/S100A8/FASLG/ANXA1/ZBTB16/NFE2L2/MARCKSL1/KLRB1/PMAIP1/POLD1/LGALS1/TET2/LMNB1/EOMES/TXNIP/KLRD1/IGFBP3/FANCB/CCNB1/CD38/HES1/VIM/XBP1/ACTB/EFNA4/MYC/IRF9/ODC1/PIM2/CDKN2D/CD84/MUL1/BCL2	45
1378	CD8+ T cell(FGFBP2)	C0263454	Chloracne	14/1783	38/21671	9.03E-07	0.000111415	8.71E-05	HBA1/HBA2/HBB/BTG2/OSM/CX3CR1/ZNF683/NFE2L2/CREM/GADD45A/SERPINB9/CYCS/PTGER4/AHNAK	14
1379	CD8+ T cell(FGFBP2)	C3900098	Adult Myelodysplastic Syndrome	54/1783	332/21671	1.04E-06	0.000126055	9.85E-05	MYOM2/FOS/HBA1/HBA2/TNF/CLEC12A/EGR1/SETBP1/PDE4A/CEBPA/ERCC2/DAB2/KDM6B/S100A8/HAVCR2/FASLG/IRS2/NCAM1/STMN1/FECH/PIAS2/ANGPT2/JAK2/TET2/ANKRD28/DDX10/IRF1/CD55/GPX3/SIRT1/FANCB/APAF1/CD38/MXD1/GPR68/CTNNA1/SOCS1/RPS19/ZBTB17/SLC7A5/PLCB1/HIPK2/DROSHA/CTC1/MVD/BCOR/IRAK1/CALR/GDE1/STAT3/SLC25A37/BCL2/HLA-DRB1/RNF19A	54
1380	CD8+ T cell(FGFBP2)	C0013537	Eclampsia	43/1783	241/21671	1.08E-06	0.000129777	0.00010144	FOS/EDN1/FSTL3/TNF/GPT/MIF-AS1/AGT/JUN/KIR2DL1/INSR/IFNG/CD24/INO80B/APOE/FOSB/PAPPA/LMNA/FASLG/TXN/CLIC3/KLRB1/INTS6/ROCK2/HLA-DQA1/KLRC2/ADM/SPATA2/ENG/STAT1/MTF1/ACTB/JUNB/GLRX/ICA1/IFNGR1/CCL2/SLC2A1/JUND/XIAP/GZMA/CALR/HSPA4/ANXA5	43
1381	CD8+ T cell(FGFBP2)	C0239998	Recurrent infections	28/1783	127/21671	1.19E-06	0.000140641	0.000109933	FOS/HBB/IRF8/INSR/IFNG/ERCC2/SPATA5/PLCG2/EXTL3/EOMES/CD55/PRF1/TRAC/STAT1/CDCA7/DGCR8/ESS2/PEPD/MED13L/RELB/LMNB2/SLC2A1/ITCH/DGCR2/XIAP/HELLS/FLNA/HLA-DRB1	28
1382	CD8+ T cell(FGFBP2)	C0036202	Sarcoidosis	63/1783	413/21671	1.33E-06	0.000155049	0.000121194	FOS/EDN1/TNF/CD69/AGT/KIR2DL1/SLC11A1/CCL3/EGR1/SPECC1/HSPA1B/IFNG/IL7R/PIK3R3/IGKC/HSPA1A/CD24/APOM/CD68/LYZ/S100A8/HAVCR2/SAT1/CX3CR1/ANXA1/NCAM1/TLR1/HLA-DRA/ITGAM/OTUD1/LGALS1/NDC80/FCGR3A/SPP1/HLA-DQA2/XAF1/HLA-DQA1/RECK/SPATA2/CCL5/STAT1/GZMB/VIM/SOCS1/ACTB/GLRX/CD3G/MAP2K7/SOD2/CXCR3/CD200R1/CCL2/GSTP1/TNFRSF1B/XIAP/STAT3/MNAT1/BCL2/SNRNP70/ACTN4/HLA-DRB1/HLA-DMB/SP140	63
1383	CD8+ T cell(FGFBP2)	C2347761	Childhood Myelodysplastic Syndrome	54/1783	335/21671	1.38E-06	0.000158009	0.000123508	MYOM2/FOS/HBA1/HBA2/TNF/CLEC12A/EGR1/SETBP1/PDE4A/CEBPA/ERCC2/DAB2/KDM6B/S100A8/HAVCR2/FASLG/IRS2/NCAM1/STMN1/FECH/PIAS2/ANGPT2/JAK2/TET2/ANKRD28/DDX10/IRF1/CD55/GPX3/SIRT1/FANCB/APAF1/CD38/MXD1/GPR68/CTNNA1/SOCS1/RPS19/ZBTB17/SLC7A5/PLCB1/HIPK2/DROSHA/CTC1/MVD/BCOR/IRAK1/CALR/GDE1/STAT3/SLC25A37/BCL2/HLA-DRB1/RNF19A	54
1384	CD8+ T cell(FGFBP2)	C0263666	Dermatomyositis, Childhood Type	18/1783	62/21671	1.51E-06	0.000170864	0.000133556	TNF/CD83/C2/THBS1/IFNG/IFIT3/MX1/CD68/S100A8/ISG15/PLCG2/NCAM1/SPP1/PLCL1/HLA-DQA1/BCL2/HLA-DRB1/HLA-DMB	18
1385	CD8+ T cell(FGFBP2)	C0040028	Thrombocythemia, Essential	40/1783	220/21671	1.56E-06	0.000173515	0.000135628	CXCR1/MYOM2/EDN1/IFI27/HDAC11/CD69/MFGE8/THBS1/IFNG/ERCC2/S100A8/HAVCR2/FASLG/SLC14A1/ITGAM/JAK2/WDR4/TET2/SPP1/LGALS3/FANCB/CISH/ADM/QTRT1/STAT1/SOCS1/SELENOP/SH2B3/UCP2/GDF15/MYC/MVD/BCOR/CD63/BAX/CALR/STAT3/HSPA4/BCL2/ANXA5	40
1386	CD8+ T cell(FGFBP2)	C1527304	Allergic Reaction	37/1783	197/21671	1.70E-06	0.000187422	0.000146499	TNF/CCR1/MFSD13A/CCL3/IFNG/IL7R/HSPD1/CLEC16A/TLR1/NRROS/HLA-DRA/CCL4/JAK2/FCER1G/SUFU/SPP1/IL18RAP/GSAP/PLCL1/GSDMB/HLA-DQA1/LPP/WDR36/HLA-DRB5/PEX14/IL2RB/FOSL2/CD247/RORA/CXCR3/CCL2/HDAC7/TNFRSF1B/TNFAIP3/PHF19/HLA-DRB1/IKZF3	37
1387	CD8+ T cell(FGFBP2)	C0024523	Malabsorption Syndrome	42/1783	239/21671	2.16E-06	0.000234737	0.000183483	TNF/IGHM/AGT/HBB/PEX12/CCR1/CD79A/TGM2/NRP1/SLC29A3/MGLL/BMPR1A/TPH1/ERCC2/JAK2/KLRC4/TCF3/CD55/CUBN/S100A10/AMN/CLDN4/PEX14/LIMK1/MTR/MSH6/GSR/FGR/WRAP53/CDCA7/UCP2/ATP7A/CTC1/TYMP/HPGD/PEX19/RFXAP/USB1/HELLS/FLNA/BAZ1B/HLA-DRB1	42
1388	CD8+ T cell(FGFBP2)	C1512709	Chronic Lymphoproliferative Disorder of NK-Cells	9/1783	17/21671	2.24E-06	0.000239797	0.000187438	NCAM1/FCGR3A/B3GAT1/KLRD1/STAT1/GZMB/TNFAIP3/TSC22D1/STAT3	9
1389	CD8+ T cell(FGFBP2)	C0018790	Cardiac Arrest	62/1783	411/21671	2.35E-06	0.000248391	0.000194155	HBA1/DSP/HBA2/EDN1/MME/IFI27/TNF/AIF1/HBB/CCL3/CDC7/PPP1R15A/BTBD8/DUOX1/MGLL/THBS1/PDE4A/IFNG/ANGPTL3/CACNA1A/TNFSF14/AZIN2/CPLANE1/APOE/PAPPA/LMNA/SLC7A7/ICAM1/ERBB2/ANXA1/NCAM1/NFE2L2/ANGPT2/ZEB2/ADRB2/LGALS3/HSPA5/ATXN7/ATR/GSR/CCL5/ARHGEF7/ACTB/GDF15/IFRD1/CCL2/ENO2/SLC25A4/GSTP1/DYNLL1/PPP2R2B/LPCAT1/BAX/CAPS/ASCC1/CALR/ITGB1/STAT3/ATXN1/BCL2/HLA-DRB1/RNF19A	62
1390	CD8+ T cell(FGFBP2)	C0220756	Niemann-Pick Disease, Type C	37/1783	201/21671	2.80E-06	0.000291887	0.000228154	FOS/TNF/JUN/CDK5R1/EGR1/OSM/THBS1/IFNG/ERCC2/HSP90AA1/HSPB1/APOE/FOSB/HAVCR2/SATB1/PER2/ANXA1/RAB9A/JAK2/ST3GAL5/NPC1/SIRT1/LPAR5/CCL5/VIM/JUNB/MYC/PTPN12/CKS1B/CCL2/TYMP/JUND/CALR/GDE1/STAT3/MNAT1/BCL2	37
1391	CD8+ T cell(FGFBP2)	C0205698	Undifferentiated carcinoma	47/1783	283/21671	2.83E-06	0.000291982	0.000228228	HBA1/NFKBIA/CDK5R1/SMARCA1/EGR1/ID3/NUPR1/IFNG/SLC25A10/HSP90AA1/LMNA/DUSP1/ERBB2/ANXA1/STMN1/PLK2/SLC12A2/ITGAM/CADM1/TET2/NPC1/SRF/CLDN4/MSH6/SELENOP/FURIN/ANXA4/UCP2/ACTB/GATA3/MYC/DUSP6/SOD2/GATM/ADGRE5/TPT1/LY96/GSTP1/INSIG1/ACTG1/SLC12A9/TYMP/TSC22D1/STAT3/BCL2/S1PR1/ACTN4	47
1392	CD8+ T cell(FGFBP2)	C0917805	Transient Cerebral Ischemia	23/1783	98/21671	3.41E-06	0.000347111	0.00027132	EDN1/TNF/FCN1/RRAD/C3/APOE/PER2/NFE2L2/CADM1/JAK2/PDCD11/SPP1/GPX3/BBC3/MSC/MT2A/SOD2/CD74/JMJD6/NSF/TNFRSF1B/CYCS/STAT3	23
1393	CD8+ T cell(FGFBP2)	C0027059	Myocarditis	47/1783	285/21671	3.45E-06	0.000347148	0.000271349	EDN1/HDAC11/TNF/AGT/KLF2/SLC22A5/CLU/IFNG/ABCD1/HSPB1/CD68/S100A8/FASLG/ISG15/IGHMBP2/CX3CR1/TXN/NCAM1/NFE2L2/KLRB1/ITGAM/JAK2/RIPK3/IRF1/SMN2/ADRB2/SPP1/LGALS3/HLA-DQA1/GSR/GZMB/ITGAL/MAP2K7/MAP3K7/FGL2/IFNGR1/CXCR3/CCL2/UTRN/IL21R/SLC2A1/TNFAIP3/GDE1/STAT3/HSPA4/SNRNP70/RNF19A	47
1394	CD8+ T cell(FGFBP2)	C0577631	Carotid Atherosclerosis	39/1783	219/21671	3.53E-06	0.000350776	0.000274185	GPT/MAOA/AGT/PTGDS/CST3/GSTO2/DUOX1/CLU/PDGFRB/HSP90AA1/HSPB1/APOE/KLF6/PAPPA/PHACTR1/ICAM1/FASLG/CX3CR1/RGS2/PDE4D/LMNB1/HSP90AB1/SPP1/ALDH2/LGALS3/PLIN2/SIRT1/LGMN/DUSP2/PLA2G6/ENG/STAT1/UCP2/GDF15/SOD2/CCL2/GSTP1/ECE1/ANXA5	39
1395	CD8+ T cell(FGFBP2)	C0850666	Infection caused by Helicobacter pylori	53/1783	337/21671	3.64E-06	0.000357225	0.000279225	FOS/IFI27/TNF/CD69/AGT/AREG/TGM2/CCL3/THBS1/IFNG/ERCC2/ZNF664/HSPD1/S100A8/ICAM1/SATB1/ERBB2/TXN/LILRB1/TLR1/NFE2L2/BIRC3/SPP1/CUBN/ALDH2/LGALS3/SIRT1/HLA-DQA1/HSPA14/CCL5/TIMP1/TIFA/NR2C2/ANXA4/ARHGEF7/ACTB/MAP3K7/MYC/IFNGR1/CCL2/GSTP1/IRAK1/BAX/ASCC1/ADAM10/ITGA5/ROMO1/CALR/STAT3/HSPA4/BCL2/HLA-DRB1/CYTOR	53
1396	CD8+ T cell(FGFBP2)	C0003486	Aortic Aneurysm	46/1783	278/21671	3.98E-06	0.000386024	0.000301737	CXCR1/EDN1/TNF/GPT/AGT/MYH10/CST3/EGR1/BTBD8/THBS1/IFNG/ERMARD/MIR222HG/CCL4L2/MYH11/APOE/TAGLN/CD68/HSPD1/ERBB2/PECAM1/ANGPT2/CCL4/SPP1/LGALS3/SPATC1L/SKI/MSC/MED18/CD38/BICD1/VIM/XBP1/UCP2/ACTB/RGS1/TSPYL2/ATP7A/CRKL/CCL2/PCYT1A/FLNA/STAT3/SLC25A37/HLA-DRB1/MBD2	46
1397	CD8+ T cell(FGFBP2)	C4703473	Atherosclerotic lesion	43/1783	253/21671	4.03E-06	0.000386046	0.000301753	NR4A1/TNF/AGT/SERPINA1/KLF2/EGR1/MAPK7/OSM/ANGPTL3/DAB2/TNFSF14/HSPB1/APOE/CES1/HSPD1/PAPPA/S100A8/ICAM1/DUSP1/PECAM1/CX3CR1/TXN/NFE2L2/NR4A2/ANGPT2/LGALS3/TXNIP/HSPA14/AKT1S1/ACAT1/GSR/SAMD8/CCL5/STAT1/FURIN/XBP1/UCP2/CCL2/PCYT1A/SLC2A1/HSPA4/S1PR1/ANXA5	43
1398	CD8+ T cell(FGFBP2)	C0079770	Lymphoma, Small Noncleaved-Cell	12/1783	32/21671	4.40E-06	0.000410429	0.000320813	MME/SELL/BHMT/CASP10/LGALS1/SKI/PRF1/ITGAL/MYC/CXCR3/BCL2/HLA-DRB1	12
1399	CD8+ T cell(FGFBP2)	C0376618	Endotoxemia	60/1783	401/21671	4.42E-06	0.000410429	0.000320813	FOS/EDN1/MME/NR4A1/IFI27/TNF/GPT/JUN/GPR55/RMDN2/KLF2/ASS1/PCK1/IFNG/TBXAS1/HSPB1/FOSB/LYZ/HSPD1/S100A8/ICAM1/ERRFI1/SLC39A14/PECAM1/ADAMTS1/NFE2L2/ANGPT2/DDIT4/ITGAM/FTH1/SIRT5/CREM/LGALS3/SIRT1/IGFBP3/ADM/MT2A/S1PR2/NEU1/GSR/CCL5/STAT1/MTF1/ACTB/JUNB/GLUL/SYCE1L/SOD2/STK11/FBXO32/CCL2/BAX/JUND/PTGER4/ITGB1/STAT3/HSPA4/BCL2/PDE4B/RNF19A	60
1400	CD8+ T cell(FGFBP2)	C3811653	Experimental Organism Basal Cell Carcinoma	64/1783	437/21671	4.44E-06	0.000410429	0.000320813	PTCH2/FOS/EDN1/DEFB1/MME/FGFR2/TNF/AGT/JUN/TLE1/IFNG/PDGFRB/NFIB/ERCC2/IGFBP7/CD24/PHLDA1/APOE/CD68/SLC7A7/ICAM1/FASLG/ERBB2/ANXA1/ING2/NCAM1/ITGAM/SUFU/LGALS3/PLIN2/SIRT1/NNMT/ATR/CD38/ING1/HES1/CCL5/STAT1/VIM/ACTB/GLRX/GATA3/MAP2K7/BAP1/SLC7A5/SLC25A16/SOD2/STK11/CXCR3/HIPK2/ODC1/NAMPT/CCL2/GSTP1/BCOR/BAX/TNFRSF1B/MUL1/ITGB1/STAT3/BCL2/SC5D/HLA-DRB1/RNF19A	64
1401	CD8+ T cell(FGFBP2)	C1879321	Acute Myeloid Leukemia (AML-M2)	29/1783	143/21671	4.61E-06	0.000421936	0.000329807	TUBB2A/NECTIN2/CST3/MIR181A1HG/CEBPD/CEBPA/MYH11/HSPB1/MX1/S100A8/NCAM1/RGS2/ID2/JAK2/MYBL1/LPP/S100A10/SYNGR1/CTNNA1/ANXA4/MYC/PIM2/ENO2/DLEU2/STAT3/BCL2/MLLT10/PDE4B/ANXA5	29
1402	CD8+ T cell(FGFBP2)	C2747816	Complicated malaria	32/1783	166/21671	4.73E-06	0.000427639	0.000334265	HBA1/HBA2/TNF/AIF1/KIR2DL1/CCL3L1/KIR2DL3/IFNG/ADCY9/ICAM1/PECAM1/LILRB1/DNAJB1/TLR1/RGS2/NFE2L2/ANGPT2/FTH1/FCGR3A/IRF1/SMN2/MXD1/CCL5/GZMB/USP38/IFNGR1/CXCR3/TPT1/GSTP1/CD2/HSPA4/HLA-DRB1	32
[truncated: 3,448 more rows]
